# Supplementary material for: A Differentiable Neural-Network Force Field for Ionic Liquids
Source: J Chem Inf Model. 2021 Dec 23;62(1):88–101. doi: 10.1021/acs.jcim.1c01380 (PMC8757435; doi:10.1021/acs.jcim.1c01380)
Supplement: Supplementary file 2 — ci1c01380_si_002.zip [file ci1c01380_si_002.zip]

Archive with 1 entries (1 files):
- validation.json
