# Supplementary material for: A Differentiable Neural-Network Force Field for Ionic Liquids
Source: J Chem Inf Model. 2021 Dec 23;62(1):88–101. doi: 10.1021/acs.jcim.1c01380 (PMC8757435; doi:10.1021/acs.jcim.1c01380)
Supplement: Supplementary file 2 — ci1c01380_si_002.zip [file ci1c01380_si_002.zip › validation.json]

{"Energy": -1271.0969288340718, "Positions": [[8.348056810839314, 3.192390319344764, 12.419915350559634], [8.699932986682287, 3.278685560958524, 0.5294583035066776], [7.857316551240585, 4.086996506842952, 12.15553084428579], [9.14799667628897, 3.091916004870137, 11.745426491471218], [7.44728692449125, 2.027496598043292, 12.300554702581051], [7.99349817248101, 1.1524754739828427, 12.745846307698345], [6.5186753200023135, 2.1969438747556107, 0.0216813095504378], [7.090953723598128, 1.7386250015830753, 10.865969760417142], [6.413982415780941, 2.5206040234365212, 10.427731709019076], [6.5579765814374555, 0.7559083919546564, 10.764397094374218], [8.006695556851056, 1.684020894948775, 10.222860900354569], [8.435352203036341, 0.7305195916580409, 6.513706998233882], [8.701706955119114, 1.5972682385463168, 7.080004493092159], [7.478526188517008, 0.4356879273373607, 6.846825779176699], [8.408580181453765, 0.9782772573170966, 5.4684721618829215], [9.43611858547603, 12.569914848603947, 6.76804843712618], [9.169752847888248, 11.616790852100038, 6.233436450501873], [10.418791965016691, 12.925961982800342, 6.3533398580496545], [9.54608725304686, 12.306193972217757, 8.247415398435225], [8.612492527161422, 11.869903237584506, 8.684285074470239], [9.773174415879604, 0.34259969334023266, 8.818522679327879], [10.38553629582833, 11.586005088037487, 8.436764023934092], [4.759114445467058, 8.966219955602611, 6.362116741767302], [4.748441308529601, 9.910789498578856, 6.842682023303198], [3.962572499202588, 8.922499999538271, 5.677577616096552], [5.714035674342248, 8.89873349766141, 5.870236786164843], [4.617612066833885, 7.894728183550615, 7.3645691098623285], [4.421939230794996, 6.931763747849578, 6.824561139950549], [5.626818725795703, 7.812039534447984, 7.847634604451639], [3.525960245839859, 8.189904337256953, 8.36729706193278], [3.059795147303018, 7.266847263482933, 8.809515471946677], [2.6858230114355637, 8.777097932327655, 7.909455938525346], [3.932012246928364, 8.77962343610083, 9.229079405614026], [11.049442091819513, 11.460817382013444, 2.534454267533846], [10.77983493598139, 11.471510824371524, 1.4985926213871643], [12.112133983367787, 11.516883056683247, 2.5690136562177637], [10.639655032294582, 12.349762707240005, 2.924739370209361], [10.491379205856983, 10.30021938609279, 3.2537784709711675], [10.990401568118779, 9.358001567813352, 2.900688333173052], [10.742880532037947, 10.421583001277368, 4.342580692029371], [8.995274521212966, 10.235447057205816, 3.0876393601755714], [8.568809196335332, 9.388823248735369, 3.6918223290069294], [8.674374659513335, 10.129278395238098, 2.0173380554808458], [8.552742370854402, 11.19332608060921, 3.4694292682116123], [12.396225600366762, 6.348959419471781, 7.83658060675255], [11.536312024969396, 5.7563415116389, 8.01192925934656], [12.67281228134958, 6.80638680175664, 8.772001361447705], [0.2962056997368595, 5.752665648278217, 7.477931349084976], [12.119353577623114, 7.441270458141107, 6.875135312377232], [11.4836778405967, 8.225905305881025, 7.374346911570208], [0.19971424091553228, 7.928072428970317, 6.602443868236044], [11.385719470309114, 6.997417179911108, 5.658171668558707], [11.11631759626509, 7.900780751257158, 5.038610299514239], [10.4351729718997, 6.467774919670947, 5.9326130126723], [12.012794292065223, 6.322992912240813, 5.014506778661838], [8.886487669869089, 7.625668270352336, 12.271158603634992], [7.943773711901941, 7.260465361970197, 11.917422268380413], [8.723556435290398, 8.64211621906451, 12.500580864875014], [9.21606807887464, 7.125254759140835, 0.2772420875482736], [9.913767192323805, 7.600640477885215, 11.208564936983201], [10.88038476244102, 7.961575506346682, 11.65631352128766], [10.102733213296323, 6.554503636565072, 10.851998435263337], [9.499581464740702, 8.482422156429863, 10.05654371187964], [9.410807629639962, 9.552795580594312, 10.358984134221211], [8.537765821653782, 8.193670145118192, 9.562651338529848], [10.279072778594385, 8.426987675590448, 9.260023486565128], [5.917719574341273, 10.06788451964704, 11.469067161948294], [6.88900819099016, 10.418558038023885, 11.793887679092206], [5.774979817377265, 10.449284290543083, 10.493356788141757], [5.891511503191415, 9.011057320175386, 11.424859589112287], [4.840328834205487, 10.54647149361485, 12.37229784221122], [5.158494658992438, 10.404820209198556, 0.5434227288251857], [4.675047201290883, 11.64671046992002, 12.18495019305777], [3.5886298970497017, 9.741997520205986, 12.140710678929164], [3.811542676615119, 8.650487889974803, 12.24200681127082], [3.1481818392393763, 9.903030907735905, 11.126542207154491], [2.7964588865532107, 10.002413159345107, 12.888047944464944], [1.1549811089133197, 2.7366931536109695, 4.833038458690919], [1.3427536279722536, 3.791116779351922, 4.7091630000683695], [1.8115768439305884, 2.2290879019858965, 4.179271821432888], [1.4242257699322705, 2.500243913541354, 5.840111987441081], [12.648366319642252, 2.4525140710637663, 4.485570045650831], [12.345969577667995, 3.179617109541869, 3.6757286851211166], [12.625309164086275, 1.417188364411287, 4.041359876609719], [11.68870312056941, 2.593033853519037, 5.643466102681778], [11.795622042328995, 3.5765215148846186, 6.160987412809901], [11.78110640247469, 1.7898884868060607, 6.421737162152673], [10.6328616328542, 2.5726732146895737, 5.257255323621875], [4.361741794573574, 3.975534051862919, 0.594744771597125], [4.82373240482436, 3.516595826644663, 1.4362215372908476], [5.093340762748375, 4.537627459487111, 0.0553912585066424], [3.979241758466982, 3.203292258146224, 12.854498804044969], [3.265602864599675, 4.823500453590546, 1.1195009538666139], [3.5888402536157025, 5.2646928646842195, 2.1018484453755586], [3.0688762359191615, 5.671491284643753, 0.415723376301938], [1.9912741062424335, 4.028838527313555, 1.2178775279183798], [1.5521215227009526, 3.949214899742749, 0.1905766072592805], [1.2361192123185853, 4.527621664307043, 1.8822765357698243], [2.141855590139125, 2.9858667035648137, 1.6090093471794382], [12.317544196938295, 3.1325413574737904, 11.258666184755189], [12.639592975264378, 4.11339711731749, 11.51263787006061], [11.333825712873864, 3.262544678510272, 10.891706782496911], [12.860220626652465, 2.813489654362055, 10.407563740495286], [12.430811463453484, 2.1428299298093587, 12.367008093015166], [11.84084621088024, 1.222879931409454, 12.089157580211362], [0.6102073819072599, 1.8186621184401748, 12.416668355893973], [11.944176188040542, 2.663044365307201, 0.7943370742919671], [12.422852557259429, 3.6099430687331773, 1.1604138301691085], [12.153892086987632, 1.863758479273923, 1.5650577349369112], [10.84369663367913, 2.872039051160861, 0.7985731720154914], [3.528216027691795, 4.297128461755806, 8.937169214151579], [4.043096058407916, 4.857702230560811, 9.672800930226256], [2.929443692189597, 3.607241570836126, 9.481394261530841], [2.890383643688874, 4.926398889939651, 8.384766315441338], [4.4683532245966235, 3.6003242711728887, 7.999999107232007], [4.67793999506593, 2.569033390016666, 8.40805689826862], [3.936753667637314, 3.48902609995852, 7.008813013889097], [5.788543825987314, 4.340286589550176, 7.891481222658761], [5.710190994467069, 5.410892449813634, 7.57983044701042], [6.486411278377652, 3.858835934564886, 7.154482228802894], [6.33992953615299, 4.3390824585902354, 8.866252699362839], [1.9060973764690898, 8.55091726459216, 2.8212068395497387], [2.256727390050381, 7.918939249969792, 3.6296087609067325], [1.5311341190574101, 9.433750936354398, 3.306469487747515], [2.728276932872125, 8.773900077775101, 2.195560106104198], [0.8390183323790708, 7.84565369485772, 2.0926816359557714], [1.2396402473121138, 6.842135487167621, 1.8075081145156884], [12.893529812191153, 7.633078220078902, 2.797580184414153], [0.3933185427635347, 8.594445344832007, 0.8690775905800805], [1.182404276135575, 8.589622362768205, 0.07683658212560564], [0.15481721879792795, 9.659789262199483, 1.1063422492333272], [12.377309644505374, 8.114378519938146, 0.4389133545261441], [7.220287964453243, 5.238727208125945, 2.969334066191252], [6.418911069691254, 4.518580738600299, 3.0203440080069073], [8.049026221897824, 4.731661774513689, 2.576678609228645], [6.972322653476197, 6.11117193975491, 2.363509084586195], [7.537266285913804, 5.738378826573569, 4.336228535949854], [8.073186983343932, 6.727468403573616, 4.2448902112813505], [6.5505471797007795, 5.955798185210221, 4.827712555787031], [8.277348084423537, 4.716155288350686, 5.178673813420353], [7.723184745362292, 3.744733239026003, 5.2003965398275], [8.388003196320426, 5.075466895611163, 6.2393449563024825], [9.311896143321833, 4.479858369522411, 4.817097591883478], [1.9159082961067082, 12.215552028264055, 8.746652414760323], [2.4406660145438313, 12.5378219470427, 9.611875592476977], [1.4889301235217838, 0.21242426459172029, 8.369861109496616], [2.6104339989304424, 11.848349571576682, 8.034834625391367], [0.8400386915007514, 11.268014914987745, 9.08088948715564], [0.20830295503527468, 11.180838356949893, 8.152596663718489], [1.2975244451013614, 10.25785703707842, 9.268227992575003], [12.960294692522398, 11.699780199293691, 10.309785308471593], [12.674337034755876, 10.791669508018295, 10.898483491924267], [12.008210233292587, 12.245693591240597, 10.090808233470868], [0.6815306198764147, 12.331333675967295, 10.998359226320076], [4.237615721090181, 12.633763209547132, 4.702662325677695], [4.1009239325253395, 0.7580278214545081, 4.433726903311464], [4.268204803950644, 12.554769873754784, 5.766575377737726], [3.3910403060357197, 12.104622740226185, 4.350196433304297], [5.4674755308948875, 12.101466747287876, 4.075381794815875], [6.358081021815965, 12.30243576325538, 4.7399066179903215], [5.363176936469255, 10.978239214921857, 4.019715767634793], [5.672588799136674, 12.700011452315541, 2.7005740146743573], [5.758345451397166, 0.9202204475380835, 2.7270926461411387], [4.799094630892796, 12.436557023927566, 2.049916146881314], [6.599709559414839, 12.288038793461881, 2.212346450831369], [0.8708368113144411, 2.458833494710849, 8.2950271850221], [1.7893256682696346, 2.088266594987337, 7.479918349779257], [0.7357882727218057, 3.677008040671526, 8.607971847104004], [0.12233048704124201, 1.5761844830207965, 8.801845448259405], [1.5342807498138367, 12.537044374569884, 2.2144582336293723], [2.208424763856717, 11.515579470009593, 2.566580341081818], [0.5918231850388112, 12.415426333468343, 1.36414260521121], [1.7976401572207037, 0.7732237352220228, 2.7308948278783975], [0.7267461915743049, 6.7842558672935205, 10.80903790230799], [12.768471100992262, 5.829253047430178, 10.874064693757358], [0.441498094641729, 7.776197607912069, 10.039714705653314], [1.7944493124095273, 6.7539934486327216, 11.452709150319874], [5.886727386723774, 6.107178046714254, 11.41400085586031], [4.781323253804634, 5.769856264652934, 10.924867462261904], [6.385760172638211, 7.25019783214406, 11.173085471085408], [6.521183547234681, 5.3010586304954295, 12.182887682386298], [8.865602039033982, 1.530577199552697, 2.743467463737381], [8.525287096328837, 2.6668848595932726, 2.266867830334521], [9.689609429844511, 0.8032704367915261, 2.140029914555217], [8.331194936515756, 1.1273926616968777, 3.82751749925863], [5.628870654287888, 8.142065620452241, 2.4004967382493256], [4.552237536439885, 8.426615494810086, 1.7872958885832029], [5.787607015519591, 8.40153841342422, 3.6206277511714355], [6.569042070329254, 7.5642906922163204, 1.728834368751058], [1.9578772842039194, 6.108089291171216, 5.315438021870222], [1.5497992115201715, 5.485214481240662, 4.291860173399843], [1.889318896649628, 5.55427952500453, 6.464579854924248], [2.4183085742848776, 7.287917448540284, 5.20364319479652], [10.40831355621679, 5.810079757593306, 1.7139249488142525], [10.084118023307521, 7.0351732893234, 1.9182518949908962], [11.132788315750492, 5.185188038785063, 2.5139245432178132], [9.958497041354503, 5.258382696631794, 0.6363563814520994], [5.48378101988334, 12.018120331352234, 8.090177440359321], [5.907926525417377, 11.062758300592773, 8.803766110721812], [6.065885467622966, 0.23625790297964736, 8.046652203389106], [4.419618894629795, 11.829592861861967, 7.371798092102714], [9.648416647309602, 3.7456552872523234, 8.5867158045158], [10.110820896215717, 4.862613709084837, 8.202151224971479], [9.05160634469308, 3.0191534931975896, 7.748400328592706], [9.735978935234172, 3.3886904170193373, 9.813085680393703], [9.381850634438775, 11.573682071397474, 12.206869751585598], [8.284424320092944, 10.907792281658569, 12.394572201502852], [9.437453504998176, 12.547633245278787, 11.441543197683332], [10.411356643337577, 11.175531741598403, 12.85912089667058], [4.560341266838903, 3.353108538404251, 4.04037540557494], [4.514758581530234, 4.476973738652664, 4.588273122262705], [5.38786649719493, 3.1514748538820263, 3.0637723311944747], [3.832790020583429, 2.3959078637452613, 4.440921561011109], [0.7827028847183832, 10.966045417756137, 5.396808468906375], [1.99381650804263, 11.155821617272771, 5.763159127364903], [0.49699737153018947, 9.917199944373305, 4.710209612465439], [12.77547780663971, 11.766760813613525, 5.730168349961491], [8.3767525567089, 9.011307356635543, 6.579875948673622], [9.5796243970312, 9.413395449714752, 6.58816985506665], [8.060767420580492, 7.874647958319841, 7.064541916391507], [7.452306005163928, 9.78067342126384, 6.131711235746386], [3.3835745476167634, 1.448461755203394, 11.634851392438721], [4.11871004016883, 1.3123560261426535, 12.65853627986536], [3.1165463167784, 0.4400653392114241, 10.923175245789954], [2.9144708043546643, 2.607872349192706, 11.351494428807205]], "Forces": [[0.11676458744266083, -0.16343167717912965, -0.10081155800225255], [0.13325482563707428, -0.17020012908958537, -0.08693143643080403], [-0.11000490828009273, 0.1471421032926132, 0.02977808300888536], [-0.07600842689616019, 0.07998052869440839, 0.00789921807298173], [-0.29090674645834425, -0.4266642517853459, 0.16683774351200828], [-0.022985806522882398, 0.13054993442876947, -0.06224480849904627], [0.3683215731968949, 0.04099079327047577, -0.1036899295433074], [-0.13915333662545862, -0.10959622985883236, -0.33602192920230894], [0.06972456127055622, 0.02154940376858604, 0.10438438404283988], [0.13164763692708384, 0.19160941682042718, 0.11070628813610776], [-0.051055079273960684, 0.0157407268310558, 0.05427023452047079], [-0.07072339142203084, -0.14755814185246863, -0.2888655706994892], [-0.04979912814124681, -0.050184644829993505, 0.008516505030280255], [-0.04937248273621884, -0.004965879314390943, 0.20782141058912068], [-0.022948072321963275, -0.054763629994736836, 0.26707493156543477], [0.21571733224986486, -0.20130519152781867, 0.0007333418425372756], [-0.14233287375000406, 0.1314684550581869, -0.004986242289678611], [-0.1403008654420886, -0.044144678758025316, 0.03241514430378132], [0.25291345857569336, -0.042791069569670916, 0.21948418076815943], [-0.045922623076267335, -0.01168331283814603, -0.1003232086562706], [0.019964301364667033, 0.01122689868753175, -0.0009467104174941987], [-0.19666689515809432, 0.0661264310181509, -0.04207996159138594], [0.005753066708963108, -0.09504292985805611, -0.2237521084749173], [-0.11517972645585137, 0.16162509520043858, -0.017867748710464055], [0.10509251842395295, 0.03034676129314717, 0.032498670855177395], [0.011481338614086439, 0.2789343535165123, 0.15807170027182094], [0.256065394013955, -0.3502217763748206, 0.2151608182218155], [-0.05358777225814727, 0.18884780585111094, -0.15812718967618752], [-0.0215243820841393, -0.06529267771924734, -0.036029759775739155], [-0.18928428843096207, 0.10533958472380968, 0.24836011442082837], [0.1933156833880169, 0.20538458812878982, -0.10841565902342544], [0.060203462411961096, -0.12949223186332026, -0.029687779585042845], [-0.11016498762785484, 0.04357879173211301, -0.09928954479894533], [0.5462630913915012, -0.29124629930598966, 0.3672763881747744], [-0.1340294371368191, -0.2119078915512703, -0.22190694904772096], [-0.41036674287849745, 0.04611542095229903, -0.13989433139724508], [-0.12095936115836148, 0.17900021691178603, -0.27394057598014326], [0.054943906735280074, -0.3218985653613177, 0.2990969953044449], [-0.04670168216256292, 0.14624293438345176, -0.08111433315782496], [0.1480611660755861, -0.06017390922074595, -0.11893455048305177], [-0.229304468439105, 0.08416492850720622, 0.002666240022406927], [0.020016100722949046, 0.27076630344127617, -0.1722172339829637], [0.11563113349554373, -0.05832448219049068, 0.05042296014721435], [-0.11748613232190204, -0.07434834322758441, 0.04025030664666176], [0.10529824010114182, 0.39117602707962434, -0.19228924506325892], [-0.021896279458799888, -0.24319132063706506, 0.08105797919696797], [0.15869132593180613, 0.025559589046161974, 0.09857409933972751], [-0.1240794378535917, 0.024026922695325973, 0.07215800342491308], [0.12863651378588034, 0.7182142904899819, 0.25370495872511406], [0.11942728057032928, -0.19351305066790891, 0.09164567446534637], [-0.18415142801395903, -0.12965704868801253, 0.08950967494277419], [-0.10718039744923702, -0.2415277153452387, -0.7480867364186411], [0.06066660881102326, -0.2877463948916212, 0.23547780882601724], [0.06119149473876889, 0.09486807739878474, -0.042986541074176106], [-0.15174225550223724, -0.03866443119958205, -0.030161868765425353], [0.22960251581753915, 0.004539950347748073, 0.11239968110420308], [0.13584665667679954, 0.05482506441776908, 0.1455610922427992], [-0.016460672729874854, 0.023820327064287983, 0.21026378563441395], [-0.007965475661511212, 0.14130673688937193, -0.1914279610804609], [0.14536975633879365, -0.005764237303332924, -0.1371024956642276], [-0.16762164255999754, -0.07886035192780912, -0.07304885737113777], [-0.12101049968366795, -0.013450233858394337, 0.2247885352626053], [0.12636286518407863, 0.07439328964489607, -0.1949848245336566], [0.04332153442299614, 0.09032587634279819, 0.09105841158371836], [0.04002717071268214, -0.1966425706090524, 0.03968716364811899], [-0.023936242346747807, 0.07181951281244853, -0.06787670564121934], [0.10442477111580113, 0.06846030920348264, 0.13725864695240844], [-0.007428728735129857, 0.147107446435878, -0.19252353132042493], [0.0651929124107453, -0.03448344057107687, -0.16333831387069153], [0.15899465569210877, -0.022088385028104663, -0.04647170519034129], [-0.14692607388179044, 0.2019005096969902, 0.20951081156107101], [0.10382215441533761, 0.012314056716115917, -0.31071510752677856], [0.05052445793668439, -0.20737619549991576, 0.08402916036510931], [-0.11793582101615731, -0.04603607476931525, -0.09480705290035048], [-0.07636679814410532, -0.01641473602399701, 0.06665036157419542], [-0.0035235841472028404, 0.056157677732367135, -0.05519809373754854], [0.14884029253319217, 0.07380500158269637, -0.02548703157994641], [-0.1391895525708341, 0.39799309305831837, -0.16872704411572234], [0.10132776182071442, -0.025559602607152968, 0.0650231984718884], [-0.11354273120474202, -0.0596223702088009, 0.1284319770630268], [-0.04756819312127478, -0.2041764932407645, 0.019086675386846427], [-0.31834614878630657, -0.18839136091738315, -0.3565253105147417], [0.13568938398392638, -0.23827851010268114, 0.12926798300255402], [0.016377616714574536, 0.22668713518092642, 0.12029905547707927], [-0.21844848897679256, -0.0011140159832683121, 0.127846941624033], [0.016046169753223403, 0.11583099442374944, 0.04457609601572439], [0.16232391409985, -0.012402814627941992, -0.12015504079322553], [0.19492393638749503, -0.04929855271891123, 0.05654951055058001], [-0.12061490762884478, 0.12045319524420378, -0.009472313689264097], [-0.02327659174274402, -0.1672025188635122, -0.07135584845734802], [-0.003117030577447258, -0.20198469728519527, 0.10303294775139889], [0.09858067968624992, 0.15339516363795813, 0.12175372438198696], [-0.13877193818442254, 0.40816122168033925, 0.024769575534464197], [-0.015059207788729538, -0.14838218192349978, -0.10207842742752025], [0.24976783851632642, 0.0363212074111306, -0.08332640070545268], [-0.29714591792536993, -0.19595932422724602, 0.10068674502918626], [-0.014069912654405374, -0.09476398263506958, 0.1379606536606312], [0.19598058014714584, 0.05228810370495609, -0.11309215063078812], [0.02405615488118155, 0.0017914025275889622, 0.007971319917418625], [-0.02072080092124507, -0.27630434630840933, -0.0142785129634029], [0.23989325052118332, 0.24938886185943576, -0.171664284889445], [-0.11064472636826342, 0.02228450699799622, -0.1736971377075646], [-0.1278077803867976, 0.07589214106486206, -0.0648130437101578], [0.13653504687998735, -0.2492858607216219, -0.03506385905244009], [0.11950026495913603, 0.21748662865259108, -0.07543620272479674], [-0.24601243699982414, 0.18365447078185837, 0.012085681115055598], [-0.09892388680279003, -0.12270110123486817, 0.35374628792010565], [-0.024875248623877418, -0.15070157303644116, -0.299958335965514], [-0.10437707704344028, 0.20678280880623318, -0.2950567109216059], [0.09526434846131475, -0.06294661157164114, 0.0751580644046324], [-0.06703071619877644, -0.2555815287291838, 0.002626525327963947], [0.18426199531462326, 0.14749406876845478, 0.056019506451929935], [0.06945337553538569, 0.1523726178157059, -0.1642099265475791], [-0.09053236460521688, -0.11248872051859997, 0.021760658188896016], [0.2752984813859991, -0.15518252603291646, -0.02342007522532799], [-0.26369423012450904, 0.197643580551214, -0.12202815894063139], [0.18049312704974874, 0.05608832341480817, 0.33534433836921684], [0.17940790924514827, 0.041851774762530485, -0.043035883013134844], [-0.22703330679625708, -0.030361497671687592, -0.06964593178674654], [-0.24144558147059153, -0.019756981928073618, 0.1305818916509477], [-0.06703215969483707, -0.05366624233704211, 0.03620510094888245], [0.16084777346283424, -0.0584501864134891, 0.20009987979715294], [-0.17300003783223505, 0.3138023427255995, -0.1280808514387328], [0.03971866289869425, -0.15474715185415094, 0.04401927066495929], [0.14399602123959207, -0.006392465032134259, 0.3107024013502407], [-0.03654174682600243, -0.3284308535278393, 0.03638905925926357], [0.012708737694484853, -0.05300913817323091, -0.0028653652024262367], [0.04606457099840546, 0.12672625731192674, 0.03568387537456989], [-0.14467130567186867, 0.14330831823766155, -0.13222392177742268], [-0.019466846968628274, -0.03743152688296325, -0.022480478005068832], [-0.040586179998166, 0.10875122896873907, -0.0025838850290569575], [0.07810395929161211, 0.025646979727774837, 0.07253187966430864], [-0.06759035537223626, 0.35501700516132295, 0.059474475312763286], [0.19961507694723005, 0.010785068421888451, -0.050828221357370175], [0.006794383962329389, -0.08673422991851819, -0.04738214210736405], [-0.041246780040244256, 0.0022554292938590293, 0.049438769696711765], [-0.05082592457980141, 0.10156861133787116, 0.4150601669431628], [-0.0404818381351637, -0.40310445194521716, -0.05231402767205251], [0.10250620086978528, 0.07196271186461019, -0.207387700944994], [0.05330026746579067, 0.08202067790802467, 0.05153680947328508], [-0.06208498156305451, -0.03818998213037143, -0.009795871088896612], [-0.00911341316894001, 0.010944647404629, -0.2464669885072665], [-0.04986355393034705, 0.16925531369922658, -0.17954364916723944], [0.15604723068261192, 0.18721984895806182, -0.03835160474961798], [-0.05342544666756676, 0.11436721977696877, -0.02690669139509049], [-0.05114256291423557, -0.033380250302832384, -0.19172059517993825], [-0.16010858093926605, 0.09060553111741028, 0.0016254828525395333], [-0.10573382484034907, -0.37216486197757964, -0.15905871169990507], [0.027821060966666773, -0.008996974758293952, 0.19514876190929617], [0.019900519380477, 0.14504667636218002, -0.06481767733500392], [-0.16086166739352525, -0.1659620281077217, 0.20158707314554847], [-0.03977439730175839, 0.10906959443601294, -0.030317718553829986], [0.1786995633234943, 0.08273032986410514, -0.0799783701883184], [-0.023667101685807577, -0.058580329584208564, -0.12193324066363259], [0.00506277238927482, -0.20122430325920923, 0.10746671030790265], [0.018168905421501933, 0.089713463673043, -0.010972691209235906], [-0.05263563331022376, -0.21854011894975123, -0.04786362748610854], [-0.23169633642131315, 0.03460907969633839, -0.05382076621376533], [0.38295790775386784, -0.2998052598868594, -0.002307482071754057], [-0.32518477414883473, 0.022295693765283668, -0.10790221339692807], [0.10763974926798811, 0.24207545031448421, -0.01834606876207243], [-0.022389154870799316, -0.14310036118050862, -0.26561068850415226], [0.022755896916956946, -0.11839784829245843, 0.1581005284153963], [-0.0021267471215619723, 0.08112016045861142, -0.02094861994466595], [-0.19883455313893802, 0.05664061729082733, 0.20936799561550462], [0.4273365865849749, 0.18234064099928549, -0.1358597681880492], [-0.10352370578556504, 0.06988278388925123, 0.01811951901282517], [0.0017138580010338388, -0.037197346107420294, 0.08596070958222748], [-0.007480825577240482, -0.011524573899071485, 0.2697315883436259], [-0.25147133280766076, 0.2402103582201618, 0.04587672407205236], [0.12937631476968636, 0.0019359796517663872, 0.1717541556228681], [0.09686396737663543, -0.02671283002317877, 0.4313564787443059], [0.013179978070434922, 0.023507116940474873, -0.0264120081252986], [-0.6888657222854062, -0.3132246470584671, -0.29713411541229695], [0.19312623437929924, 0.07256501753230525, 0.030824109302044714], [0.1206212790248661, -0.28301307601036, -0.12088365189160774], [0.32069028567617475, -0.011803828393471326, 0.20293014522801403], [0.20189915154546847, 0.3242807824540966, -0.22889723409069773], [-0.095963843331701, 0.006048594767001908, 0.04943851470667554], [-0.004230392557874048, -0.16608664996072522, -0.0068518573477659795], [-0.07930375367846138, 0.04492118198466505, 0.030557997188176138], [-0.4301529689169701, 0.21410543544186023, 0.1809150077754637], [-0.050942453925688934, -0.00970471066167182, -0.12703341178765462], [0.12690994110441114, 0.06572062198399242, -0.2178312924812772], [0.028642746652417398, 0.11959580188174566, -0.005944541928975587], [-0.10656784143252744, -0.09242230930332987, -0.3058082143329145], [0.12460525892802628, 0.1303214439084759, -0.06894163338419299], [-0.10036369715643127, 0.04421178845281401, 0.0909089790464558], [-0.21798607044214105, -0.16177509548117802, 0.07005638769432998], [-0.07382847518998999, 0.1401922932384112, 0.5472851149699658], [0.004067320475017347, -0.10924954028961473, -0.06882376716207646], [0.051982427143782164, -0.007114070304829445, -0.079092360106064], [0.11224244166990238, -0.20291321637389195, 0.012431970720705631], [-0.289526048189276, 0.14029341452055388, -0.39462375711380054], [-0.014897855319272218, -0.11287567367238302, -0.1491007607264947], [0.1412903515036651, -0.11036066665845268, 0.14575013692176503], [-0.16611256256303905, -0.1758459484902562, 0.27881630359532766], [0.2761178370917576, -0.16761365043692114, 0.39086501304559657], [-0.16383505608748622, 0.274505239513606, -0.17179231926263105], [-0.03546350095070264, -0.3332738538171281, -0.09831845811993845], [0.17895917108981538, -0.33887455632149666, -0.1473110528763192], [0.1457527106872478, 0.6025008063316939, 0.03714645874926733], [-0.03552299441727011, -0.33108178449653797, 0.19849108816107036], [-0.165001682396293, -0.1816687955701787, -0.020599411358477267], [0.22648420859024837, -0.1772884977297672, 0.0630247436745571], [0.4422940832371894, -0.5296712971009778, 0.7416014816881047], [0.14412502346660958, -0.1496289775944112, -0.01957879839851839], [-0.2881316300743575, 0.20285667667787072, -0.18565245444027273], [-0.3523567681691291, 0.07139495185779127, -0.45601400886482335], [0.10953113847953032, 0.08162884223264168, 0.07584750967242494], [-0.06925314043616619, -0.08376498070326457, -0.03463122188232665], [-0.22839523913532397, 0.014127072155846446, -0.05526431038095435], [-0.014917108898540173, 0.10217142541303016, -0.010057751645584123], [-0.006590105082578609, -0.4948841267729713, -0.3312880621339102], [0.17663774359677958, 0.03364925097356033, 0.07210231836676444], [0.0875989413852866, 0.42181899630427655, -0.0826243955532545], [-0.07388652806755718, 0.23454650804045674, 0.0862585130767071], [-0.20253396625012518, -0.39461519259916694, 0.4893471087588848], [-0.23187830583346752, -0.08424554109204324, -0.20254084175202702], [0.05088311950711372, 0.20556961816249292, -0.29170080562475964], [-0.17057813399527855, -0.03516022467575721, -0.2442488032581615], [-0.02423064172227722, -0.24592562242069027, 0.053463551269636214], [-0.0688779127739149, 0.22338742968477768, -0.23490809636183865], [-0.01698709605453376, 0.03318626221664812, -0.05036135821474016], [0.027144008640283383, 0.05599475742554414, -0.21596425494591084]], "Cell-Size": [12.9, 12.9, 12.9], "Charges": [0, 0, 0, 0, 0, 0, 0, 0, 0, 0, 0, 0, 0, 0, 0, 0, 0, 0, 0, 0, 0, 0, 0, 0, 0, 0, 0, 0, 0, 0, 0, 0, 0, 0, 0, 0, 0, 0, 0, 0, 0, 0, 0, 0, 0, 0, 0, 0, 0, 0, 0, 0, 0, 0, 0, 0, 0, 0, 0, 0, 0, 0, 0, 0, 0, 0, 0, 0, 0, 0, 0, 0, 0, 0, 0, 0, 0, 0, 0, 0, 0, 0, 0, 0, 0, 0, 0, 0, 0, 0, 0, 0, 0, 0, 0, 0, 0, 0, 0, 0, 0, 0, 0, 0, 0, 0, 0, 0, 0, 0, 0, 0, 0, 0, 0, 0, 0, 0, 0, 0, 0, 0, 0, 0, 0, 0, 0, 0, 0, 0, 0, 0, 0, 0, 0, 0, 0, 0, 0, 0, 0, 0, 0, 0, 0, 0, 0, 0, 0, 0, 0, 0, 0, 0, 0, 0, 0, 0, 0, 0, 0, 0, 0, 0, 0, 0, 0, 0, 0, 0, 0, 0, 0, 0, 0, 0, 0, 0, 0, 0, 0, 0, 0, 0, 0, 0, 0, 0, 0, 0, 0, 0, 0, 0, 0, 0, 0, 0, 0, 0, 0, 0, 0, 0, 0, 0, 0, 0, 0, 0, 0, 0, 0, 0, 0, 0, 0, 0, 0, 0, 0, 0, 0, 0, 0], "Date": "2020-06-15 13:04:01", "Natoms": 225}
{"Energy": -1271.7886127953, "Positions": [[7.763149339976595, 3.816759221372769, 1.3163569917234743], [7.322326388576287, 3.604237515281764, 2.247300518487197], [7.242868511179263, 4.659889668903421, 0.9091246238465661], [8.77668639395731, 4.089573710867102, 1.5163193651968911], [7.645112405780748, 2.706278926140837, 0.3311904544222783], [8.41732306173513, 2.916493074289289, 12.43806809701614], [7.9262406819861955, 1.7316411614482898, 0.8181822652433125], [6.253611843199586, 2.6624449990553263, 12.61905033102927], [5.9470558677142895, 3.6607264255686105, 12.190642418573281], [5.466188552779903, 2.341764700618253, 0.4593055230664289], [6.255767070145313, 1.8976658967708817, 11.795735600571568], [8.607743802445887, 2.004110277692383, 7.432537219396415], [8.921745527518658, 2.7429219686547537, 8.144723442741295], [7.859357420455393, 2.4431944859861305, 6.818364728084773], [9.40342732478987, 1.7811389495261496, 6.770863054585915], [8.132660555217782, 0.7857227724360992, 8.142662594225747], [7.368972698189993, 1.089248529087957, 8.915404513603969], [7.593056147165445, 0.14592925747088206, 7.398287680004624], [9.254320868064044, -0.0005457964090388569, 8.792676053333347], [9.697739121997714, 0.5507995188034371, 9.656828567639126], [10.088099964467435, 12.660854281912698, 8.076619957411006], [8.854027520970051, 11.926080046367433, 9.195218171253337], [5.413596628076787, 9.773864566126, 6.593435721169874], [6.429001136423118, 9.844265973324879, 6.880155823293717], [4.995704963106743, 10.74010190936101, 6.709683087750783], [5.370081911376388, 9.474665099424797, 5.5771378385594295], [4.767347846714078, 8.74212828583952, 7.430033254268717], [3.672875619368061, 8.82399138899887, 7.2648353811123965], [5.086600011327116, 7.750306658467227, 7.013980709997869], [5.098359322486678, 8.88117309269402, 8.902014902898959], [4.7361847313024805, 7.972741103365313, 9.476815544289106], [4.623852935796221, 9.793902658673346, 9.372731168177982], [6.210296809606239, 8.95496080669476, 9.078024047674997], [10.611115642520495, 12.023222701596506, 2.7436867171979897], [11.589853114199263, 12.481499396353042, 2.6547080249994677], [10.010055380819399, 12.745423853253813, 3.245078393944339], [10.189223215346388, 11.864596528479597, 1.7787173047059683], [10.69566443806157, 10.733002137560883, 3.4710491040867604], [11.580957674227006, 10.195468117147822, 3.040675414255298], [10.98451871686855, 10.96758026138918, 4.51933961720233], [9.412983019502155, 9.909903932275316, 3.406801903651289], [9.690238295600684, 8.827352577771071, 3.4908097992625433], [8.893083446223748, 10.058846339730481, 2.413436076926961], [8.699029483886115, 10.15948214727812, 4.2382175676778635], [11.641815714678062, 6.757992096619405, 8.167650133888698], [10.919026370899289, 7.544930034021019, 8.109112852850487], [12.131973324564685, 6.822452903502642, 9.143796889331794], [11.239283262668778, 5.78543810153913, 8.024901978055327], [12.70941874752614, 7.009836800606673, 7.155551858958921], [0.18974806138056677, 8.046303908294064, 7.3487927621937965], [0.6576839325593438, 6.314860730917416, 7.412083265819215], [12.320513160161706, 6.874162591119743, 5.7054577688817005], [11.883086173253764, 5.882518421274916, 5.436779379199748], [0.3389041138670953, 7.006629636524921, 5.084561782800724], [11.623953387512199, 7.68406032800891, 5.405286392921521], [8.636604753054778, 7.886038383561573, 11.353047028743454], [7.564564053676485, 7.845772242167392, 11.406644278419705], [8.945202303605601, 6.927804142972066, 11.05362665231657], [8.975701459936273, 8.554424608783979, 10.592939223478387], [9.154403884248838, 8.152522032317078, 12.693715942716029], [8.500273851943424, 8.935991899484284, 0.25899506587491], [9.000247647379695, 7.226522027573294, 0.3979097107054153], [10.617201845160885, 8.55207389517949, 12.690801071171636], [10.995857131771576, 8.813131885583585, 0.8150508868311447], [10.785899316824185, 9.454783770386783, 12.04526527794183], [11.262562837147604, 7.720635523821588, 12.27437077497204], [4.800773014203439, 11.98299311488741, 11.81245521769269], [5.8871308731992436, 12.081386938332106, 12.010107682496598], [4.227514695462578, 12.71344886775441, 12.335742994587855], [4.666082010391411, 12.239206466044438, 10.789755636706387], [4.42865268763607, 10.58385138915781, 12.108784145806073], [5.091093172952394, 9.926650167892907, 11.494974069771398], [4.732700939104373, 10.364718245258665, 0.2736109622370469], [3.012931583040175, 10.111341341490904, 11.854097096296641], [2.7016465732911095, 10.140271013597822, 10.771775104942046], [2.234533447295019, 10.65238910800076, 12.460776686609886], [2.940642647732169, 9.02428276946756, 12.144501144891883], [1.8025385754001182, 2.7019613290820192, 6.126255899534911], [2.4674370016780514, 2.0356457337627147, 6.627553887670427], [1.3410919763479272, 3.289660918917501, 6.870775203232671], [2.3250267693829407, 3.4118389043594117, 5.495548991397964], [0.7893016179755129, 1.93359060387056, 5.35000795687956], [1.3196505135225651, 1.1346726579740374, 4.7715321294709865], [0.14038984093934373, 1.3836715949873704, 6.0736713748739675], [12.817115028049288, 2.818179493478728, 4.479322216096145], [0.49060951951854476, 3.4473122184513922, 3.7461615947966433], [12.172264551425227, 3.495650788266007, 5.110190533969561], [12.160020632106365, 2.123245841493173, 3.8866117733718943], [3.837717433953308, 5.267089145242952, 2.138426141643429], [4.717036516004238, 4.7984607357756905, 2.5163986967119056], [3.3056603929446697, 5.534891169555421, 3.0166555845150493], [4.1164332408429, 6.130625136121415, 1.5932791593152644], [3.024103798904343, 4.3517433856244425, 1.2923902737107553], [2.0237886875232545, 4.839526083818428, 1.0966812961785124], [3.5677113911869944, 4.267445049695391, 0.31620108837462907], [2.814677867269492, 2.9780263036438117, 1.9183336867704432], [2.27188074029001, 2.997961421371908, 2.899973971376288], [3.770204051764141, 2.4081685734603755, 2.062214747832095], [2.2045799605493803, 2.3600114256945144, 1.202840938338437], [12.009418119166353, 3.537230279872226, 11.560579704793694], [11.036042885008646, 3.9392960253424576, 11.342366646295558], [12.44411760396772, 3.0835727204185157, 10.713556554539158], [12.645254827361374, 4.381274208469617, 11.733101223227841], [11.948542452203508, 2.5111357970418133, 12.631472424051864], [0.09467362267538322, 2.299480391974994, 0.07590852656321248], [11.387552414136135, 2.952300595251413, 0.6008574248967825], [11.382140080074464, 1.2239558183223849, 12.062354383789037], [11.27578580358027, 0.443267862900046, 12.852024855803373], [12.12326911265069, 0.8404937716290264, 11.316033468765658], [10.386117704532186, 1.3489814899343187, 11.564213484694397], [3.060582675902628, 4.512006926995165, 9.42789779976591], [2.2976068818741133, 3.841447829240979, 9.731655387731102], [2.727833472419088, 5.05884156322389, 8.595334920112789], [3.1597429737294913, 5.240961338156154, 10.20816566572453], [4.310248416111055, 3.7664148537638695, 9.153337061521917], [4.5102693183999865, 3.2162495102398694, 10.109505429576634], [4.107779167684155, 2.9842686545307293, 8.367833583861515], [5.478011341672344, 4.667233204668372, 8.777520930679827], [5.374719291120868, 5.113942173010701, 7.7464493037949245], [6.446750554936451, 4.0985048093503575, 8.832149854044475], [5.574093279368069, 5.496942737650539, 9.52038951062023], [2.323863080082619, 8.793427403927348, 3.0773926462500065], [3.329029220190685, 8.585366086504582, 2.7367992903770246], [2.3278106878640243, 8.8898803397805, 4.133013597342141], [2.1010561678532125, 9.760492910932827, 2.7133369032870975], [1.3445171738990835, 7.800270782798593, 2.60671807695561], [1.594000598220779, 6.829941279977812, 3.110871006379803], [0.3145695835042034, 8.058261943465228, 2.9716426295555323], [1.3393995225540754, 7.630682294194457, 1.101810994090094], [2.3487244937352982, 7.335049316346893, 0.6842071484890956], [1.0289953559973872, 8.586100812178108, 0.5802804429169184], [0.617912590902152, 6.821578461127191, 0.792601566865339], [8.618155041808823, 5.9322411407887525, 4.101040505504141], [7.765015798868495, 6.214079286360562, 3.5498001510637915], [8.631788046122288, 4.892991590746289, 4.27677532513954], [9.517849433158231, 6.179811998644375, 3.53520133051945], [8.560222248106138, 6.7293687964929285, 5.334049662843511], [9.488401268007033, 6.531796889670159, 5.932571202988095], [8.585841770947244, 7.812482481647279, 5.044610986377257], [7.295837855947477, 6.467344180778098, 6.128798759204334], [6.405817958878033, 6.67608965550006, 5.4642083990883235], [7.253134378475072, 7.19424553628171, 6.984479580211744], [7.215527297179481, 5.418997780675393, 6.528062211839289], [0.4967113659666604, 12.706967115878063, 9.088252376709184], [0.9233336780619391, 12.926722091344937, 10.058411509926827], [12.623771069325105, 0.5150908729511885, 8.932145016093694], [1.2523993454438875, 0.03754568933840137, 8.388345453178593], [0.12051902061238094, 11.275377637870374, 9.025848116005578], [12.507743883172818, 11.019457649396855, 8.048670155416373], [1.0795571322144275, 10.697288712316857, 9.052458360665126], [12.172305175803574, 10.910643233456566, 10.230804857295045], [11.320778703310554, 11.616556205289896, 10.384583944684902], [12.784995610384472, 10.9139553157976, 11.169247131213252], [11.715810237678744, 9.887994040185255, 10.102798743389334], [4.291663011910815, 12.731642668026138, 4.003437775104385], [4.281851877938243, 12.368570537263707, 5.000024634829722], [3.391451799595518, 12.393186495240068, 3.5170776975524585], [4.263281466817598, 0.8868127656046143, 4.128549969030937], [5.447872169625246, 12.304089949309018, 3.180397857613931], [5.4874452430578975, 11.172245193303707, 3.1977807769575524], [5.217699675041908, 12.620207716200076, 2.1199846910630313], [6.795013931259995, 12.861992555687419, 3.6113060788567766], [7.100301984922654, 12.46745098131812, 4.614958268468356], [6.847890696457541, 1.0810479732283766, 3.6776085193891754], [7.587200616972348, 12.530479664415452, 2.883192622745766], [12.026209887580182, 3.1719484438781937, 8.205688844676756], [11.22404293805825, 3.971701748796193, 7.650476150655378], [0.30377689263549584, 3.555945287199338, 8.547773060944639], [11.650970751215231, 1.9813204517816871, 8.445025276423781], [1.0407023479213926, 12.034374964018063, 2.0270390096789126], [0.4012130396584216, 0.17405009502768345, 2.4094118522267824], [2.295192256438356, 11.929171724380812, 2.2709410543597754], [0.44873492570392, 11.108493919603106, 1.4128618842061789], [1.2025054758825044, 6.736552522856594, 10.565095592361962], [2.3462312723121146, 7.029933330837523, 10.124315383738367], [0.19697176109945308, 7.470004716628519, 10.273712437437403], [1.0494352034180832, 5.696543417954495, 11.293661153724274], [5.658590399075036, 6.459951120829814, 12.203977090154748], [4.531107059718796, 5.965128183027801, 11.949808681192208], [6.047359050679467, 7.493022538106938, 11.552049796574169], [6.406546286502327, 5.961026998892671, 0.20524524671080874], [9.481299418826653, 2.066111739253302, 3.9510618900593686], [9.128812850420085, 3.161895892700485, 4.4660354558702], [9.577445056157295, 1.9038740433422134, 2.6974739665811587], [9.736214340569488, 1.071886450069153, 4.7272293135007155], [5.874338152089462, 8.189298445194021, 3.0681852083589836], [6.780066825597922, 7.373045305347123, 2.7491186869536817], [4.884368610166291, 8.351564749201172, 2.2721251868224015], [5.967878056070874, 8.876692665296915, 4.131196487245585], [3.064461498377721, 5.925841082411521, 5.484053778300604], [2.5764196426549493, 5.018495218633421, 4.720822738334385], [3.2100173004919332, 5.702304415272043, 6.729787984243492], [3.4000293313813335, 7.031887934754278, 4.965477791640722], [11.353743847722921, 5.5160469229272815, 2.1973966018279976], [10.996671258397996, 6.4740430930081585, 2.969294648532146], [12.567789724362992, 5.166357517294165, 2.148617099771842], [10.47670766082025, 4.922889609799506, 1.4890409500543456], [4.108553024734848, 0.1264127704879307, 7.863474589555766], [2.9906190324252746, 0.7544216216942298, 7.886950810420462], [4.601907320961412, 12.63910834087267, 6.75655515506292], [4.743378710628514, 12.812382350762382, 8.931371395376363], [9.121844128009482, 4.898262760251093, 9.96944335079745], [8.94531460209147, 5.824468349885361, 9.136109105724984], [8.701319411619263, 3.7225026036380338, 9.768086895086796], [9.730602086675285, 5.162540447797165, 11.082133877125033], [7.969375030221475, 11.836636294027803, 0.11626471480031882], [9.205813458417486, 11.956754304415186, 0.38032953172238204], [7.484337573919996, 12.507542659507944, 12.040481373065703], [7.208319740143673, 11.094365052511227, 0.7976870461245799], [5.565710913425371, 3.275197691372028, 4.702309887512761], [5.890436698121182, 3.9527510391952196, 3.647179652780378], [4.534819289435894, 2.5224681146835395, 4.661173343902209], [6.264843820599089, 3.3534778914158054, 5.732338569357471], [1.41590322507476, 10.819969945217098, 5.603700535872099], [1.055826686063779, 11.87008396060412, 6.22116933555924], [0.578672889907601, 9.948307018294596, 5.253190244124951], [2.664647771479285, 10.643654728672074, 5.323492426104441], [9.164230755074975, 9.400857936663122, 7.9907284668388465], [10.20171986792367, 9.000718442907406, 7.358222412105147], [9.178664426207638, 9.465212448813507, 9.252392882849323], [8.131670050193371, 9.762373717474636, 7.341473493830569], [2.3214873260023907, 1.4820044012764773, 11.591361743895181], [3.42220659956364, 1.5083196188059182, 12.208410791501551], [1.7283609155838324, 0.36888790756688805, 11.417499428569268], [1.7999594628552644, 2.5644563896887353, 11.1593699389155]], "Forces": [[0.1288658841205795, 0.11041939506546357, -0.12461593731584403], [-0.24579831785350462, -0.10940698026798412, 0.14551560684677345], [0.10436900073397765, 0.0006810521524255417, 0.007049393834492991], [-0.04622239963897564, -0.02078833497672071, -0.06926986265563023], [0.10829465951608527, 0.00291072361382457, -0.18340338478916698], [-0.20362349369576765, -0.02302258515096172, 0.08732505477595581], [0.02331290358413262, 0.3170496425594362, -0.004557333537337017], [0.07362870521884972, -0.13516557660056217, 0.08448442515295936], [0.0809236485605495, -0.2606739201386638, 0.12967035125331522], [0.17095602922045283, 0.15020502963671561, -0.17198929078032762], [-0.028253278852455436, 0.17627354810820506, 0.19176311188822973], [-0.26810626590666603, 0.24134509417223496, -0.03927592656902546], [-0.028868530029236783, -0.031455953075769864, -0.14479815159138706], [0.07960335579385716, -0.12385116895544711, 0.16254691044016592], [-0.018243993930588436, -0.005213601915980492, -0.11829209977463451], [-0.19750871607843434, -0.23772029493627583, 0.010825341052174914], [0.199376605356136, 0.01655904069255307, -0.2945788920468979], [0.014230993395561749, 0.09279610084756561, 0.02110225613574536], [-0.006300615766902165, -0.08081080979450647, 0.05216757225771825], [0.02884365074401572, 0.08028087145490746, -0.03621862054856543], [-0.24388519933774314, 0.060041854793661656, 0.04303548577341467], [0.04545035514063342, 0.2243284953368079, -0.12840939536379126], [-0.0356797199523181, 0.15189995038290743, 0.08309275273233806], [0.26375529181664287, -0.07793859494250316, -0.0058918453076827965], [-0.14020239408422952, 0.0472749463316081, 0.04104225891688697], [0.035068826834915426, 0.04531078637895465, -0.1555950074140154], [-0.15507563582716435, -0.07954492255959995, 0.31814667703553073], [-0.20414989412636578, -0.1053393895959845, -0.19106943108069516], [-0.09235106041085381, 0.12428539420710732, 0.10143215428837488], [0.09684206303095796, -0.1595239389263649, 0.27587074032324294], [0.08167451852642046, 0.4987081224726917, -0.22400714769402377], [0.1227146917497061, -0.2761745022136379, -0.24705204031965788], [-0.21177252902692295, -0.0015491085282604592, -0.12629408087594088], [0.12628561715501488, -0.0550763936079406, 0.04090679372324261], [-0.20754203632997423, -0.2420362366061492, -0.23033177370935798], [0.17154773698467776, -0.056962786404224114, 0.10765283655974753], [-0.17992386778056085, 0.1417248375812779, -0.012996077161324306], [0.12905133742296646, 0.130139252435631, 0.06843305279022559], [-0.16737888149105024, -0.019431856861102118, -0.08979277712911361], [0.10136733143694947, -0.05816531538455082, 0.17974131240208693], [0.20822958392622645, 0.21236513918665528, -0.2806924257424765], [-0.12563692107668414, 0.08370427441089587, -0.008388307861378503], [0.045522847640521134, -0.08019196798768519, 0.30709650388313675], [0.12275532103751809, -0.040980133287088584, -0.19866728299920655], [0.28468955524929934, -0.019213672878814286, -0.15012489798796316], [-0.0436752797854064, -0.0663395790732003, -0.18977641146362842], [-0.26982525621214093, 0.180731879408703, -0.2963733835194822], [0.011539362529432162, 0.14090343867396432, 0.05334535995262638], [0.42411379462626064, -0.02556108933691599, 0.4380901463076404], [-0.036910715709904146, -0.07665078287139919, -0.03403400543398362], [-0.16641376254731216, 0.051720539889081374, -0.056933382055057095], [0.008337283283123682, -0.022431870384748184, 0.2229843909640427], [-0.03638762014106646, -0.03401637470426552, 0.057320108130054295], [-0.012449298379750654, -0.018226957876167724, -0.005882417702973185], [-0.2360039875390348, 0.11435066427571564, -0.07909568163724401], [0.1316458375846872, 0.06631036650940268, -0.028805590989951876], [-0.26339645324535227, -0.21529467083009476, 0.00539150746076907], [0.3388220217475154, -0.26341297721303897, -0.16290245220845603], [-0.22659038008474708, -0.07700142296402697, 0.1284170851649209], [0.25199491371899496, 0.31266373366834066, 0.6659707900290149], [0.08075058626424232, 0.07734877661989914, -0.01072889212377237], [-0.009897498436208612, -0.08695462227901202, 0.04049775355035929], [0.17996794280572362, -0.1438053107253241, -0.31143893342294865], [-0.19654862555474503, -0.15780076339323504, -0.12962882556721878], [-0.0438742504439168, -0.09461768361635421, 0.07614988113000785], [-0.16427486294998936, 0.27757894802712957, 0.1209471640105714], [-0.044293658815872966, -0.10123432977043437, -0.31274067143982953], [-0.3015635118502581, 0.4241376878731942, -0.04511665864379444], [0.010365632837801496, 0.025976297057132967, -0.14852850963014888], [-0.098635830408454, -0.0740884333948084, 0.07757158787587647], [0.08830745249426879, -0.7823494198187148, 0.2448454129498258], [0.2625173058949178, 0.047831494361999786, 0.0018684859017759792], [-0.07101592707698316, 0.19053259214835588, -0.2508817806754129], [-0.449810478834768, 0.1786957103826464, 0.044107261229921334], [0.17164872554175833, 0.11224299845451448, 0.17804443782626392], [0.17121706715660284, 0.05897239456941374, -0.06566186250639215], [0.16607472195345646, 0.2763155809162131, -0.11715874235840655], [-0.009718361947168672, 0.25641287353457126, -0.20257112434601887], [-0.016166772957699128, -0.07642014307990747, -0.04404657341263429], [-0.1372752290139356, -0.07539044737233554, 0.152897888255584], [-0.05150334130810436, -0.09714949758317547, 0.2728124779865442], [-0.13739044152322297, 0.17021746116614322, 0.04997763375462785], [-0.010803598169705683, 0.1371999340135816, -0.0662652160452475], [0.12022504968153899, -0.10601941682329065, 0.10381177497858478], [0.03256592838406096, -0.19876932443228523, 0.05799373746452646], [-0.10540442584064913, -0.03691507887747903, 0.14846895846960673], [0.10586425062722181, -0.17798088798210332, -0.20377443154049335], [0.03296846938670587, 0.3009590008537154, 0.08924480284588562], [0.02994143016952661, 0.2892625962690848, -0.34394335332027565], [-0.003543221264763932, -0.24280724855843894, 0.09685588045296427], [-0.12909673435181326, -0.013506319490208795, 0.22714496505288626], [0.06733672897756451, -0.19237970585865513, 0.2429545010654331], [-0.1629983927121112, -0.39881577301891935, 0.055436851512826485], [0.35572620968858426, -0.0072468679954724256, 0.06021603834522337], [-0.13177402968147653, 0.03126337371781361, 0.029978065275692797], [-0.08263481143506067, -0.011449929416608612, -0.24431078221391386], [0.1217440416058781, 0.13808791666925085, -0.15379059555643046], [-0.002575052856622132, 0.22690567700593475, 0.04911797526068023], [0.09737003193122247, 0.17343002445408556, 0.2256340944453214], [0.13086368335903642, 0.12438952109499678, 0.0006856787835237517], [0.065820176532277, 0.09621736440302775, -0.03234820076097584], [-0.04211940022430321, 0.09215908810174174, -0.04512150021250774], [-0.08132132759377288, -0.09622577756127546, 0.1385805782029225], [0.0718754239473045, -0.0358529557884336, 0.25960052788575444], [-0.09286188137519458, 0.21556153514873544, -0.021779029244146333], [-0.02054030740279214, -0.0330643428030672, -0.1744839826468003], [0.09512640699406816, 0.27434881421192986, 0.018516740589692153], [-0.001447041248098545, 0.0642849828896657, -0.023073677539494446], [-0.11260206451474329, -0.07830043317465345, -0.0223898154350016], [0.023685024251335608, 0.042671134519328247, 0.09714784313289089], [0.08744664661418663, 0.09394567852360115, -0.16302527618088344], [0.10719620178002066, 0.04494855782304525, 0.1702850054084821], [0.15265032032275375, 0.010011312846776877, -0.24063934124187525], [-0.000133794621284152, 0.025301781110565084, -0.1895769443498156], [0.26166827564374023, -0.08140985689895626, 0.10421594596005618], [0.08841486590131911, -0.053987221259615706, -0.06616332615032579], [-0.05011719087910838, 0.21810873979874193, 0.13712822734324753], [-0.14127147473236615, -0.07788284952590983, -0.05265565415153774], [-0.06464688039350559, -0.21060162824762027, 0.3306174266680945], [-0.1891252736452353, 0.05242825182921744, -0.06976642446392735], [-0.03457084438044704, 0.11372837541544116, 0.02345899159800317], [-0.22283089271984696, 0.30649145932056243, -0.08678070384871023], [0.02605709367971137, 0.013757555134351247, 0.37738754375398537], [0.00550302050135469, 0.17857088081998232, -0.017615540674306637], [-0.08807579508286145, 0.06529384882991705, -0.06665206152090444], [-0.15833061111744293, -0.4805032484088817, -0.11437816445041336], [-0.030263506774113366, 0.012577970478915545, 0.047376397339514126], [0.1848511967545353, 0.11648078605230493, 0.04572860179748733], [0.07918382172497213, 0.2622603548389046, -0.35520169051015293], [-0.2107209229211225, 0.0871361488127238, 0.12872772411939412], [0.12788924478396635, -0.30086649101381413, 0.21573551443852118], [0.2027429676047383, 0.2092472865472474, 0.21303631317831148], [-0.12388026209240674, 0.08862743265504258, 0.18824495494289017], [-0.09778188709655439, 0.12205457609250979, -0.23486778182122958], [0.003338754103184641, -0.1810736891689868, 0.005981422580578622], [0.09238740861842065, -0.03253700504148, -0.08385628350317256], [0.052064370350195135, 0.13287092850333004, 0.49037428967674856], [-0.1384013995293736, -0.009947666839697122, -0.057686929283665186], [0.05139091066248928, -0.11090150572430815, -0.04023646818472691], [-0.07908097025043535, 0.10818272685671056, -0.1392891511292797], [0.1445340559099178, -0.0969679107850666, 0.21973060729741434], [0.04300812084938742, -0.18488610072604714, -0.07990021010281796], [0.06001519102717625, 0.24954601396534545, -0.160473329656343], [0.2840142779518295, -0.11184926364393437, -0.024846668357746196], [0.13724490731806407, 0.24753253898255945, 0.012901210611419252], [-0.13659816519630535, 0.019840699198746113, -0.1455195842422459], [0.17867046795267041, -0.08726813769188285, -0.1272619055026083], [-0.43229675474971546, -0.17540131702246586, 0.06246394666616802], [0.2796715336909208, 0.3736369278571124, 0.28572777450085146], [-0.08460766137583937, -0.0073150532112138365, -0.09953813613091397], [-0.02261343109985851, -0.3245284398418367, -0.04928563577209437], [-0.04464518192616031, 0.0748487089432655, -0.08370971078222181], [-0.06884094238290647, -0.004056344902435012, -0.010736901131953535], [0.23132269099273994, 0.26954352260264947, 0.002080733370678518], [0.05191369352722703, 0.03547910928343943, -0.23174273682576135], [-0.12187383231501282, -0.00801503476820195, 0.028052755050510744], [-0.015251530381887205, 0.23021176925328632, 0.049220413589625076], [0.1958111027736812, 0.13859779553433352, -0.09638058832244459], [0.15814565836027683, -0.07055426724980957, -0.30268709502159086], [-0.07059982481092261, 0.33809348054554045, -0.07505684451216844], [0.07349356482975272, -0.19139737787982372, 0.3064966336764876], [0.07213812612139396, -0.11022514795318133, 0.2036151910972582], [-0.04741246670259608, 0.02513477490150519, -0.06075287948597243], [-0.19185232906755195, -0.0753063405143847, -0.09506925987222337], [-0.2834052588055362, 0.00706242418410845, 0.0972758363769941], [-0.0161159130344402, -0.11733072463945386, -0.04698732421560318], [-0.12627925911432744, 0.08518855724761638, -0.09104665578129575], [-0.17774100022308248, -0.03984280295875181, -0.17126462840589832], [-0.048919960826124806, -0.07801990693722044, 0.02484426200931812], [-0.09259150360876031, 0.02558275278032558, 0.10836019072441873], [0.08671776662594907, -0.26049142521480567, 0.09101378159807391], [0.019938367662214063, -0.17275437590393208, 0.17098848133500025], [-0.003305214413456357, -0.1355700839751502, 0.1407488021499496], [-0.25983011501974496, -0.1484534716667967, 0.18846930358197536], [0.012690598140335574, -0.026844382739564163, 0.028015180862576185], [-0.062444473027871435, -0.130220035593349, 0.025144722105132092], [0.042445262145224275, -0.09484011041908467, -0.07897652685968856], [0.20722478468261207, 0.41993397577831093, -0.19201972517865346], [-0.14440793455230072, -0.29857041060246137, 0.17247393453981508], [-0.27486793991567243, -0.3028249683077224, 0.11875149471574797], [0.11923469937853808, 0.14706209495912753, -0.04147547137913732], [0.06807022368770942, -0.35021803209692404, -0.09831231089415823], [-0.17956143282361145, 0.3039177157626811, 0.14352628261382475], [-0.13322643190512132, 0.19452429596307838, 0.18627615633765973], [-0.004007649972044023, 0.194092093205938, -0.080465752686783], [0.1742338869332931, -0.04173177293902312, 0.05512825024573093], [-0.19922267973621532, -0.06779291500671436, 0.019815738227872786], [-0.058740150631365305, -0.244367828194858, 0.06039322973394695], [-0.005936589339147744, -0.06263578740070576, -0.19902776055920235], [0.41368363175601613, 0.5914049238893992, 0.6339982684563044], [-0.01919094649700196, -0.35993780865977515, -0.25472725729327056], [-0.20531513672593682, 0.0092145622653694, -0.49200859696125115], [-0.006207707696305943, -0.3863867792888469, 0.1837385969865586], [0.588341590985619, -0.22862708741633417, -0.11569158528194315], [-0.1359662863657392, 0.059629187005025876, 0.02729914838299647], [-0.544771076559214, 0.1669195795678892, -0.1655627033579559], [-0.2159073872073307, -0.09927070637730426, -0.045358222169897884], [-0.01426897102815212, -0.014780742287471478, 0.14815020749486307], [0.24184281560068463, 0.19086790402282894, -0.11364501391842238], [0.03246753602202732, -0.2961460648297823, -0.0010409802368403723], [-0.12676704154927393, -0.14290704013589456, 0.08830983901379634], [0.2887254617085173, 0.42212316943867284, 0.12726236737950708], [-0.01335491354025472, -0.17111435472386868, 0.08230050754425187], [0.14616391087928923, -0.43155247161563576, -0.2475620769639757], [0.004772864680394382, -0.23267653702117985, -0.16844623396450334], [-0.03015003886563493, -0.12496015412936791, 0.0973029937320227], [-0.05711109110629652, -0.014276405613089365, -0.148429506389328], [-0.26496477875179736, -0.008821862284568192, -0.03753347763236934], [0.20278655158168332, -0.05286336162217662, 0.0211487402817909], [-0.255757696989443, -0.037971400595904335, -0.40754223566483505], [0.07897170673633526, -0.05295651130091588, 0.030414688022203644], [0.0633306721321751, 0.2561082837425636, 0.03183256694833607], [0.2633657298035521, -0.012717698451862785, 0.2672536153553803], [0.3939290814054012, 0.32275854996225767, 0.02634620121631452], [0.09061642355326162, -0.21986581231262278, -0.08180241831643031], [-0.16133171495011814, -0.33774640615457435, -0.13990720966445688], [-0.04382253690959912, -0.1683245855740617, -0.08841228275904081], [0.19767222207053545, -0.2714892530585243, -0.85670645106822], [-0.4979627833682587, -0.1901956819958885, 0.3067795888721791], [-0.02442811321027177, 0.255280321034148, 0.3734032257379922], [0.2366712380027093, -0.012233510257775498, 0.04588663978550301], [-0.14776660034227554, 0.46656797376507547, -0.37355782376331453], [0.16485283370902915, -0.011388630658396697, -0.002458306579154796], [-0.010975150267679895, -0.18967376428769822, 0.037814211047386095], [0.00456967239229611, -0.316315847641326, 0.03126117266786413]], "Cell-Size": [12.9, 12.9, 12.9], "Charges": [0, 0, 0, 0, 0, 0, 0, 0, 0, 0, 0, 0, 0, 0, 0, 0, 0, 0, 0, 0, 0, 0, 0, 0, 0, 0, 0, 0, 0, 0, 0, 0, 0, 0, 0, 0, 0, 0, 0, 0, 0, 0, 0, 0, 0, 0, 0, 0, 0, 0, 0, 0, 0, 0, 0, 0, 0, 0, 0, 0, 0, 0, 0, 0, 0, 0, 0, 0, 0, 0, 0, 0, 0, 0, 0, 0, 0, 0, 0, 0, 0, 0, 0, 0, 0, 0, 0, 0, 0, 0, 0, 0, 0, 0, 0, 0, 0, 0, 0, 0, 0, 0, 0, 0, 0, 0, 0, 0, 0, 0, 0, 0, 0, 0, 0, 0, 0, 0, 0, 0, 0, 0, 0, 0, 0, 0, 0, 0, 0, 0, 0, 0, 0, 0, 0, 0, 0, 0, 0, 0, 0, 0, 0, 0, 0, 0, 0, 0, 0, 0, 0, 0, 0, 0, 0, 0, 0, 0, 0, 0, 0, 0, 0, 0, 0, 0, 0, 0, 0, 0, 0, 0, 0, 0, 0, 0, 0, 0, 0, 0, 0, 0, 0, 0, 0, 0, 0, 0, 0, 0, 0, 0, 0, 0, 0, 0, 0, 0, 0, 0, 0, 0, 0, 0, 0, 0, 0, 0, 0, 0, 0, 0, 0, 0, 0, 0, 0, 0, 0, 0, 0, 0, 0, 0, 0], "Date": "2020-06-05 11:03:08", "Natoms": 225}
{"Energy": -1270.9781055398414, "Positions": [[8.494265737442843, 4.376180854903738, 0.27920279326701564], [7.585993157849058, 4.913924506215772, 0.30768286564430275], [8.678034681669192, 4.279919929725128, 12.1178790789125], [9.259075576266774, 4.983670544316434, 0.7244678939674514], [8.351516322287733, 3.075919801685442, 0.9778047666414315], [9.34859741386988, 2.56162306450535, 0.9922372451316015], [8.084387747814217, 3.255478404044095, 2.065212682981663], [7.3000126204712625, 2.181124966352186, 0.32988654860648275], [7.585826297627395, 1.0955692379229245, 0.3878030420226545], [7.214551802060658, 2.4056334989607944, 12.144499906551731], [6.286159460978724, 2.32724891312878, 0.7936413925847532], [9.256585480528242, 1.7483209835354507, 7.359592597529972], [9.932252015288434, 2.5168189747733716, 7.656912850005637], [8.308938742092376, 2.1746254670104688, 7.230335819212718], [9.631202278879202, 1.402673381773838, 6.404073224389419], [9.20667856789177, 0.6447981002862039, 8.349420689356121], [10.087768790972296, 12.893168235169583, 8.137250695598883], [9.407807773068514, 1.0719640481440027, 9.375482232248157], [7.918435458649834, 12.739199639384966, 8.283571551167451], [7.993046397659687, 11.953786117625834, 7.494878857664193], [7.037449158249787, 0.4899971234624612, 8.051726335165338], [7.7402784974668215, 12.213434210125383, 9.255176115988133], [4.893259831606702, 8.899237017546493, 6.883825317343524], [4.540042265448103, 8.19048046869447, 6.180669208171], [5.903441750772242, 9.187138163428939, 6.64301917111437], [4.27812108957133, 9.761731529657057, 6.846943942312737], [4.931682311185081, 8.309051456893187, 8.244046093376252], [5.482120322500281, 7.32495961202087, 8.129918608586213], [5.577520294927361, 8.986821430306746, 8.87523345190641], [3.550825986697976, 8.156198770406428, 8.845517917069433], [2.9570226796013, 7.27696277793235, 8.46835642928842], [2.9688410304637127, 9.082762701277284, 8.630871923580276], [3.609658117360662, 8.076579389389874, 9.9570785785576], [11.744290503259686, 10.996592809887197, 2.7086590595998694], [11.922847926223865, 11.060709883702485, 1.6760445857467157], [12.670295124794114, 10.903243243117833, 3.2131912034047407], [11.273078808889217, 11.955381115553527, 2.9719380010605003], [10.78326132926129, 9.903933241292506, 2.9832693887211934], [10.063842130302485, 9.84590184812355, 2.115385758648801], [11.327083109755714, 8.911299680816107, 3.0281633774571537], [9.985283491593728, 10.125663413220556, 4.253107269815993], [9.32023531882649, 11.009638431941637, 4.1429780049404465], [10.614723327506322, 10.276460737044864, 5.164316371426143], [9.304681326566177, 9.25353815316838, 4.434818909808005], [11.366903762735468, 6.390151875052829, 7.851700690899565], [10.861647435330369, 5.44899718514784, 7.889231492713347], [10.630494191198258, 7.103119391795492, 7.5628811079879545], [11.668151094142377, 6.64139662138563, 8.842672456794356], [12.570261524861683, 6.371675431205617, 6.982385866099164], [0.42715610967819745, 5.707406312895081, 7.468714365681545], [12.29674152312417, 5.886924652704616, 6.00511716909538], [0.2568867030363933, 7.757585707852372, 6.729381109094624], [0.6685689801232048, 8.238265561838135, 7.657354120717891], [12.427431600973101, 8.471305674111584, 6.270124731371881], [1.1056415552407537, 7.655168022358916, 5.993074079701727], [8.010139876654277, 8.264620098684214, 11.252800949603891], [8.109144444974236, 9.13910938962827, 10.66833732245184], [6.987297071865982, 8.073488406886334, 11.50666089817019], [8.230857753420322, 7.457766099670229, 10.608090325251354], [8.894151101462134, 8.267546625062202, 12.445689391621373], [8.754049740889139, 9.265191975705937, 0.05854870973125954], [8.501759755036986, 7.4953097277057, 0.26229305219077736], [10.355049077718817, 7.955835525930523, 12.122650073554487], [10.751009026935165, 8.446209766529925, 11.194326525746899], [10.531518559429095, 6.844001838179829, 12.025951998202872], [11.01454516156597, 8.2973812499853, 0.06331838018444536], [5.253003220495309, 11.756244411805891, 11.998378403873174], [6.296387739029896, 11.952062464019292, 12.12550110299667], [4.669293112659839, 12.464684640739236, 12.511130971176666], [4.97501074627153, 11.93051823122331, 10.9844215712763], [4.894451565862702, 10.350962953223899, 12.355442311433201], [5.610953331647102, 9.641609335512332, 11.842303919959605], [5.019790480510836, 10.223354979747, 0.5664969631341213], [3.4839953790572857, 10.041928561042837, 11.89124455338821], [3.250814715592797, 8.958395049603052, 12.07214090964689], [3.433734143552236, 10.212754868302264, 10.790288054980296], [2.7214762695336225, 10.692628655397538, 12.38994251738485], [2.2230065851846064, 2.1027323537274274, 5.955196337284643], [2.0625402521805394, 3.116740729683126, 6.194379614511528], [3.1651775631821555, 2.0384966021678763, 5.47531191675396], [2.341668070170952, 1.5528752515823867, 6.854323856418145], [1.0908070203404991, 1.5101567414953259, 5.171498731489034], [1.4656315580982076, 0.5375812139959092, 4.774386597133813], [0.2923653881329227, 1.2642826387947366, 5.916356486238114], [0.5420792564373801, 2.3127370804194705, 4.004382103200218], [1.3518500129085844, 2.4867433950165188, 3.245016374483336], [0.0761836380401168, 3.3029336122065667, 4.28051055054852], [12.65993495476178, 1.6639041662124319, 3.5017940433603783], [4.63385432707218, 4.864428847145593, 2.8760015850554486], [4.030843621433863, 5.369743183912707, 3.5765225779037384], [5.069910114100537, 5.565100255129928, 2.2198587171197026], [5.413485766894964, 4.3105519143367275, 3.3830825312930344], [3.8720736906692235, 3.8343829614467397, 2.1300425414073607], [4.556117462890343, 3.3649696063150047, 1.3625395479154032], [3.6153226655483564, 3.015543747442388, 2.8591418698415803], [2.6383516389122805, 4.3991496458223285, 1.4710591672249045], [1.9891323563819998, 3.5673934565109024, 1.1062627696566287], [2.9008023253846087, 5.020953212909765, 0.5755034108872158], [2.030423215378295, 5.001287556684841, 2.1916256251994533], [12.698369269002626, 3.683134297808308, 11.630504896914184], [12.342883157102696, 4.198120807588004, 10.777192604886444], [0.7968698337954876, 3.3966589607107864, 11.457234311658764], [12.643862472068282, 4.382010467324431, 12.416643770892627], [11.880503329530823, 2.4821107919302885, 11.979058046668017], [10.797820089987601, 2.7843518854240177, 11.84813313138763], [12.054770450446032, 1.6962385207837858, 11.191322586864361], [12.164220498414183, 1.9256268559549163, 0.4630131240671739], [11.370177440580008, 1.1744691223416799, 0.6888221357551593], [12.156619031801904, 2.7054405494399525, 1.2682073492041452], [0.2378829437335835, 1.3838854131863458, 0.4949688897008607], [3.3077584260909485, 4.361875869113731, 9.58745076334167], [2.9299031002388674, 5.2535178267118, 10.057414429065249], [2.747531607380496, 3.5704788091148907, 10.025699482606756], [3.0895445544004363, 4.4385596318968075, 8.569324580002721], [4.747372540972969, 4.1179953162802825, 9.844295637761935], [5.293184012580923, 5.081849464750721, 9.660459098384258], [4.8431277744569385, 3.8984833015565683, 10.94665770829473], [5.280350062041394, 2.9394608258870116, 9.055558795538262], [6.392304225831785, 2.834044805607493, 9.238363142985705], [5.155666180122817, 3.04807872516527, 7.9405733522666875], [4.779654170220066, 1.9808376308041056, 9.364415824421032], [2.9704094478651073, 8.59589065132775, 2.9087653195253123], [3.728857317702258, 8.062573107809191, 2.4117792237091997], [3.203630185050075, 8.600028477813545, 3.938481204733404], [3.0290501447374827, 9.637382235922992, 2.61184659940561], [1.618857924092797, 8.031778428822326, 2.6786347102860013], [1.6255458412808048, 6.950808394017259, 3.0198781921572904], [0.9248036890558275, 8.607746777333922, 3.350839698065655], [1.2171620217299997, 8.160832687360143, 1.2246229092611733], [1.3493085613533597, 9.204280261268154, 0.8493165528952893], [0.13548239587801195, 7.896668531567405, 1.1612051961367114], [1.7705156390645613, 7.4700739375162915, 0.5352465323362742], [8.74930754396714, 5.2594023953808255, 4.026371459138186], [7.954936060033081, 5.756155904548615, 3.5264979194710726], [8.523568021624582, 4.241833039593699, 4.120863272604271], [9.600808390428218, 5.405259401537588, 3.419300178028201], [8.899378622207653, 5.900537344820887, 5.351795579349366], [9.701163864297259, 5.330820935156811, 5.907814343747245], [9.296848103613264, 6.93347828386166, 5.142775074560942], [7.612582879867629, 5.963216454960216, 6.146466842923413], [6.782911865868912, 6.453231388960072, 5.562069057517767], [7.812217219218272, 6.563182792577016, 7.089717572971744], [7.293515513151387, 4.932115771005226, 6.47219871224834], [1.1979312617459792, 12.422169059048297, 9.221907786296018], [1.8749289735953871, 12.692407096370118, 9.99481568654164], [0.5717881467830964, 0.38851683003385573, 9.101277797496092], [1.7275130350754346, 12.26112902059928, 8.32113603383145], [0.39350478986485765, 11.224159226468219, 9.544180653111981], [12.53860632821755, 11.11664738151168, 8.72920099289285], [1.0643872116291875, 10.307277450270988, 9.536155343351346], [12.590804436084944, 11.31440776102327, 10.88185417029918], [12.034850701163641, 12.271535804643026, 11.058386029555578], [0.40140088500309057, 11.141810014974205, 11.731900046669425], [11.839532887407882, 10.490576626156155, 10.940817011537082], [5.119139922911994, 11.905639294345315, 4.407253740408937], [4.886981129344355, 11.900684674409765, 5.452574257237341], [4.740857347551316, 11.024702268919958, 3.9625968553090507], [4.555221642198704, 12.693901873293289, 3.936811945259251], [6.5778346184994705, 11.980043829399646, 4.174416378756685], [6.95728208694971, 12.826735605585633, 4.796499664056195], [7.036142372792052, 11.015009815759651, 4.540065441519648], [6.8345097885511565, 12.25371938180404, 2.7181842352693604], [7.925093820765336, 12.303632642256103, 2.4913394308776455], [6.386882408285433, 0.33384791225599414, 2.4174997899336153], [6.425355142217675, 11.440102217918136, 2.063976769096592], [12.555827849935092, 2.704290237440566, 8.128070589162258], [11.789327127038995, 3.3230093102604745, 7.3253190939194734], [0.8241426360508479, 3.1468516259544983, 8.379565300777271], [12.148629520363588, 1.6242946261465885, 8.677095234783657], [2.647438620827581, 12.240833738532844, 2.5266734216135385], [1.4248192403106865, 12.203566740250123, 2.311717279888293], [3.1949551037788284, 0.3832081721954531, 3.043696340800695], [3.4103595343441255, 11.239455660174022, 2.2399019419140758], [0.8839232043240354, 6.9989454526866295, 10.777664914779013], [0.868974502594865, 8.25116270681411, 10.884595731114377], [1.9459042693191442, 6.335147848000711, 11.091327468134201], [12.752409755157204, 6.358871939470383, 10.372359615478901], [5.39449265630094, 6.777372267729022, 12.710754810946792], [4.714013572132597, 7.4436901338804855, 0.629259485801554], [5.54528695772282, 7.196417133330019, 11.507278139976515], [5.949541661316266, 5.684186301072003, 0.16548769991309045], [10.170892091108373, 1.1154042439687561, 4.010540400853954], [10.381760108366288, 0.4144444287971785, 2.955315262747418], [10.444748959124702, 0.618798521510602, 5.147108864404769], [9.694495415973645, 2.2787831610671465, 3.90418568742008], [6.6048637952377875, 8.246530867604987, 3.1562962118634066], [7.334217533060597, 9.005614919167112, 2.4707937250078027], [5.776610998032347, 8.723323149430875, 3.9974185396999276], [6.691557310918619, 6.965610352459627, 3.025090686478943], [3.1020611880258353, 5.6574229529784485, 5.676818024977542], [2.946594376584114, 5.286262061770939, 6.882116969405392], [3.9386990915270848, 6.572753078408577, 5.3609148984053085], [2.428245532245671, 5.108285996893915, 4.754416733127806], [11.554557777207135, 5.7073623057876315, 2.007346578173527], [10.303345304918635, 5.957817295998434, 1.7338056669020756], [11.932470248995998, 5.821128831933542, 3.1934831130453545], [12.339565878819704, 5.344896596851615, 1.0859535388473343], [4.348138722925894, 12.258007282509846, 8.160354353887076], [3.6017920697693806, 0.3910521565028367, 8.145493723840048], [4.728974828117455, 11.71551947698666, 7.079695318987298], [4.720886729676807, 11.750943148521728, 9.256612271185121], [8.866946143910774, 4.952113126321359, 9.477881370287088], [9.303972976568673, 4.5850544667635615, 8.329419274137965], [9.061873581887317, 4.183044978186156, 10.469801879825297], [8.251520147616144, 6.047473086422704, 9.590863832582382], [9.290473638048175, 12.145773410105221, 12.284416604430207], [8.094908921877282, 11.681200145602835, 12.382402494870258], [9.499395495637089, 0.4011215632911237, 11.793299338455743], [10.255433132006607, 11.425629417421806, 12.686073596447729], [6.0661709340478795, 2.6570375331467435, 4.970539924370574], [6.466239021028923, 3.3937804574752897, 3.9894573788815526], [4.901760121092866, 2.166445364491039, 4.954053808949907], [6.866432033780033, 2.432239185260372, 5.9115860704467265], [1.6501583290839619, 10.761585626743923, 5.573365879192836], [0.6313859502524385, 10.636390026317438, 4.82713676753788], [2.714885694070178, 10.096612780857278, 5.334243935231354], [1.6027803763371116, 11.541019970518494, 6.574100770102911], [8.37168140745526, 9.121051732252567, 7.727426201451904], [9.393488891486804, 8.406128239922415, 7.535954471866413], [8.105237021776146, 9.592050492321333, 8.879817386376857], [7.597569423419531, 9.387019047816889, 6.744601457213256], [3.078957971961323, 1.5485040427443437, 11.813957441551974], [4.209649226676831, 1.615693258022788, 12.384161581899283], [2.610882003660422, 0.4321259265588977, 11.46884502154124], [2.412031649618948, 2.6362727189852126, 11.622533857573051]], "Forces": [[0.0455840141340703, -0.14780337301515356, 0.01248962550173889], [-0.28856843853896696, 0.2376160787449911, 0.01766202918595723], [0.11874672152965676, 0.01029728576932502, 0.10141134326724152], [0.13987829919093353, 0.016006690112228376, 0.029615380150978577], [-0.04879884418667647, -0.4278621286105228, 0.30299598893913976], [-0.054465870660946644, 0.13370466243047616, -0.037210917080042996], [0.191506748499623, 0.02448300628373196, -0.4198030146020661], [-0.01638572370379557, 0.11675793215795488, 0.19028047745557475], [-0.015879530858889598, 0.25673248875209553, 0.07263199468598217], [-0.013566681330555636, 0.012400414678391555, -0.21952871385064826], [0.1840683976187958, -0.026364009413698142, -0.1591577146322569], [0.07910762983430063, -0.023859144230285335, 0.11496661759728567], [-0.0026288541533775536, -0.1417327647174325, -0.03551453299483206], [0.04029622775628376, 0.03060246250600853, -0.23502840508714007], [0.007877165967317641, -0.0779414438500919, -0.12058964814109213], [0.23577066971189028, 0.02926823484064661, 0.4494091509924053], [0.03223932184273529, 0.03918198150643432, 0.013344089677096512], [-0.26349880008045273, -0.04693309990492438, -0.2726720950800664], [0.30278536087662955, 0.1508368362419052, -0.053010691717692425], [-0.2258063181376957, -0.04872218382336772, -0.05578596986658834], [-0.022155552659196713, -0.014749904795344626, 0.05138624508969783], [0.00736605928313902, 0.05103489317186188, -0.13154340667484207], [0.36156053246056746, 0.07184846709467423, 0.19436903316567106], [0.02517133280107116, -0.08084961318883213, 0.09089566515581897], [-0.05713419964600571, -0.015421886432444881, 0.06977468110838564], [0.14316945862988292, -0.04288102807929194, -0.10923126478058712], [0.2367628494113388, -0.27323345299590973, -0.012271458147984911], [-0.2270337596383515, 0.33432559865799805, 0.17414163684806466], [-0.148681334274591, -0.09372926191846329, -0.2534557615273969], [0.03728938660434495, -0.0626342097133726, -0.0009634810755382825], [0.2785633983347233, 0.18081987979858347, -0.1704047771712796], [-0.1909988019739115, 0.12537890853163625, -0.019352724109349014], [0.04103203610215478, -0.15308722197713406, 0.031471116432920464], [-0.0841631698548809, 0.1955716288044266, -0.24062234559120213], [0.04088618252723689, 0.03636705011514894, 0.14824005362613818], [-0.06910739216353494, 0.07823433116444724, 0.22875385676830276], [0.020744162494744024, -0.054453988082594516, 0.014319226610272713], [-0.28813473016285335, -0.5862079727154211, 0.09260199454283083], [0.2616595535183508, 0.08614002011073656, 0.1429574327999584], [-0.03419743030173368, 0.38832135305406, -0.0948498495733057], [0.011699888935996614, -0.19340029271260453, -0.022641647447260525], [-0.0033475453040204338, 0.24598317559871002, 0.011557065620675414], [0.11230052842219206, 0.0049166239910472635, -0.10824739095811996], [0.09971164692445636, 0.08520544390422191, -0.012702249395271502], [0.16012048819045369, 0.04601161229746878, 0.03361430506229314], [0.04639137896538979, 0.08562655603962702, 0.09871061961115221], [0.05543958361714246, 0.0843274400655487, 0.10914608692999139], [0.17161502406082735, -0.09544438709972963, 0.10108299596819079], [0.11604251102825948, 0.23717488539989573, -0.3942902130271191], [-0.05276794821315214, -0.12831994835159363, 0.016638500337524616], [-0.033092971622477006, 0.0759894118356867, 0.2074243204801238], [0.07210090697106236, -0.22360353538869895, -0.02772628077654689], [-0.08753910205101104, -0.14735420765361487, -0.05628968880928051], [-0.05326906770572891, -0.07720866518367354, 0.01964657135723693], [-0.1909177273653685, 0.05367746364205828, 0.2706202256617338], [0.04113698439704243, 0.09024731098473052, 0.16953777129161712], [0.05000680582776929, -0.20024272980509564, -0.191956742202471], [-0.03978498833318822, 0.007722949477239318, -0.16185875806656042], [0.1368178511063809, -0.3070786106549896, -0.15215440445673983], [0.13992273721182247, 0.031505178243448353, 0.32385911851706917], [0.14579960273985434, -0.17551657979371088, -0.27018674779314783], [-0.006443135815400687, 0.17435310120307496, -0.02280027289383138], [-0.15107105113653876, -0.17975247915166465, 0.023318026346450495], [-0.19265124410569073, 0.0410641927713904, 0.09081714891678642], [-0.040677617740210135, 0.3635334465681183, -0.04793377719933442], [-0.1664710638957288, -0.046050122562497034, -0.08919109813801201], [0.08638742675467168, -0.23187271569786372, -0.20118153486882823], [0.10714501992816318, 0.025420814960337126, 0.023215062793831433], [0.07883592465676562, 0.2512910222468223, 0.1734317500605737], [0.17178372503885195, 0.004333721812527836, -0.16913976188761023], [-0.06157187724737222, 0.014213064807304537, 0.02025406332875613], [-0.19986115087741263, 0.36802498439631287, 0.20766712355955916], [0.022057395894839234, 0.05198609273882438, -0.24313418922702065], [0.29906437245688366, -0.11840143388967568, 0.11383590351668367], [-0.0021032541600291372, 0.23852012922035787, 0.025719995204691787], [-0.12933416102387427, 0.046806131929043794, -0.11758745081844871], [0.06242976718301222, -0.024922744338977957, 0.06070167773089793], [-0.054354724513151535, -0.09544155477125107, -0.1155745136911075], [-0.08722806380873815, 0.13514219672344618, 0.07016334426974365], [0.023298559555692377, 0.11946327744080752, -0.17296364664835573], [0.18913811981510273, 0.15518447644229946, -0.1935757414499992], [-0.23038628369030908, -0.15955871488000153, 0.008075913061295677], [0.0670213594596736, -0.07182713902818785, 0.04796050264534604], [-0.048661749009541365, 0.05018742624786153, -0.07994924714042646], [0.1649397049570976, 0.0667564777048266, 0.08224461259328035], [-0.1525697500107815, -0.006650243344781321, 0.07565986759273823], [0.15923794384610238, -0.3425506314079927, 0.010928898328058333], [0.3190379371825341, 0.29767358874864597, 0.20715692319871346], [-0.14000687009885004, -0.050927341967082373, -0.41363780672452377], [-0.14227566187948906, 0.0025922700456689853, 0.07657814621767967], [0.14818631603746316, 0.13218811595931856, -0.04082853030290287], [0.1033046705678274, 0.1357696037959759, 0.18651211903599416], [-0.101481314359073, -0.18550531015454574, -0.03851757658047602], [-0.1695719432752553, 0.19053687145671644, 0.21545717762700126], [0.07956961042057614, 0.17370806338880168, -0.05093726379445575], [0.0591893653692221, 0.04220210047548254, -0.11512570925125995], [0.021449144858159058, -0.006454224512358543, -0.03797923651085472], [-0.08691505221506214, 0.06750958699981459, 0.12061231996931712], [-0.05312385951158689, -0.012591219301217253, -0.03622570582823559], [-0.4509394442241635, 0.027010878930913994, -0.41823154749752894], [0.29927149399352254, -0.0771318300487324, 0.285861153826264], [0.3265867006360736, -0.1821834155296469, 0.17652556313092002], [0.03247935576638803, 0.2737561510553843, 0.3099599531562379], [-0.4898533516881856, -0.04432910648253924, -0.22484076686644244], [0.33551908923466045, -0.1138656345970454, 0.13193880355858173], [0.0029417427395860077, 0.2720319260953583, 0.0903140933952231], [-0.005603756055090504, 0.1710299209662386, -0.3372599706203623], [-0.08884171012291772, -0.05447237618635926, 0.048594084993344965], [-0.04117269439808567, 0.0001791212572630106, -0.13978990970920765], [0.16141096859033216, 0.003914105089596151, 0.042374479659994954], [-0.04445389604136635, -0.22100778081975195, 0.451546998264986], [-0.1300499766426653, -0.15095544426211513, 0.12826031087980952], [0.05370409772453695, 0.033999104250674386, -0.06116836927404087], [-0.03561251696226818, 0.079568279312441, -0.445413127097994], [0.15699185251028736, 0.1356253501898197, 0.36580379235796545], [0.02296113070302377, -0.14926987056549865, -0.03487833644838468], [-0.07407870757567644, 0.1278918538905935, -0.2049959702919012], [0.24124170198511866, 0.06062393364586347, -0.11645305788890815], [-0.4483138002970929, 0.016521728900634462, 0.013922895124411623], [-0.02113652435537784, 0.014946009098634156, 0.22421018331629913], [0.08667609281670843, 0.1279355919579861, -0.10661150671011108], [0.021642657585224493, -0.08982689859694105, 0.34122249217746925], [-0.07079940706031258, 0.03204506031857767, -0.13910416526253416], [-0.055003989459062326, 0.017029941645344784, -0.126209238595681], [-0.0718545265028549, -0.019115006293402976, -0.13534669877203281], [0.17366590891582323, -0.2594746519356548, -0.049042785961907386], [-0.07942180197171225, 0.3967986570846371, -0.031015764058326543], [0.1545335563640464, -0.04516880434804606, -0.015715848723938664], [-0.13251353962176998, -0.10613490720767745, 0.21821323143538762], [0.0048152410358722805, 0.04705351478219714, 0.020142964640711344], [-0.053449405847596214, -0.04872877612350218, -0.20746091051960056], [0.03889709964243142, 0.06114616563341436, 0.11070911534731416], [-0.1009859989433328, 0.18169156220700983, 0.20115687681235267], [-0.23887577624594344, 0.2903036630236082, -0.1289092841427568], [-0.16829612598258165, -0.28404178106978567, -0.038742189625640785], [0.2486317604659831, 0.10658196830630902, -0.30238850065468986], [0.40994200859599955, 0.27627729501266207, 0.1716888538642346], [-0.2769916013388803, 0.1519628487226218, -0.14340513573853694], [-0.10045919001150375, -0.14598099986977198, 0.18171293211643313], [-7.104921937916746e-05, -0.014751140375615725, 0.2928227039504529], [0.20922366207183585, -0.08302796612361174, 0.03035937401006768], [-0.0790630878647775, -0.3204898943770974, -0.4435290846539243], [0.0532759094908183, 0.23140924881743288, -0.12977509012658217], [-0.17300849590437967, -0.007934982632639948, -0.15436607303663674], [0.09723910557136156, 0.0553083978728532, 0.080332207674405], [-0.10082168752631497, -0.11723062547450692, -0.16192787984862922], [-0.030823958074879976, 0.09136929965113172, 0.01635524852885054], [-0.04050693745221502, -0.2539705345373138, 0.2499759444886203], [0.13566389571485493, -0.051383815711927947, -0.1402695634591962], [-0.2545417747047579, 0.40906404462793555, -0.09098624112650903], [0.18684745398188066, -0.12672634331678856, 0.03672155882935608], [0.004295755112553135, -0.06899919768831343, -0.08991471404308778], [-0.02799979382197358, 0.15169286758328174, -0.07939643384583006], [0.0008518709324868824, 0.07426675274575407, 0.06687704498944297], [0.13570846491948058, -0.24675205042717088, 0.18436644667489177], [-0.10395805931826296, 0.07951558944034423, -0.12262188850767775], [0.09464644928282953, 0.18605072918427626, 0.1115114819234726], [0.0409115205402876, -0.09775989081538206, -0.17543022639658495], [-0.1668949210588013, 0.09159811353231066, 0.07322060088770209], [0.08602500839190155, -0.025422658938421678, 0.14822433842102534], [-0.1316438725768034, 0.22024236895994748, -0.1861574748870604], [0.1142906486949265, -0.13796586977880607, -0.34102940424199985], [0.13756726061241864, 0.04954634468597904, 0.06340708677466747], [-0.04128295826788076, -0.044554927989204955, -0.01950644222987445], [0.010160233282231911, 0.024622415895496384, 0.1374399494615648], [0.16047553982591223, 0.2062466216084799, -0.03286879378964371], [0.010225545622635621, -0.08075864302592273, 0.371188857726526], [-0.07526501892383362, -0.0871840557384881, -0.03787101826794095], [0.15716957643071217, -0.16240087988668822, 0.06608010155092282], [0.7107790627983552, 0.17116323571275063, 0.21029964535613158], [-0.5126456568445007, -0.14190483783435603, -0.08145198200431261], [-0.12792741300264904, -0.33371583592846304, -0.043227687091726544], [-0.051691091563806774, -0.06954242285431825, 0.013348169501186828], [0.7801502875862364, 0.09059763844193758, 0.18308535002954368], [-0.12346530899389264, -0.3432654139316097, -0.11361754674321038], [-0.36023754618099424, 0.05060564885151409, -0.16382520935889236], [-0.2761877607299423, -0.29552761786172466, -0.3339620253758317], [-0.051681084788658876, -0.10059097801986147, -0.07932006637596796], [-0.2499390824013751, -0.048519564676793754, 0.22498547072689418], [0.11064596400473238, -1.348532569166082e-05, 0.27268318799769165], [-0.11313019443335758, -0.13589373031504395, 0.20282158178514456], [-0.2104728271920003, 0.3804889047140649, -0.33928870015657003], [0.13251194932654864, 0.07376892345953606, 0.07886279140432804], [-0.06282835508829443, -0.08800369364599586, 0.1928498383066389], [0.037715409586386126, -0.2616649444178221, 0.03736632453925328], [0.08858169276553805, -0.12404100186130512, -0.15730482680240557], [-0.06376308768992049, -0.1416013532076988, 0.055979155959455525], [-0.3919916468441326, 0.10952084676511985, 0.017946086556807354], [-0.010260489673509867, -0.05465976163137869, 0.06729985452017856], [0.2194353093591828, 0.1967243727813384, 0.10357912318476023], [0.07720279595972708, 0.02349279709422429, 0.058284092502522], [-0.14772834647040478, 0.015330877938871624, 0.08916791847057036], [0.053961418178309815, -0.23015437445244694, 0.0010915796667176876], [-0.21928141753705713, -0.17869089835577037, -0.27107858334653795], [-0.003987777514570009, -0.36622118499861633, -0.006755649992798451], [0.1176491146927112, 0.11688967670609561, 0.2433168101477959], [-0.04399560259800135, 0.03835854537033784, 0.0015446136306042748], [-0.2586188096053733, 0.2692404721193369, -0.026069275092432335], [0.011373062498229176, -0.1185611015773201, -0.04652951257356599], [0.01668352235371567, -0.14508369247147296, -0.042079218571830106], [-0.0228387834404532, -0.10211626211198851, 0.16145822977563207], [0.16084683162562946, -0.23317795182134535, -0.5338060928074709], [0.029179414436758384, 0.015643380137748294, 0.31700190781394194], [0.03290654616510065, -0.06658232054972871, 0.29739364120206613], [0.023950889778276706, 0.036092142951209334, 0.049277565313286247], [0.40773821752202455, 0.4969749663596986, -0.09146733757299755], [-0.29111928879873145, -0.03184560065428574, -0.07931014079135908], [-0.12191062998699591, -0.4503546708231722, 0.20847891040617067], [-0.1537789005413695, 0.07068093579949902, 0.16632506318561172], [0.4974714106081651, 0.281812513412746, -0.11186569077765324], [0.22659265677202578, -0.09029783687197564, 0.2109391490246449], [-0.16238381843181604, -0.012372620406897643, -0.12831641190352433], [-0.13185082415276284, -0.06705662644057446, 0.025469728265935705], [0.06024320761272717, 0.11991905230139727, 0.13569189529630118], [0.09845037216924425, -0.05887334493730548, -0.08669266206379131], [0.11024615368179728, -0.08025301984641903, -0.013146480876824088], [0.09225492905378972, -0.01201726285284521, -0.11537982767234771], [-0.5944635131368631, 0.41381739539311524, 0.3444243377403332], [0.32201978582609075, -0.23516942587806963, -0.03928146854442842], [0.0082205264139029, -0.13818004488043165, -0.3564442536421223], [0.1105963777522956, -0.1405413136451231, -0.008026276924186707], [0.5657315664531024, 0.3245564732895831, 0.3075457930599032], [-0.3147027574228759, -0.1042486467389531, -0.212056122273641], [-0.1963261864059811, -0.37189719302585034, -0.15716409138683135], [0.10500467401405887, -0.10192480726430805, -0.30318029114128936]], "Cell-Size": [12.9, 12.9, 12.9], "Charges": [0, 0, 0, 0, 0, 0, 0, 0, 0, 0, 0, 0, 0, 0, 0, 0, 0, 0, 0, 0, 0, 0, 0, 0, 0, 0, 0, 0, 0, 0, 0, 0, 0, 0, 0, 0, 0, 0, 0, 0, 0, 0, 0, 0, 0, 0, 0, 0, 0, 0, 0, 0, 0, 0, 0, 0, 0, 0, 0, 0, 0, 0, 0, 0, 0, 0, 0, 0, 0, 0, 0, 0, 0, 0, 0, 0, 0, 0, 0, 0, 0, 0, 0, 0, 0, 0, 0, 0, 0, 0, 0, 0, 0, 0, 0, 0, 0, 0, 0, 0, 0, 0, 0, 0, 0, 0, 0, 0, 0, 0, 0, 0, 0, 0, 0, 0, 0, 0, 0, 0, 0, 0, 0, 0, 0, 0, 0, 0, 0, 0, 0, 0, 0, 0, 0, 0, 0, 0, 0, 0, 0, 0, 0, 0, 0, 0, 0, 0, 0, 0, 0, 0, 0, 0, 0, 0, 0, 0, 0, 0, 0, 0, 0, 0, 0, 0, 0, 0, 0, 0, 0, 0, 0, 0, 0, 0, 0, 0, 0, 0, 0, 0, 0, 0, 0, 0, 0, 0, 0, 0, 0, 0, 0, 0, 0, 0, 0, 0, 0, 0, 0, 0, 0, 0, 0, 0, 0, 0, 0, 0, 0, 0, 0, 0, 0, 0, 0, 0, 0, 0, 0, 0, 0, 0, 0], "Date": "2020-06-07 18:09:51", "Natoms": 225}
{"Energy": -1271.3907953960233, "Positions": [[8.5755162601088, 4.771439241216541, 0.4479982661681548], [7.659965267029718, 5.293955033764171, 0.4574161770797297], [8.95811871703423, 4.791047412094151, 12.337004026868026], [9.33942344774859, 5.226798094380066, 1.0863804113336086], [8.346240831841106, 3.3706000737173256, 0.8732741651984841], [9.33991976611203, 2.85291531942099, 0.948352965086115], [7.96215179887478, 3.3862634258498217, 1.9321870854993053], [7.430101440978925, 2.6128805514438143, 12.829914344993183], [7.263695294751547, 1.5541875345982696, 0.282949207708632], [7.912784014711597, 2.5272003235760203, 11.829956638647952], [6.430754288217674, 3.1059478059403496, 12.723708751770621], [9.35362949514819, 1.7774710762201982, 7.067112171056708], [9.772047549339488, 1.4306998101561397, 6.131341534301191], [10.00183372208733, 2.555048212388476, 7.415462115127423], [8.395924020586964, 2.1529186133467384, 6.861566458877347], [9.34765154129416, 0.6732556892345615, 8.083131042461924], [9.902497344100702, 12.71222102435788, 7.6218241161496465], [9.963746792205896, 1.0078132309989098, 8.955385467233725], [7.980681494706245, 0.1939557717239611, 8.551168792104875], [7.314941196033246, 12.769238770094827, 7.715948069633923], [7.449017201870863, 0.9389537540072116, 9.188570412891957], [8.133779574208047, 12.19210881848576, 9.207327152847734], [5.018133174214681, 9.081599205453816, 6.760692759861397], [4.310359685578358, 8.526403740312379, 6.2244466093385515], [5.918060480615091, 8.988164850585362, 6.224693655525176], [4.735687724440434, 10.114529496445785, 6.756529852144741], [5.119700778424012, 8.573645331972907, 8.15331937619848], [5.814159989609632, 7.676205908535773, 8.181753928472267], [5.645109430790038, 9.395980386487631, 8.716089951356286], [3.752205882305739, 8.299355674982019, 8.741773380370562], [3.2712296974004818, 7.422587724369799, 8.245557234211493], [3.0908876160826995, 9.183645131504056, 8.595738583279234], [3.826969185832425, 8.092484753544538, 9.856504725775277], [11.585890596949977, 11.44521409989284, 3.0708818719088886], [12.095791632705948, 11.750670470961849, 2.202489375472233], [12.3552588983468, 11.14981419955564, 3.7523862833995323], [11.070390415756314, 12.294417307374097, 3.481607806976399], [10.69430788696382, 10.309605922873256, 2.7630156458678043], [9.709638281541501, 10.672184441299693, 2.37732998734076], [11.166645580805802, 9.740960320860784, 1.9162130787900842], [10.493415323485085, 9.379318962686302, 3.947945324392006], [9.951174768477658, 9.827641013452546, 4.82798861494459], [11.490902139088757, 9.014282540213674, 4.305948152183704], [9.913631902461484, 8.47121015483216, 3.612039509403977], [11.854339279776802, 6.389471500144117, 8.260906814266871], [11.39365301613319, 5.447740256836206, 8.309865970803711], [11.120512037483756, 7.150893639205847, 8.170050428406864], [12.362529139213306, 6.525782552649479, 9.203552837975229], [12.782364975971863, 6.41457765806169, 7.10543608365114], [0.6420320324043475, 5.596902326390048, 7.261691813646851], [12.205631291624822, 6.147712405959424, 6.177393757099803], [0.5625359749107491, 7.755267016047644, 6.919692717797479], [1.2259001126792806, 8.034452478545901, 7.7790912946780235], [12.730835685856222, 8.595765639159175, 6.775509457702676], [1.2239760867267473, 7.725561200938084, 6.0161679734359295], [8.043139562373323, 7.9692122668994925, 11.563791877694829], [8.042811168793888, 8.658315775367365, 10.760643249804364], [7.047910997860883, 7.875055735976102, 11.92001946110734], [8.229576587434938, 7.020340997068971, 11.08191988010244], [9.061712824302074, 8.353000173423945, 12.567208839472901], [8.83362242868445, 9.405542752812062, 12.87822722821766], [8.937478708939185, 7.706336033213108, 0.5755367534935864], [10.482472421650147, 8.24099418177525, 12.032266789444586], [11.058681946012305, 9.124939457547308, 12.409151212875248], [10.524342833288184, 8.278752893468322, 10.912776796026888], [10.982254580958767, 7.297481481704287, 12.362945043976321], [5.43374473086155, 11.662779246210354, 11.73352913028762], [6.49934008083586, 11.751448670056904, 11.918812888389963], [4.926741259060101, 12.495732879837872, 12.161869385861989], [5.2750436172310495, 11.796812477725343, 10.686897742814413], [4.809523854018412, 10.391014916719056, 12.165288864448405], [5.362988506782452, 9.525655715923714, 11.702810234130341], [4.913207191668117, 10.286194921914827, 0.37643313162707254], [3.3591439713763602, 10.346317071941245, 11.744171186586813], [2.8583964232729238, 9.428866338096382, 12.15207734538151], [3.289431082656647, 10.275205657215011, 10.633253247540816], [2.8117983243085054, 11.266620387314886, 12.071147980899442], [2.292240796599289, 2.1910255564376437, 6.369764948597984], [1.8568149353305878, 3.008826394051734, 6.86747390146216], [3.1554760121938963, 2.579739743199372, 5.903008043900136], [2.6308426567317817, 1.4837288152043586, 7.094676396429858], [1.351001232503141, 1.5168432737267845, 5.434396999081808], [1.9824798369883971, 0.8101619808933568, 4.828758152689465], [0.6768819655320061, 0.8644638076090619, 6.0638990119367175], [0.5051091032529658, 2.44869427623673, 4.576418127087041], [1.0867599379591557, 3.1172930202036464, 3.8800127219244467], [12.765711385238179, 3.0885919150263175, 5.244046213293613], [12.698742093304629, 1.83178029485257, 3.9468676057732313], [4.4782773134477925, 4.871199565291106, 2.5143682648500656], [3.9917163508557065, 5.29214663774849, 3.3355842376272653], [4.758581896528238, 5.561780111083202, 1.745738255511457], [5.3569271159161564, 4.435269367999348, 2.896543837931044], [3.6496583645750325, 3.773435453039528, 1.9708644986161674], [4.210862762010565, 3.295638161389523, 1.1208824176253531], [3.554879041024888, 2.9827164406645386, 2.771354920994381], [2.2840465188122288, 4.244423611305089, 1.5099718299286018], [1.6710191045105618, 3.36839271699614, 1.145954104105292], [2.365557099204439, 4.971986932989635, 0.6512772476235784], [1.689850224505899, 4.717971576121573, 2.3436669633862794], [12.750896862431535, 3.514445582402128, 11.739580662661378], [12.39249391599045, 4.18803687150674, 11.000291222597149], [0.812538118321604, 3.159293383933609, 11.422621396946397], [-0.034415599867592093, 4.116948107750628, 12.592031505417202], [11.865123013455332, 2.331276588427859, 11.989577740513717], [10.81975139403354, 2.7173353220126484, 12.10524360966636], [11.856539368443045, 1.7129991893470007, 11.042480562060616], [12.30972737962511, 1.5322398397284913, 0.29504056858474204], [11.782395421086731, 0.5480119502383382, 0.2519867250762109], [12.040001032181216, 2.027251509606423, 1.2779725418760246], [0.5094836322568104, 1.3097493501249995, 0.25568975882809564], [3.56026420764597, 4.538260484345378, 9.639641565890114], [3.1378191602064387, 5.382788179600843, 10.163883769224492], [3.127879429435951, 3.6950634598846355, 10.141296893566805], [3.263248320161995, 4.618699253860592, 8.62150232007415], [5.041895965204928, 4.437598887214896, 9.775585685380696], [5.499843009987928, 5.436409990509433, 9.557928786522936], [5.268356452734165, 4.228650084082034, 10.861633435108638], [5.5999668842484756, 3.3628923833714914, 8.864065923540084], [6.709721794141891, 3.3185399661897805, 8.992516673750961], [5.412251166270315, 3.5772588223880604, 7.778674295375683], [5.168418638186257, 2.363138497214755, 9.115236348382007], [3.066810146860673, 8.49250449958453, 2.8939039712840464], [3.796356615342577, 8.23613409516466, 2.179072695538526], [3.501620699956796, 8.321062545393515, 3.8316533685927756], [2.8840787580947556, 9.540241367803977, 2.795279680241448], [1.8175345862887453, 7.703559610290759, 2.731437432884576], [2.046900980613541, 6.606351203767578, 2.823654833772384], [1.1676615418354896, 7.973000407812329, 3.6016453555990275], [1.175085937581164, 7.9765854636992275, 1.3790708256280413], [1.1021401159631377, 9.078171971539401, 1.14847393301719], [0.13984279716786358, 7.544959699630581, 1.3054972192394954], [1.7749637343131248, 7.505792865755353, 0.5515130166948892], [8.445380494690072, 5.2284435794008175, 4.4798924231374135], [7.759548365493762, 5.861039595709582, 3.95078606184337], [8.16127946211997, 4.207494431719898, 4.421810221983464], [9.374998844989067, 5.34064451501094, 3.962728721959948], [8.498702759734112, 5.717753332191131, 5.879796078207882], [9.129147101720033, 4.984058450149077, 6.471485211140552], [9.058073447068944, 6.705125239427493, 5.884252014517], [7.126218779480983, 5.962223629422957, 6.470637374337903], [6.725440888489491, 6.925800829554498, 6.0755262878246885], [7.204506386650131, 6.00441224585284, 7.592950269744745], [6.400406845716967, 5.1542557154983095, 6.225136749354135], [0.660459240745087, 12.140621056232845, 9.411185977785323], [1.440340933332458, 12.62954947951774, 9.940920599754726], [0.18141490083933764, 12.93707787358926, 8.897941006883357], [1.0337426994871919, 11.473543069595296, 8.67826934673361], [12.57494767996419, 11.512522503378968, 10.349967664903605], [0.2485706896127261, 10.907872273342637, 11.105925061092313], [12.042019160444347, 12.34467833658387, 10.916446675315704], [11.61289724350815, 10.636413717077705, 9.585610695578533], [12.126649815728237, 9.746648680555278, 9.133647197903036], [11.105952755683443, 11.222533353087433, 8.780662580129539], [10.803759297676637, 10.264729785377028, 10.263990090850163], [4.735036784600905, 12.859822632112047, 4.283890392883487], [4.557210692487506, 12.461161029897887, 5.261976365406849], [3.879793554747753, 12.868905929255627, 3.652964749352273], [4.923692247085128, 0.994627891611202, 4.445327691095601], [5.82995097456665, 12.189986839669153, 3.5560707278292294], [6.699113660507497, 12.068004537222313, 4.257716926135944], [5.491254025925749, 11.151970202985135, 3.274130393307997], [6.244638276959643, 0.06368226364878966, 2.3249188369393545], [6.9815014777666695, 12.361211923523395, 1.7183837506294366], [6.722983891931567, 1.0483043900253994, 2.561386214365321], [5.345459349271087, 0.27450016421595597, 1.690213813210732], [12.533197665239621, 2.7099256411103716, 8.285676193848472], [11.696232273683355, 3.375852623121022, 7.59040823433371], [0.6505233249900706, 3.282902695249196, 8.773419465019135], [12.311977672705819, 1.4664795145727725, 8.464569638084283], [2.268452912253049, 12.147845047091465, 1.993850516399562], [1.1266435960045862, 11.774418432362241, 1.6027417326410736], [2.466550884670665, 0.4519239651057225, 2.396547990582173], [3.2431137455451315, 11.328383763487695, 2.013072123056222], [1.0953348219040346, 6.934947752954953, 10.871420246092153], [1.0454943603379303, 8.185793348336755, 10.821221515239525], [2.192377840799008, 6.3331247882908155, 11.121252530520861], [0.02926878245022041, 6.2388874266072145, 10.692857758636318], [5.30724407350193, 6.781962431821509, 12.767485367342841], [4.708762996750722, 7.508220402270598, 0.7065942264790915], [5.468337158810504, 7.159400213175642, 11.57399196429568], [5.777930323042791, 5.642275240581323, 0.24121669361934187], [10.007009633892443, 1.3981026979586888, 3.7379375717617895], [9.947663217846802, 0.9764376320846357, 2.553827626695106], [10.357329231261067, 0.5735913200201566, 4.669172067233541], [9.752491365500806, 2.5985743012639246, 4.055743971030365], [6.656483769730887, 8.343855843572005, 3.2513777291355934], [7.3626262510727205, 9.095081469025788, 2.5452806156977217], [5.712415728555235, 8.821386921774662, 3.9764846235433393], [6.837506417723387, 7.065703891909009, 3.231384526994212], [3.143240709642188, 5.491543497813785, 5.734229860125618], [2.994648426677058, 5.1597756325471, 6.960063674190758], [3.7718997795748486, 6.547922187465353, 5.413321565275623], [2.6717621462369054, 4.739312896697511, 4.829455596552327], [11.708043241798903, 5.395228574528102, 2.2692316513184556], [10.45715575390109, 5.780887312388646, 2.3014358678994715], [12.434216454245027, 5.587659946371075, 3.272986003746628], [12.143720086877199, 4.865441922052701, 1.213237857688563], [4.353883567034512, 12.356739649876952, 8.000134954714023], [3.463157683558445, 0.3343290387324807, 8.146328774512336], [4.663688827982009, 11.90095292264945, 6.837011150393583], [4.974846733921926, 11.878398594816066, 8.988791638967237], [9.024083627404515, 4.914310610781473, 10.054337806474814], [9.169748363175819, 4.542000966586891, 8.868029078476628], [9.926182579818548, 4.6918274259834805, 10.933174950496708], [7.962905585557746, 5.528886834517016, 10.430845203560734], [9.323352081520284, 12.136995461782574, 12.095070070186873], [8.11205091960606, 11.759783053982002, 12.277237709745165], [9.586776193983527, 0.23609268998286972, 11.358531633295327], [10.25301421393981, 11.47412399077112, 12.65447513789371], [5.985867341807431, 2.8938002660086544, 4.98708431979575], [6.438587004894245, 3.257746556543556, 3.8437838104668414], [4.747886307654459, 2.5736843776852876, 5.075450370078745], [6.736748775501956, 2.8210346610894343, 5.976226265645954], [1.5100860897368265, 10.540571612811124, 5.627445019175769], [0.8430337027835237, 10.731741285024333, 4.561213712669755], [2.5622495386899238, 9.814165550387903, 5.551070579723702], [1.1483777637615697, 11.04672440447718, 6.7259196898000395], [8.874327524143288, 8.815340873037075, 7.953679437953202], [10.076268928361099, 8.385231819197596, 7.9435500348094825], [8.354693031634241, 9.22738479898807, 9.042901145487457], [8.220148063472076, 8.867974033429809, 6.871786635004952], [3.0417390873206993, 1.4833057052397671, 11.57780062320944], [4.186190117258887, 1.2942891862841217, 12.083068066382555], [2.3116114423437186, 0.5303630198580533, 11.22195619037124], [2.60908566424327, 2.697383084458173, 11.454758229371853]], "Forces": [[0.29130062198660034, -0.24626807223948216, 0.2507017596222592], [-0.0787583605829419, 0.11600350898306626, -0.02811921171415831], [0.1815134478228781, 0.05363726209602063, 0.13537794721292445], [-0.2218662192185306, -0.06381895032859158, -0.051972623839227565], [0.02044328814307492, -0.3463634968051075, 0.31539026978949025], [-0.05546101042365526, 0.08984684738323834, 0.030621171022168568], [0.0045837552242779305, -0.01718161801421867, -0.205994024538838], [0.031922042596950556, -0.033601166730888456, 0.23955120060081017], [0.13243217770063445, 0.3617601846871665, -0.03143567520421259], [-0.01875466721397958, -0.010321631814196255, -0.17634170998401966], [0.03821063740832916, -0.003298783419200777, -0.02427210367162115], [0.398549213767987, -0.2654130134776897, 0.25356218032209904], [-0.004475216381570881, -0.02786560995570073, -0.020578573205291967], [0.0332233798329619, -0.1198179265874028, -0.2615831949293294], [-0.009950332093471174, 0.08757079584140012, -0.05209852183377472], [-0.09267636048627437, -0.36641683405243786, 0.07810848244207591], [-0.050737149707978095, 0.19435156891570052, 0.024495211715500707], [-0.09764699251031114, -0.023108224920276373, -0.05984903225501176], [0.30213563500044327, -0.09575068595897938, 0.013910940557525186], [-0.04859770882399864, 0.04432016334460283, -0.07858933298785405], [0.007681241142323766, 0.14009487718506614, -0.08398451045843096], [0.02093262665510869, 0.19686077933102358, -0.14684451589133873], [-0.08294619941898718, -0.13839629165259104, 0.06374060372490756], [-0.19273129560594066, -0.10809529055304741, -0.10253655712518285], [0.18701684890664175, 0.09081037552872506, 0.06975458641682178], [0.000445361227574118, -0.11333745988095542, -0.03618822900401654], [0.499120088074006, 0.23536075889677593, 0.355289305577275], [-0.4036015435809868, 0.38949806457483255, -0.17651726404669074], [0.0058218160514596435, -0.22540846672965184, -0.06683181612015414], [0.3593098195847186, -0.09863166226073049, 0.3769016282659903], [-0.03185338920653529, -0.11417291079412877, -0.09411210877720388], [-0.16999697113524107, 0.10048074842617165, 0.0072842109138290265], [-0.04509810753124889, 0.03509505307586385, -0.5153313489111262], [0.09915376943337834, -0.02194836150622433, 0.05144760175179653], [0.10704408251256355, 0.17228096406347113, 0.13052882591739592], [-0.0474856584068335, 0.09747869257276197, 0.12371107252698885], [-0.06613803327151555, -0.3253054264709206, 0.10929074565372335], [-0.2955567095819951, -0.5094015130443991, 0.01804649803716535], [0.14042121743331756, 0.23902244627961822, -0.06311172730984256], [-0.0794894091132745, 0.09110153634560515, 0.14614362789217406], [0.04475637109352817, -0.15415307458261152, 0.004304300812593779], [0.10220467516842474, -0.030919000191997816, -0.31978580684935104], [-0.05233161961999525, -0.006576926880668801, 0.07221623497588353], [0.12182216251289697, 0.33669548043879166, 0.06045807332007079], [0.1762392614823574, -0.1567424454178671, -0.2850159937553349], [-0.12076265057672354, -0.21256253447147894, -0.027331978507401242], [-0.37889925024401516, 0.0904411732034705, -0.02389954930852312], [-0.06680169971994676, -0.15127265886424662, 0.19352039158583614], [0.1512794317392141, -0.13645103524638844, -0.21140448947566604], [-0.1414708348211361, 0.12059341855725286, 0.01655964056169644], [0.03984257217366737, 0.007469513979825169, 0.2087087143069729], [-0.062455585343931995, 0.08004145085408546, 0.10247795693830118], [-0.11233100918841155, -0.07966570666574935, 0.0030925824941197156], [0.01901903083005895, -0.1486935436278865, 0.020449612976411808], [-0.04223374616023882, -0.007545681448252151, 0.07478433597665482], [0.1153191580574317, 0.02719005285734808, -0.029286792566322856], [0.1735781773860873, 0.0015424380034151418, -0.2836886239014256], [0.20294029961600768, 0.10553416431166346, -0.2544490892146048], [-0.13978090257371367, -0.10764128430829929, 0.22418109303016925], [-0.01810258667391535, -0.04396134314196103, 0.17576242218263036], [-0.001873313668788091, 0.02951389680484881, -0.019160606486356], [-0.1654230972577123, 0.12787413849532991, -0.053439088286835516], [-0.1184046373533208, 0.05666525306558268, 0.03967164676490423], [0.056311179440367926, -0.14296939225960728, -0.08184684730994567], [-0.05431388633285316, 0.03599771637643937, 0.06834489710206676], [0.04003996337054832, 0.0029652567176466017, -0.11484206755387867], [0.20563805784526296, -0.07123707386708628, 0.05346167027346764], [-0.23690537116506918, 0.002621036826265989, -0.03516413757964341], [-0.00982905818100713, 0.0976825156086701, -0.1373176485239338], [-0.07094215819934165, 0.05234038438987299, 0.1905000165223601], [0.12386281004606446, -0.23783869741055064, 0.04695434824250322], [-0.04773626546486327, 0.21580413698106846, 0.08988859421623477], [0.008442272015614604, 0.1413536322604655, -0.111207672157156], [0.015805501620366924, -0.09604562602729576, 0.10395037534550472], [0.06998694437773502, 0.17713866757803837, -0.07119125221695559], [-0.06415691837305293, 0.05222988185146862, -0.12812183512836808], [-0.028888084798095643, -0.08547324910799695, 0.10240179590561758], [-0.047552756518656036, -0.07427274640482172, 0.06414702682709823], [-0.06914609916049688, 0.08158049347539208, 0.10322675088220072], [0.017186428629458524, 0.07068889402652109, -0.23367580353815065], [0.1920334825624836, -0.02918646513545594, -0.07028297782916514], [-0.17103425803444902, -0.30545282853174877, -0.11622350462553022], [-0.21844946927122472, 0.13914200236793442, -0.15904026435649327], [0.2017318604747549, 0.17617875319247325, -0.11972844605425222], [0.0565144280450621, -0.07428784983101183, 0.024759489935627935], [-0.0880659039295139, -0.21903671262044982, 0.33884033648285766], [0.061307734842215314, -0.008385038219248613, -0.14834917283371668], [0.31664848521439587, 0.11479482473782845, 0.27841944394401785], [0.1715422778706229, -0.18369754000078453, -0.2813344243789199], [-0.4082547766546134, 0.35809288268505807, 0.41104798593970954], [0.16340861131143647, -0.09917275810761961, 0.23664961929898573], [0.24840352929799195, -0.15142043332341082, 0.21022266977963106], [-0.3146632210378676, -0.547932782062431, -0.17950043575176822], [-0.0380636203259498, 0.1075214513856069, 0.0784401976972461], [0.0616519108677221, 0.3078793829814468, -0.1410243677826631], [-0.07541014921258664, 0.019327923386288172, -0.04120181751367443], [0.32313086964350507, 0.24133092413040005, 0.16157450443948515], [-0.047956056412317025, -0.1219398578915741, 0.18666200507604133], [0.06853055035339253, -0.0829604341480155, -0.1811347901728637], [0.2758255285359289, -0.20269015732064674, -0.3758077172817035], [0.10406680396773633, -0.2718397111589758, 0.22617613767074743], [-0.001724381992935228, 0.14833846570973785, 0.20409962643182922], [-0.12056747540314139, -0.03121810343257706, 0.36298790670216563], [-0.12342491575822562, 0.3658627189654584, -0.1985984659213329], [0.07591654319740655, -0.014436642766219681, -0.020340996466956272], [0.10547226383784876, 0.19271491095070845, 0.30394862360724495], [0.03332076743868633, 0.10668286434194822, -0.0020452036348770656], [-0.12657693716948612, -0.07731323920929346, 0.0723137609764835], [0.18991212503803923, -0.10974848386375864, -0.4799676528812917], [-0.08348935421518114, -0.005007207998353137, 0.09333788642181412], [0.04883801829655795, -0.02616902912215273, -0.06210287520748361], [-0.07126297505042475, -0.19217135621997003, -0.06617657363021982], [-0.06974259022990563, 0.049700826238617206, -0.18612534074071765], [0.16590187375140478, -0.03640973235066166, 0.2540835318625168], [-0.059102802037150015, 0.10522670894618903, 0.041726297024247884], [-0.07630496713887076, -0.06365165588423032, 0.008755455245342344], [-0.10984442360945552, 0.05989528378937879, -0.27915665345742807], [-0.09995896053498113, 0.2325492426813097, 0.18124401909676885], [-0.02261363050606946, -0.0036156298421394875, 0.0017432191302983488], [-0.04331341086005726, -0.028342446697363938, 0.15504268266488078], [0.002958524078530852, -0.10562527147738693, -0.02530455785127047], [0.08612365492096626, 0.1878104998575592, 0.04116909158898952], [-0.05488950246642896, -0.09173477819788631, -0.14465335880195584], [0.09931464120359752, 0.039289661638685115, 0.12719305780420212], [0.0578444960974695, 0.04071994096598516, -0.06671451222212739], [-0.11091454660596774, -0.026801850253380676, -0.2852170894004491], [0.09191758597820068, 0.24355793629256292, 0.17196613610996658], [-0.06954527761789021, 0.07083876585718872, -0.12820872559458826], [0.015973246046545986, 0.11728844394103138, -0.13708918434333808], [0.04089723156281766, -0.14406424533153653, 0.21096983296887628], [0.26364292477917206, 0.0045645378245636305, 0.1804141557374765], [-0.0020928248072986573, 0.09615837569770479, 0.10777723228186903], [0.20394497610374027, 0.16650092670171182, 0.10582508195366745], [-0.07325084658344848, 0.07895560486793318, -0.1118836010052884], [-0.15733611198720632, 0.18674709842185938, -0.11756130708944693], [-0.10493507133882589, -0.051292242416029865, 0.02022986924443907], [0.7964462357426851, 0.11383008773097153, 0.31453435242159156], [-0.44444746927769024, 0.2734195545873136, -0.14108305733209595], [-0.15830690594723323, -0.33467076794925993, 0.002662215114696725], [0.1471769581405195, -0.06292106054148204, 0.095565588469687], [-0.1019319521664372, -0.020239271612411427, -0.0010426609347213484], [0.07225973709530881, 0.04740057701340188, -0.24260160490511493], [-0.022626015989584698, -0.11185786443029962, 0.0052680531897183625], [-0.038898887240670144, 0.1600481099759396, 0.09215631615973639], [0.09111528404585408, -0.09996048287006278, 0.03706751381669101], [0.01950357832747968, 0.23484918839262559, -0.06924128502590512], [-0.02428746086829037, 0.10964993640187727, 0.0905396004782019], [0.2267323624281283, 0.10302261461833533, 0.19333604987515582], [-0.05899652103949127, 0.14542093036603929, -0.15494583355162364], [0.18282942185748322, -0.4200203825135228, -0.3385094894720457], [-0.09045000270654102, 0.14714410132789832, 0.10096216842750101], [-0.09230873132568417, 0.15602919484263256, 0.042797599685036464], [0.021223496804857835, -0.06322768339551718, -0.11235756128125397], [0.15604722000790755, 0.0329583840663755, -0.04755264723210622], [0.09355436535462305, 0.0656420355174412, -0.09953091848166976], [-0.1751740154096883, -0.10505893389196358, -0.11303901472852536], [-0.35653189897676685, -0.121195629270014, -0.18147633128364102], [-0.0949821073616063, -0.03371442070002123, 0.06907302043993654], [0.4977131601382194, -0.39970196494511784, -0.01227308433803388], [-0.175887529198091, -0.007191140733989235, -0.0694581847357792], [0.043645866220089646, 0.22367895412559616, 0.2101747999015236], [-0.022436559849818107, -0.09705319443004701, -0.19498393904666508], [-0.19898702831233273, 0.1529911559572049, 0.16347587468853092], [0.004509676094726817, -0.018973914296120383, 0.12691763130970918], [-0.028155544869856344, -0.06807865687401034, -0.0503134034356459], [-0.05506067905829258, 0.24844051979890966, -0.09525173463611747], [-0.09259424722463672, 0.12640891675413715, 0.18109087253707118], [0.029881380047262242, -0.14455745124765002, -0.07452705232119447], [-0.06384895288584568, -0.011829460448750825, -0.020237623561614463], [-0.3165627930513811, 0.5240775135896845, 0.09563454245073122], [0.24899174034421415, 0.09561664299409685, -0.057420472179771066], [0.12865624716259516, -0.5162887960668721, 0.17580965651860136], [0.16543634365988055, -0.4190758601508563, 0.2228646289351317], [0.16601534370080245, 0.4803050751773372, -0.043844983974344005], [0.005655073701261788, -0.2210756313794419, -0.1479616407526995], [0.056686332045371386, -0.04826253124366907, 0.2213767611844395], [-0.06088113387237994, -0.1976063174841921, -0.23847721081146256], [0.05966619074165501, -0.37624772245412125, 0.33043914177766676], [-0.13712738079512582, -0.04318006418216336, 0.10992056393247002], [0.1227681673777525, 0.18129127701850783, 0.03013098822335266], [-0.10631524424977588, 0.18629624354955643, 0.0017214037928060338], [-0.3343072197489669, 0.5582062125529831, -0.17958540009572527], [0.07756352645955078, 0.08567834684282788, 0.16179939283000794], [-0.008964181337385206, -0.08270876780124446, 0.30064933417792283], [-0.17678008777624088, -0.20068030709791135, 0.008947821446535761], [-0.09106768461130564, -0.022951862860197333, 0.10849973986365369], [0.025496384968977413, -0.028544460904339767, 0.01393347350525428], [0.07171150698644907, -0.15651999421995538, 0.04261833333734726], [-0.07856413700118037, -0.13087146099714195, -0.004500088599695377], [0.008295161246064128, 0.17039397044810187, -0.06359311791847042], [-0.12808725749604621, 0.03713032553191513, -0.027219241824528322], [-0.08531794971327765, 0.05363048969176323, 0.11489236714675262], [0.22734405665982968, 0.052550162174175144, -0.08547825856712137], [-0.1581396569485205, 0.03639380924643677, 0.4781871496358518], [-0.08906069702344306, -0.34198845708546277, 0.12879428361090034], [-0.12997178586732422, -0.06000972917738202, -0.2343367378437466], [-0.07267487946573047, -0.13463273264971737, -0.26529172393959766], [0.23986374125512946, -0.20578941727194425, 0.040329467335594865], [-0.0947080227199092, 0.16640456416524604, -0.04683304073904077], [-0.2661342853350251, -0.023902085181898205, -0.0875852956747156], [-0.1485935367962787, -0.0122495580388613, -0.16571472009001603], [-0.23249821009537883, 0.20145695735880947, -0.07626541176263266], [0.0799453845871529, -0.02671686748933707, -0.16049103143368157], [0.05874383890235987, -0.10106811761012993, 0.04114655785331999], [0.06969690769730091, -0.05549008927105107, -0.2488531520517664], [0.7863841662749244, 0.27873872305647307, -0.1841858855930519], [-0.3802942958378919, -0.1898674297551769, 0.09464429291863094], [-0.12883910995927697, -0.25573254799328704, 0.2573439775283044], [-0.1838244278400794, 0.21155093357594948, -0.10685158816941427], [-0.16879964939798142, 0.30771189992181813, -0.9170431772800842], [-7.321881222166853e-05, 0.15392608689033102, 0.2366604239110704], [0.11557815138048237, -0.03606821869180351, -0.06445774898743559], [0.3689711444403965, 0.03678653678817651, 0.4422691693596121], [0.6360728896640024, -0.3248664952140017, -0.147443410979603], [-0.004652907045065266, 0.04451233977295152, -0.12085247237412519], [-0.27131354857708695, 0.22218949378839498, 0.19506231719147207], [-0.10028340756050025, 0.1713278297802781, 0.05116599097493399], [-0.165589710204837, -0.08368317377729603, -0.05466238446011478], [0.049072034069604205, -0.039158970936049385, 0.08923182260324371], [-0.05649295502982552, -0.0692391862150986, 0.0037331469390794376], [0.027286838728231032, -0.13614146165127222, 0.13857823810631661], [0.30738024891007715, 0.5870347018762511, 0.1958305104331871], [-0.1278014245225692, 0.06651768526229028, -0.08134599914732783], [-0.1693551130159262, -0.41413572392437986, -0.06371938432920975], [0.002425953836582789, -0.14936905718922242, -0.12166889061703474]], "Cell-Size": [12.9, 12.9, 12.9], "Charges": [0, 0, 0, 0, 0, 0, 0, 0, 0, 0, 0, 0, 0, 0, 0, 0, 0, 0, 0, 0, 0, 0, 0, 0, 0, 0, 0, 0, 0, 0, 0, 0, 0, 0, 0, 0, 0, 0, 0, 0, 0, 0, 0, 0, 0, 0, 0, 0, 0, 0, 0, 0, 0, 0, 0, 0, 0, 0, 0, 0, 0, 0, 0, 0, 0, 0, 0, 0, 0, 0, 0, 0, 0, 0, 0, 0, 0, 0, 0, 0, 0, 0, 0, 0, 0, 0, 0, 0, 0, 0, 0, 0, 0, 0, 0, 0, 0, 0, 0, 0, 0, 0, 0, 0, 0, 0, 0, 0, 0, 0, 0, 0, 0, 0, 0, 0, 0, 0, 0, 0, 0, 0, 0, 0, 0, 0, 0, 0, 0, 0, 0, 0, 0, 0, 0, 0, 0, 0, 0, 0, 0, 0, 0, 0, 0, 0, 0, 0, 0, 0, 0, 0, 0, 0, 0, 0, 0, 0, 0, 0, 0, 0, 0, 0, 0, 0, 0, 0, 0, 0, 0, 0, 0, 0, 0, 0, 0, 0, 0, 0, 0, 0, 0, 0, 0, 0, 0, 0, 0, 0, 0, 0, 0, 0, 0, 0, 0, 0, 0, 0, 0, 0, 0, 0, 0, 0, 0, 0, 0, 0, 0, 0, 0, 0, 0, 0, 0, 0, 0, 0, 0, 0, 0, 0, 0], "Date": "2020-06-07 17:54:19", "Natoms": 225}
{"Energy": -1271.1590894261524, "Positions": [[7.782325166108983, 4.155972754876943, 0.6594823440003694], [6.9995860963331085, 4.865158650989425, 0.5259500144008621], [8.318256129725546, 4.219881644002196, 12.63921039117836], [8.477835364673563, 4.480032679224631, 1.3993887793468434], [7.26843134365284, 2.7905064955481054, 0.9695603395273524], [8.114182469436903, 2.179317838608305, 1.3763235437204442], [6.56018260256909, 2.9170825091908625, 1.8283932002012073], [6.589601456704455, 2.0867848311851467, 12.708083784251214], [7.3344297373022584, 1.6594323804274946, 11.988734062353847], [5.895666018743222, 2.7655948686707403, 12.15751414648657], [5.981494468960112, 1.2318297160959366, 0.2055684175355242], [9.006525780366315, 2.1267902979461217, 7.909248590264963], [10.006829384026505, 1.940503503294075, 8.225445395816868], [8.573251632370738, 2.772833391609791, 8.654410053225744], [9.11753845767278, 2.6659443350409555, 6.984590589420041], [8.22075375047462, 0.8791284982343551, 7.754612013739881], [7.276265295870886, 1.0927408201216036, 7.19595516698372], [8.822098357969098, 0.1753953207760336, 7.124496153420889], [7.866108609404466, 0.2656370862759463, 9.093542215819586], [7.239046343689119, 0.9822188637514725, 9.695532042174184], [8.739013494252324, 12.883860243757477, 9.741093637673604], [7.278050297308165, 12.222735039608141, 8.949670302749539], [5.341769752036538, 9.118733504116946, 6.733931332907165], [5.153106296942366, 10.169311383971785, 6.67533079144397], [4.685944932340762, 8.532626738108695, 6.124100228998673], [6.367715726098438, 9.023417539520596, 6.447363712445582], [5.2332214032407425, 8.645408500112215, 8.127857915472669], [5.5821536731510575, 7.581717903408905, 8.144381562526425], [5.984989195236741, 9.227789921046238, 8.723179490489189], [3.832691124054477, 8.662373107964493, 8.715062457603706], [3.9031038342115427, 8.44828267793568, 9.827043076785404], [3.190489373245699, 7.8768689436563095, 8.216628199466577], [3.327180082473421, 9.665992004936411, 8.584639355555902], [10.555961393424285, 12.331585586938695, 3.4043293755328228], [11.41402332377377, 12.344952029262627, 2.775789685119145], [10.457461161637116, 0.34334445591385765, 3.981668384787945], [9.734507861898392, 12.267782088474066, 2.7480138515951644], [10.547738221958031, 11.17920845919792, 4.344852218976698], [11.540669975689548, 11.153088198951712, 4.891079861770382], [9.752930606193942, 11.345267645877795, 5.139452145439115], [10.26090178653763, 9.860993501084216, 3.658543025293009], [10.015077344273598, 9.080883128866299, 4.43377568055681], [11.099669359290253, 9.497155744374295, 3.006209500231666], [9.352092876388229, 9.984647927599141, 3.0167912655384708], [11.235413479311623, 6.738383320410134, 7.7920694808019455], [10.409385971439175, 6.097149625869348, 7.713727416489882], [10.899934619530729, 7.699860536170999, 7.498209914206337], [11.386364505783158, 6.7928286695139075, 8.863956264809664], [12.465454577905716, 6.335853871685654, 7.053479016286467], [0.367514769104763, 7.082475727393906, 7.369945046163218], [-0.10944369183309008, 5.321635914771697, 7.451841057465509], [12.275320074209999, 6.355678021312982, 5.5531175330770495], [11.697264894451319, 5.473371407822301, 5.156178250650229], [0.3700812053222304, 6.36643625472604, 5.027965669396708], [11.752767703636154, 7.307648618735303, 5.28200404712047], [8.93350161009299, 8.169129074456116, 11.069498898170556], [8.915691422774414, 9.152817081642784, 10.691961454001419], [8.19727058279989, 7.637179930976209, 10.555383006627743], [9.88755790839782, 7.750635068830363, 10.864908462799953], [8.65314122172471, 8.162520449491911, 12.521087219572578], [7.9270754149574785, 8.988248854899384, 12.755955522362534], [8.175069343900791, 7.19254444929497, -0.07664084256425913], [9.941233240507799, 8.329655597095659, 0.3923397230636811], [9.719942199505045, 8.424747404218307, 1.4807436881346956], [10.527410781152646, 9.22423876088086, 0.07111354240812554], [10.561038614266907, 7.409389632529987, 0.2601120976092694], [4.771835796583705, 12.014105059497771, 11.449528767529372], [5.764952616604528, 12.216969133895983, 11.781780082843154], [4.075599187028904, 12.71359908320598, 11.89944598481219], [4.72565766588598, 12.172782626588358, 10.403737031273002], [4.485171820779874, 10.584467824967076, 11.71894927163403], [5.08892354814045, 9.968418763599702, 10.992887882443807], [4.900802757052372, 10.325758681533049, 12.73533144421591], [3.02891618254144, 10.277418059837863, 11.464259035486068], [2.8565139713277783, 10.53869668396566, 10.390912791848733], [2.284955015372828, 10.819738329077282, 12.104922977855004], [2.8732722466714424, 9.173490005743494, 11.56169137137983], [2.2204642909383137, 2.669142468019409, 6.172129383906769], [2.9825175720572465, 1.9651376431743943, 6.407332078038268], [1.6846752953120696, 2.8823526750041046, 7.081326832821356], [2.6765561223642593, 3.5413155396422957, 5.799924979520587], [1.2326971089326453, 2.120360772690788, 5.196331716859253], [1.800225035312679, 1.6076150747295124, 4.37413024261366], [0.6868338912462615, 1.304327688604783, 5.738162126618144], [0.28095291320517995, 3.161163349325068, 4.641186365388668], [12.701507008622086, 2.7595799541977892, 3.706730572818396], [0.8479352217730001, 4.093368118177861, 4.352907934223994], [12.368068054001615, 3.4209411805728145, 5.369781254271265], [4.1391143997287925, 5.424386340976957, 2.147870059389817], [5.00523466503952, 4.933243995425211, 2.528783122530344], [3.645075853454642, 5.728256483692315, 3.0608097426454743], [4.462494492995899, 6.308323499704663, 1.6654838079862055], [3.2852036016983925, 4.580387593766976, 1.279165794759305], [2.485917743767705, 5.248752679296692, 0.8807005223871565], [3.9266735886703406, 4.29222533675353, 0.40779169397842285], [2.6791961160166795, 3.3597901496050153, 1.9454203937451178], [1.8911131932866323, 2.937736154937744, 1.2583631860595934], [2.1936343675169248, 3.6165113159820446, 2.920371037322889], [3.4240668360839344, 2.553676179037687, 2.124322183477359], [11.75606769202214, 3.7304596924088487, 11.979628808154631], [10.908086418013928, 3.8851111785214187, 11.376928654885774], [12.58880893795151, 3.776195932596077, 11.33956083349256], [11.78176676000018, 4.570648779889124, 12.607258412757455], [11.661180654090955, 2.4878585296399187, 12.769341286891667], [12.572498374440805, 2.4574224793528527, 0.5253605149218412], [10.807955242173932, 2.6101493649742014, 0.5864950109669931], [11.567612706200844, 1.2503739171982964, 11.902842603550804], [12.42284921930499, 1.2034962947284995, 11.168905315409962], [10.592410225919261, 1.1843175971369184, 11.341818646403112], [11.608224729230047, 0.33518300317476213, 12.553902309939511], [3.0275363019285635, 4.855413692447511, 9.69923184045374], [3.3517899151312838, 5.594192776321467, 10.402618862803049], [2.1907113638091844, 4.373931336755866, 10.124971733717844], [2.7309797122957185, 5.323910644386941, 8.81058525437267], [4.085218316047192, 3.856555323376668, 9.386105495379628], [4.337713365028248, 3.3283601945447, 10.344978799957687], [3.6511823627715314, 3.0628965642051895, 8.699497625572139], [5.2899014709727, 4.510299989086487, 8.731239687900084], [4.98383668646689, 5.048259453448316, 7.804033420651679], [6.036292234372502, 3.749430002312468, 8.406531343730864], [5.818949904246094, 5.220520106973789, 9.409362637145648], [2.1402505131639473, 9.444749999126675, 2.611801412792999], [3.08864292029363, 9.262159223310528, 2.1711864342867], [2.330786208721742, 9.625127463261032, 3.6590919784451796], [1.6941530853533695, 10.34924782827631, 2.2523685813326564], [1.2087581151964122, 8.324661421971838, 2.3816196425623994], [1.556793684086491, 7.464836478615805, 3.0039429333032555], [0.2158013098584106, 8.648768831256568, 2.795041750335688], [1.1283879559523537, 7.944331131307027, 0.9215710562074455], [2.1335800778098784, 7.643164579122443, 0.5037611501120547], [0.7645296171580863, 8.79949695120683, 0.2957045803101794], [0.40753102789934237, 7.092972616580699, 0.7824829596862366], [8.47922226600918, 5.9359330462354025, 4.1334762828244465], [8.510605983491837, 4.907815613561062, 4.428384743823659], [9.389178883805357, 6.192733956099675, 3.5681479872390116], [7.651485856732108, 6.15472231501228, 3.5003615768476375], [8.357696440747626, 6.804703199289154, 5.324080059445273], [9.346661524288892, 6.799325597195274, 5.850737243328741], [8.20392269473303, 7.870921994626717, 4.995144350450222], [7.282999636388048, 6.343432827863322, 6.293943033756871], [7.358781270270031, 6.91799133542608, 7.259835977784911], [7.444359709874365, 5.2663048013392295, 6.538858528490939], [6.25180511691801, 6.435664347910762, 5.863635971516296], [0.763041800488023, 12.176949367087623, 8.818018587664], [1.257585500289434, 12.688560512909673, 9.600840114672897], [0.012972771798029765, 12.84797586417775, 8.49212344246184], [1.4168459257074977, 12.053720842112929, 7.988170386171871], [0.2554471813394785, 10.862401781151245, 9.268292183107777], [0.14824277332039199, 10.215162916699823, 8.344847445636958], [1.0430783224564217, 10.363063263897509, 9.89330275010309], [11.891207595604557, 10.984313610711048, 10.086588467705571], [12.118611261596866, 11.59011575301389, 11.011690055797189], [11.545658466008714, 9.970488307296932, 10.431223466917375], [11.039128688855008, 11.48827702218909, 9.551293972165057], [4.405894024206261, 12.82389312910967, 3.98823358894422], [4.394270248407998, 12.397750783301046, 4.95104576105845], [3.440933728055615, 12.701982979016435, 3.571953079834511], [4.596000837429686, 0.9876921329843253, 4.105234738260732], [5.408727968311736, 12.135661082970357, 3.1485839778391287], [5.1927619117521875, 11.023285406810693, 3.199195413576614], [5.234218146728651, 12.434054644357435, 2.087191463484313], [6.855369592817097, 12.381494798290106, 3.5547739059879877], [7.003990824085571, 12.159234928601444, 4.638109721799451], [7.200767434736692, 0.5367511758444506, 3.3512282041810173], [7.514662434218013, 11.69522684976273, 2.955546415166146], [12.364791945907836, 2.7238654991697686, 8.450389123029423], [11.424797505142, 3.4037845131783047, 8.945094173316939], [0.6389200266337863, 3.219002080180006, 8.372134799140166], [12.121751243662274, 1.546148538155667, 8.017387034534186], [0.764582238348882, 12.586478021342742, 2.3712281623048987], [2.010943309837223, 12.622549722368532, 2.5930298256854827], [0.22023882802495084, 11.483301321493846, 2.025211733610007], [0.03746422087527039, 0.7222703677014591, 2.493800166923332], [12.78025013162669, 6.896783962319829, 10.570937911437685], [0.23615535848261848, 5.661357691885441, 10.633866580041378], [0.7035347990819895, 7.8150377797880495, 10.535081178663487], [11.497568775021907, 7.132207035920252, 10.49956152234194], [5.112912029214351, 6.736594276482509, 11.789007525383738], [3.817966405201145, 6.787452317839273, 11.76047477956195], [5.783051754553931, 7.625669606031727, 11.20758823680691], [5.66849259589443, 5.762103998238804, 12.37981510689644], [9.583477342650845, 2.4782833884687685, 4.6774820345930905], [9.100502903876572, 2.5219223480440096, 3.5317284583484634], [10.149692927524221, 1.4253394189599102, 5.134831756607289], [9.518345571431409, 3.4990565434886745, 5.465083976889954], [5.984732740494043, 8.197937367707308, 2.2089321621397917], [6.485167875619867, 7.0238781397072145, 2.3529142222281982], [4.724090165628001, 8.284243373945758, 1.96931360360809], [6.701187766860056, 9.221314797309784, 2.273442398611972], [3.2730553444719352, 6.361945865367867, 5.528162378655294], [2.9274406280305447, 5.516136701537629, 4.6404548211319065], [2.8487173200023093, 6.2315621968852595, 6.710318755831002], [4.026370477926553, 7.332427856524929, 5.180940947720064], [11.227073338138592, 5.500447636408591, 2.3009440604524958], [12.458553347078718, 5.259984637929307, 2.171459381322629], [10.363333704864127, 4.689522398115185, 1.7985732623750335], [10.825985762727584, 6.537000528446332, 2.9172964678003424], [4.494782450743193, 12.540473022814467, 7.602097942262495], [3.908325275733545, 0.7065024187015088, 7.257047628683699], [5.337538789084164, 11.990552329691715, 6.813091334012983], [4.230369977956914, 11.9929233055684, 8.71552945596462], [8.77576656138358, 4.752675510464867, 10.102233006796308], [8.988502849846288, 5.508156540754429, 9.114401091055518], [8.111984738743011, 3.6729590135224757, 9.971626128642132], [9.21658524762477, 5.061278815976426, 11.264448349264914], [8.49209119610272, 11.838426526760438, 12.634879401244758], [9.07384762699055, 11.2415129263041, 11.682462415313754], [9.165991426552184, 12.384366476462018, 0.668354786898404], [7.2137689099045295, 11.91773119252456, 12.67277177890336], [5.420320535909073, 3.3757207306498076, 4.5915126031723865], [6.067379529783949, 4.228674103977642, 3.878587409892227], [4.617553887532796, 2.5821881973851637, 3.9945190344764976], [5.558594706917336, 3.3378270980515388, 5.83819951968776], [1.809068199810031, 10.430982521782372, 5.7589042245614905], [1.3317057621559645, 11.53116691701966, 6.199560607431696], [1.2651281706727393, 9.329472980395085, 6.008375924150436], [2.868728858715978, 10.471696832285446, 5.031269610344957], [8.852185964903846, 9.574868096036669, 7.570021530183587], [10.071647555038426, 9.292284661678698, 7.318451572530548], [8.425129564207737, 9.626376426542235, 8.758214669760555], [8.059578148141524, 9.814252517333694, 6.594986626369381], [2.329674056019072, 1.595708832629851, 11.607875361646709], [3.3040897631443897, 1.3781956175840686, 12.398527822897945], [1.8388842253298752, 0.624162077185639, 10.961917534544922], [1.8574663520609263, 2.775154532208392, 11.48857318397737]], "Forces": [[-0.13709494744409512, -0.12104975419029097, 0.09815661980326379], [0.0964696523966083, -0.04158673722634287, 0.018249670814075705], [0.12063056684395815, 0.022082445278453912, -0.21743210245068367], [-0.008716387985651206, 0.04516305309742604, -0.14020953185766344], [-0.20471552822502603, -0.0798981669324637, 0.2121931056109184], [0.03981895691632593, 0.045444299877984644, -0.10966697515235131], [0.001097506240997216, 0.07162242802591233, 0.04596945431260322], [0.1566266762797719, 0.08604755345559022, 0.06942973555797115], [-0.0809918792594497, 0.11091534203637791, 0.03130279256239787], [-0.05469781961580211, 0.09749402142969112, -0.012537371899534827], [0.20176075890764897, 0.18098095555649757, -0.034298590179574276], [-0.03103575256899817, -0.18254391287246413, 0.04458152652432754], [-0.13590795134660708, 0.026535988522427747, -0.09420477378144775], [0.04663720249101982, 0.12962996291864046, -0.03895782303673149], [0.13281862377263942, 0.0075293362603525765, 0.06263653677265124], [0.14516391034949047, -0.2445637582015567, 0.17385107529445973], [0.036596598177231536, 0.19342204055922546, -0.12294255617077036], [-0.04495687822113807, 0.08613182830921143, 0.0043163603221938315], [-0.11499565672265151, 0.09760205178696647, 0.31532982593891346], [0.08743530667810775, -0.13406311064062434, -0.10966087028820407], [0.026793412373102416, 0.012915137361015804, -0.18083975241480968], [0.04720597036896757, 0.08404360011313391, -0.10610450658601596], [0.12754406599550153, 0.2893430178933803, 0.21163368337395883], [-0.04344099494425986, -0.05243717754269631, 0.12971482157065237], [-0.01797581189453495, -0.033658063634785476, -0.21267163039125733], [-0.2568137068290439, 0.2667098600015602, 0.11251906368541244], [0.022048766610303118, -0.1507136380926378, 0.5121832263211509], [0.12455536756929315, 0.030323765158323465, -0.07738709294166275], [-0.130332882193684, 0.01439786243743416, 0.0020545257764844013], [-0.12162196535486433, 0.199005144486135, -0.0632080437930473], [-0.042645537968325015, -0.05024588478761283, -0.5451563898401025], [0.17668971102767211, 0.3200000974162873, 0.11925228642713616], [0.24935640843427873, -0.28475924008302683, 0.028935418156571725], [-0.12202514490032304, -0.3764117924119859, -0.15999065199010196], [0.046524846159683254, 0.10217713980492676, 0.18173875515898283], [-0.009148600232176451, 0.14463536585967385, -0.015546724767388293], [-0.007768025136041513, 0.0605435215231432, -0.17559369437511133], [0.1979208322487928, -0.1502363377159608, 0.4782966162853201], [-0.3498910509406994, 0.09934208511571187, -0.2252562888729738], [0.2876564563144711, 0.0741813680163414, -0.4109505217783063], [-0.07164110372864058, 0.04709987171483241, 0.03956472310408021], [0.17834010769909578, 0.25063116308811895, -0.1641500397963707], [-0.12776259603467738, 0.09912297008712176, 0.1436319382162084], [-0.07139173826334241, -0.1619218140910787, -0.0681717473506474], [0.012706281276559402, -0.0442720585023998, 0.035996203748761814], [0.11354896554877553, -0.30512909380100983, -0.11354226338116466], [-0.25193180347495364, 0.3825658451411402, 0.05848149512188243], [-0.08876073670467105, 0.062432016895687815, 0.07073901619789918], [0.47990812975012015, -0.17027486210012452, 0.5043411083899403], [-0.42109354109527597, -0.37916534152334636, -0.2589894377693473], [-0.16757758875517736, 0.4077042579089014, -0.10228859458543926], [0.004092725963184305, 0.10624828561400736, 0.10959915765678829], [0.02428694675836998, 0.3168852534920492, 0.19257613550587951], [-0.21915968600326238, -0.058312261814116174, 0.17493337902418526], [-0.002477698953132324, -0.0719694207069515, -0.22974462784981492], [-0.01412233846472766, -0.06385031510322065, 0.1586825898436739], [0.04086351673639677, 0.1834259616507072, -0.16369361758245782], [-0.08152719826392621, -0.06147936110692098, -0.11339657827288384], [0.006011720973178303, -0.1196670259022474, -0.028712493742390446], [0.04368079703058674, 0.16761832715011674, 0.6181238386488788], [0.06909094051695144, -0.15320412509694425, -0.15725817410144274], [-0.07129083843950658, 0.1595446571901689, -0.3248893460856639], [-0.07042793096236734, -0.14861691421300774, 0.053557684931521216], [-0.013280534411802195, -0.02248125488405445, -0.016557933812593635], [-0.07706156756863153, 0.07726973447667726, -0.04469729329825522], [0.16519692950946846, 0.06969461318960833, -0.01786801623888631], [-0.10851466714148839, 0.15742802966597078, -0.14931975848693502], [0.19134139862363966, -0.12924113629354161, 0.050128574501343406], [0.1723763878805325, -0.09073556081122018, -0.05319795264305941], [-0.1612926452326008, 0.06517157389690581, -0.13404313462596898], [0.15875620697186021, -0.07545641825172787, 0.05750131915694484], [-0.004629514815312063, 0.18060597886996574, 0.23141671264865357], [-0.34488683795744485, 0.06520638864207368, -0.1171408273038499], [0.1429405295971773, -0.15590011209998303, 0.0444148428568125], [-0.24233482761294106, 0.015645145400326042, 0.0912675415174126], [0.2578961579904113, 0.0855209275485449, -0.006594073100950898], [-0.09184341786177783, -0.005676239233699505, -0.006406025409122108], [-0.11533632199425287, 0.10811501826322376, -0.14680418219066071], [-0.12629963005938893, 0.03630525278227355, -0.10023195595444244], [-0.06899559778316938, 0.0683119559787745, 0.003931553985373527], [-0.055465771370353335, 0.12213830476470547, -0.08870756286328568], [0.0926965612659072, -0.48634001770680574, -0.1024992706560739], [-0.007075088845137169, 0.1864459497436633, -0.01831721220120976], [0.003023928126867893, 0.0764002272442287, -0.02371325503361128], [0.2687195691806134, 0.0731079728574172, 0.05381414749252362], [0.12878216055855957, 0.03857141250667949, 0.24249388476028627], [-0.2671044238765872, -0.17240122264515187, 0.07811981833406854], [0.11063327128728172, 0.007857371085962335, -0.04251853026586774], [-0.200763125378752, -0.11579359160554042, 0.2784355854709594], [-0.09803742417655877, -0.11768101420281513, 0.04079340713731638], [0.0010855652612851057, -0.24855330909702117, -0.19757321315858467], [0.060625666742098044, 0.037594729157273805, 0.11884141583198711], [0.10557965293950598, -0.1073206888496273, -0.03782466458503888], [-0.03983534015482574, 0.052241048402646886, -0.06317284964106239], [-0.14293126702504588, 0.041102675848903994, -0.043450187110623824], [-0.2547188564670638, 0.11622027215200298, -0.2435564570205078], [0.24574522139133673, 0.14876109793400583, 0.1924448482883517], [0.005773512305499417, 0.001441253913432455, -0.11182945280222574], [0.03892070571379089, 0.06109715791417217, 0.0029517825835713592], [-0.1904616398653232, 0.017293410680717203, 0.0922605166854175], [-0.08236190979925234, 0.1329253209945484, -0.12084748499409646], [0.11192604451679189, 0.059095485743162354, 0.028755629239135057], [0.1873390210215087, -0.06807793266192995, 0.14732374095082088], [0.2712012649493045, -0.24843820541278905, 0.3468461309809481], [-0.05531593924975224, -0.05012749081983101, -0.10233812053173158], [0.019522032776342322, 0.004727830812473511, -0.15570621448326705], [-0.12038153357318579, 0.011974636362774184, -0.10174648212737618], [-0.13962704097954196, 0.004869240578574448, 0.21020148619536955], [0.2327107902078124, 0.0934869906033249, 0.10186850489905984], [-0.055611679077221476, 0.19558099120995304, -0.10336039045718502], [0.19104457833251892, -0.2685920528281725, 0.0936030107568606], [-0.024283603325225528, 0.20174441767475063, 0.22352729842366492], [-0.12534430471469465, 0.01767768141244185, 0.05539559835117123], [-0.11177210634001025, 0.2018121321954553, -0.009620444643747474], [0.18006377356160147, -0.24368756331954208, -0.15738406949531106], [-0.03645643860990531, 0.15570924793723528, -0.07509815323027826], [0.018494331176944347, 0.37504969535349175, 0.3168012035013569], [-0.2462710527958672, -0.10514998887368861, 0.10746382907814467], [-0.07515231741091435, 0.10071681808304711, -0.11364226115208599], [-0.044115116406075516, -0.0522819441282665, 0.08586783307912962], [-0.01806241212569154, 0.061647022749961665, 0.13610836173885874], [-0.11551203442656635, 0.06916626304793845, -0.07415804121663819], [-0.026036929793404103, -0.034354811116089685, 0.10807662738969782], [0.2578850153184742, 0.06734846157190583, 0.037157152020906005], [-0.014293887581598174, -0.02960873121097746, -0.03873742463924597], [-0.0708989244545371, -0.13936837426080526, 0.09555685942111161], [-0.019300994767186178, -0.08505766663213446, 0.048558165705923556], [0.0708533146504057, -0.13668361750270724, -0.09555740843026794], [0.061046258657781134, 0.10167550360075499, -0.18647012994659354], [-0.21803121787775684, -0.024456397276239158, 0.10695453851152466], [-0.011703041814125311, -0.043099321423178495, 0.028536185090150327], [0.2049497368678077, 0.10985754903012532, 0.11995117751338996], [-0.08117101190688249, 0.3479693511369801, -0.0660846765837722], [0.053181471700575314, 0.278894909740737, -0.15775164779555517], [-0.10229590504924103, -0.18507748180671685, 0.12878946514594303], [0.024998761572630864, -0.12433352149175422, 0.015687611066713757], [0.12682990212966233, 0.15081819138386024, 0.34090645996668645], [0.025356386170312262, -0.00884377939568272, -0.12893974068231354], [-0.0011409164109360925, -0.21606599261006482, -0.062257798755445896], [0.1672904359942629, 0.01897146414941121, -0.15394783071095977], [-0.030718596027525705, -0.09837032609196564, -0.2756982508156343], [-0.09343612140092603, -0.07959059692420987, 0.05788485423090183], [0.052983266605897854, 0.032704352010324345, -0.027109899348393404], [0.1461270050145279, 0.06135990846395229, -0.16064051529858095], [0.16297904899831497, 0.2338082423136327, 0.08963282360066323], [-0.10353808182317675, 0.08534898282809554, -0.08252065737478656], [-0.20559859704998948, -0.0910959493130553, -0.04908753510590749], [-0.18009497274358185, -0.6421856395930073, -0.380890290459858], [-0.1276707723190607, 0.33181512126736507, 0.25501194071812383], [-0.050456034210318815, 0.14772905323674645, -0.1711900532822495], [0.014235082699364217, 0.23235368105570534, 0.35965758116871865], [-0.22660449893162082, -0.1736673123545059, -0.20805332504485413], [0.16313451534674825, 0.157680849662483, -0.17487650908471103], [0.20914141703908337, -0.18859868047106093, 0.013237314812459816], [0.059258412303837625, -0.06551708022614339, -0.009373501877939373], [0.024965001217943136, -0.004121116189277135, 0.16509270057905093], [-0.14218125483897576, 0.003964092405599666, 0.049542302359697435], [-0.05491857502517126, -0.06885867337321183, -0.061214921355632], [0.18414793791071338, -0.584057363282605, -0.07107223441841197], [0.10297766852245138, 0.39251898913259653, -0.06527949695572446], [0.024842802631507413, 0.0810700866216083, -0.04312634368504146], [-0.11885335741143213, 0.20712427461384975, -0.1458888967023201], [0.02752644737808595, -0.055727754043825586, 0.09974605464949933], [-0.15090617672831166, -0.2326555954767202, 0.10024270962512183], [-0.22993861501097765, 0.11616370632658798, 0.03517063734108067], [-0.07366207317858255, -0.12157549343982997, -0.044567559997356815], [0.07651400893827157, 0.025529935778947997, 0.07000390497682442], [0.0869168066627084, 0.004485039725922916, -0.09627727448121104], [0.015779970026790588, 0.14163569326587633, 0.035596978818367854], [-0.3510061459040051, 0.6692391915262208, -0.005193392119319517], [0.23171936625457445, -0.04765567135281554, -0.08188195426767172], [0.01759359038822236, -0.19067345886626672, 0.04843375013796296], [0.36960394283068215, -0.4611386363024853, -0.04113079899007033], [-0.0353178291904726, -1.168178430268664, 0.1953727613431512], [0.016466809779925016, 0.6790166702029619, -0.01594655483109627], [0.2779134682484808, 0.43899739963542506, 0.06049226708824481], [0.04885111195135996, 0.005485709880327241, -0.3249315100744529], [-0.6636773786841157, 0.1314795912054376, -0.152354664702443], [0.44009861254724497, -0.2531313566715725, -0.2654729010076838], [0.2917496194985283, 0.02524535808831615, -0.021778227222648213], [0.34388943462576904, -0.22334554550333777, 0.2594523818168322], [-0.0029777018896710535, 0.19424597352597914, 0.47624891257559265], [-0.04382473133875238, 0.07805636538062437, -0.19772991943345092], [0.0004885759740949934, 0.11298529674579386, 0.00046623122030519374], [-0.3095711587632758, -0.15203995192435238, -0.021151970973644588], [-0.11859113327243462, -0.2286359166445662, -0.04410342272763529], [0.022929755506644205, 0.024065323016336234, 0.013711666901578235], [0.02963011431397404, -0.16290186970019116, -0.1449750908697794], [-0.037051008397770854, -0.009800298469754254, 0.041100587534477845], [0.3059982151397042, 0.45470522887099335, 0.23892112322994355], [-0.13045285611605947, -0.3292349535421391, -0.151758075285878], [0.1791781303491462, -0.14242496702650234, 0.03401520936635211], [-0.24653265682361009, -0.3710145735289389, 0.03149497937256094], [0.07965749180776785, -0.45220053226659107, -0.3483543914331723], [-0.31071358906170155, 0.22500406255062938, -0.1491012803071043], [-0.09499635830083279, 0.24518601379900087, -0.07210130587722655], [-0.28212595625031517, 0.1780113327178653, 0.3171519113162095], [-0.0062410717415586755, 0.21750475596645752, -0.33306562444701027], [0.03635681368239636, 0.005083264632027697, 0.045060106520557835], [-0.31998124370333164, -0.0475151083340703, -0.14536363968021296], [-0.006876184855350723, -0.012830957176502936, 0.06435790839025926], [-0.04244236176938399, -0.11791076733242539, -0.12782716687405035], [-0.06044545616591587, -0.015718007419289557, 0.235432647618255], [0.16287464627636164, -0.01541218797493281, -0.011450854877076371], [0.0674301719919475, -0.05055586450930613, 0.1498006958369523], [0.240776050152529, -0.0001832169450161467, 0.03746760070119983], [-0.04923868216278012, -0.05057071676128447, 0.019248090405627038], [-0.04393798095656507, -0.11777990616824205, -0.051786915469348827], [-0.09068244124448242, -0.014051520411350719, -0.031147994411254022], [0.35531614757274116, 0.35941734269424513, -0.17979610553110756], [-0.25593265641057794, -0.26846853937578674, 0.12268572482767988], [-0.12307890446960569, -0.15078166953479358, -0.07265429949985408], [-0.0955157205604713, -0.02146326386326549, -0.0209253414017025], [-0.1293421559738818, 0.0445544837221754, 0.2094775871068388], [0.22087509078949938, -0.10177341128927143, 0.174105657052938], [-0.05436956432112434, 0.010991146915415423, -0.08973576196494153], [0.048327722961306406, -0.053271207142067, -0.3056364508695521], [-0.09214290089817788, -0.15175668538932005, -0.36177398250688164], [0.03148303324691158, -0.17189916511991662, 0.0036830083049256626], [-0.09124453050142124, -0.07162904328333919, -0.03412802415355867], [0.06155022657481766, -0.13014967811642553, 0.020746427050764918], [0.1544624233260278, 0.22920170936988418, 0.04784050341613656], [0.10971466181763827, -0.05781285141898537, -0.2610098526234593], [-0.13740256107719967, -0.18949634375525787, -0.1568628076889895], [0.031206524624666446, -0.20145088052839058, -0.05314699020420054]], "Cell-Size": [12.9, 12.9, 12.9], "Charges": [0, 0, 0, 0, 0, 0, 0, 0, 0, 0, 0, 0, 0, 0, 0, 0, 0, 0, 0, 0, 0, 0, 0, 0, 0, 0, 0, 0, 0, 0, 0, 0, 0, 0, 0, 0, 0, 0, 0, 0, 0, 0, 0, 0, 0, 0, 0, 0, 0, 0, 0, 0, 0, 0, 0, 0, 0, 0, 0, 0, 0, 0, 0, 0, 0, 0, 0, 0, 0, 0, 0, 0, 0, 0, 0, 0, 0, 0, 0, 0, 0, 0, 0, 0, 0, 0, 0, 0, 0, 0, 0, 0, 0, 0, 0, 0, 0, 0, 0, 0, 0, 0, 0, 0, 0, 0, 0, 0, 0, 0, 0, 0, 0, 0, 0, 0, 0, 0, 0, 0, 0, 0, 0, 0, 0, 0, 0, 0, 0, 0, 0, 0, 0, 0, 0, 0, 0, 0, 0, 0, 0, 0, 0, 0, 0, 0, 0, 0, 0, 0, 0, 0, 0, 0, 0, 0, 0, 0, 0, 0, 0, 0, 0, 0, 0, 0, 0, 0, 0, 0, 0, 0, 0, 0, 0, 0, 0, 0, 0, 0, 0, 0, 0, 0, 0, 0, 0, 0, 0, 0, 0, 0, 0, 0, 0, 0, 0, 0, 0, 0, 0, 0, 0, 0, 0, 0, 0, 0, 0, 0, 0, 0, 0, 0, 0, 0, 0, 0, 0, 0, 0, 0, 0, 0, 0], "Date": "2020-06-05 18:34:18", "Natoms": 225}
{"Energy": -1261.530534357767, "Positions": [[7.9528093338012695, 4.0723443031311035, 0.433370441198349], [7.231133460998535, 4.788130760192871, 0.30880051851272583], [8.336759567260742, 3.988238573074341, 12.310546875], [8.72038745880127, 4.4364447593688965, 1.0156571865081787], [7.4805216789245605, 2.8002872467041016, 1.053725004196167], [8.044807434082031, 1.8885666131973267, 0.7808189392089844], [7.431225776672363, 2.804537057876587, 2.1122894287109375], [6.118006229400635, 2.449254035949707, 0.433843195438385], [6.0573015213012695, 2.4805781841278076, 12.243000030517578], [5.41898775100708, 3.232482433319092, 0.7415387034416199], [5.683443069458008, 1.5740466117858887, 0.9234452843666077], [8.233827590942383, 2.1302075386047363, 7.2333478927612305], [9.128913879394531, 1.907289981842041, 6.74131965637207], [8.544212341308594, 2.7996327877044678, 7.867562294006348], [7.578098297119141, 2.4636170864105225, 6.577763557434082], [7.62244176864624, 0.9375765323638916, 7.861397743225098], [6.693637371063232, 1.2795716524124146, 8.147300720214844], [7.614453315734863, 0.11746212840080261, 7.080715179443359], [8.49332046508789, 0.5338232517242432, 9.052538871765137], [8.87393856048584, 1.275497555732727, 9.746383666992188], [9.371703147888184, 0.018947124481201172, 8.794782638549805], [7.910459041595459, 12.726472854614258, 9.635601997375488], [5.003273963928223, 9.35245132446289, 6.511231422424316], [4.465092658996582, 10.201350212097168, 6.337897300720215], [4.523157119750977, 8.664149284362793, 5.901391506195068], [5.862863063812256, 9.661931991577148, 6.121095657348633], [5.025997161865234, 8.97645092010498, 7.922908782958984], [5.896975517272949, 8.337594985961914, 7.992105484008789], [5.308807373046875, 9.808672904968262, 8.530497550964355], [3.604381561279297, 8.526052474975586, 8.486355781555176], [3.5438716411590576, 8.466773986816406, 9.558955192565918], [3.401959180831909, 7.491519451141357, 8.24217700958252], [2.813732624053955, 9.239496231079102, 8.266144752502441], [11.005321502685547, 12.212921142578125, 3.322152853012085], [12.032173156738281, 12.182846069335938, 3.0904626846313477], [10.836625099182129, 0.26278144121170044, 3.6322200298309326], [10.346450805664062, 12.051225662231445, 2.4775352478027344], [10.639278411865234, 11.291622161865234, 4.491448879241943], [11.452983856201172, 11.107730865478516, 5.203634262084961], [9.763087272644043, 11.64721965789795, 5.020280361175537], [10.294927597045898, 9.891499519348145, 4.029942035675049], [9.683788299560547, 9.405502319335938, 4.760766506195068], [11.183673858642578, 9.349329948425293, 3.8646578788757324], [9.733783721923828, 9.76900863647461, 3.082627296447754], [11.836732864379883, 6.300192832946777, 7.785223960876465], [11.431371688842773, 5.3564300537109375, 7.745647430419922], [11.063980102539062, 6.889047145843506, 7.4923176765441895], [11.948522567749023, 6.668421745300293, 8.71369457244873], [0.08564749360084534, 6.525086879730225, 6.895981311798096], [0.7595062255859375, 7.369431972503662, 7.259407997131348], [0.663804292678833, 5.600342273712158, 6.782915115356445], [12.529912948608398, 6.8797783851623535, 5.506437301635742], [11.767474174499512, 6.190168857574463, 5.104180335998535], [0.3575538098812103, 6.89736795425415, 4.710533142089844], [11.977712631225586, 7.7478766441345215, 5.573689937591553], [8.690901756286621, 8.47574520111084, 11.47584056854248], [8.631654739379883, 9.481918334960938, 11.205703735351562], [7.716485977172852, 8.126749992370605, 11.282347679138184], [9.382701873779297, 7.970033645629883, 10.903602600097656], [8.98348617553711, 8.288214683532715, 0.030681127682328224], [8.263845443725586, 8.840025901794434, 0.6621107459068298], [8.889398574829102, 7.243657112121582, 0.3819750249385834], [10.461736679077148, 8.765295028686523, 0.2720668315887451], [10.753646850585938, 8.554810523986816, 1.2484734058380127], [10.561132431030273, 9.784025192260742, 0.13866662979125977], [11.179441452026367, 8.318689346313477, 12.513752937316895], [4.955044746398926, 11.967144012451172, 11.793914794921875], [5.790200710296631, 12.337364196777344, 12.213410377502441], [4.241207122802734, 12.632686614990234, 11.83678150177002], [5.072164058685303, 11.982789993286133, 10.789316177368164], [4.553920269012451, 10.622896194458008, 12.285919189453125], [5.322776794433594, 9.939270973205566, 11.840071678161621], [4.698351860046387, 10.609627723693848, 0.5205966830253601], [3.1473617553710938, 10.222759246826172, 11.715413093566895], [3.066401481628418, 10.518169403076172, 10.694111824035645], [2.333566904067993, 10.722456932067871, 12.263010025024414], [3.0748069286346436, 9.166312217712402, 11.73074722290039], [1.907726526260376, 2.8561859130859375, 6.385981559753418], [2.4122695922851562, 2.04010272026062, 6.842865943908691], [1.2440292835235596, 3.149915933609009, 7.087147235870361], [2.5763511657714844, 3.616842746734619, 6.323028087615967], [1.3168584108352661, 2.321776866912842, 5.108862400054932], [2.201817274093628, 2.0473990440368652, 4.552395820617676], [0.924774706363678, 1.3176515102386475, 5.3031392097473145], [0.22334574162960052, 3.227402687072754, 4.509862422943115], [12.628302574157715, 2.7983312606811523, 3.626826763153076], [0.4811227321624756, 4.183294296264648, 4.116787433624268], [12.34351634979248, 3.4851388931274414, 5.223303318023682], [3.845062017440796, 5.195761203765869, 1.7517482042312622], [4.547016143798828, 4.479809761047363, 2.0150673389434814], [3.4575228691101074, 5.656365871429443, 2.5987324714660645], [4.371659755706787, 5.80759334564209, 1.1670606136322021], [2.7339277267456055, 4.642402172088623, 0.8927751183509827], [2.048182964324951, 5.467898845672607, 0.7224225997924805], [3.1160802841186523, 4.375905513763428, 12.762612342834473], [2.0775489807128906, 3.492339611053467, 1.5725905895233154], [1.893236756324768, 2.8358240127563477, 0.7596831321716309], [1.1081339120864868, 3.7137069702148438, 2.041534185409546], [2.6919257640838623, 2.7992939949035645, 2.178353786468506], [11.600238800048828, 3.531925678253174, 11.707889556884766], [10.663386344909668, 3.727240562438965, 11.241935729980469], [12.37923526763916, 3.4087891578674316, 11.017616271972656], [11.759496688842773, 4.499637603759766, 12.008588790893555], [11.490477561950684, 2.5237045288085938, 12.826908111572266], [12.452383995056152, 2.634352207183838, 0.34935009479522705], [10.812019348144531, 2.8192338943481445, 0.6964085102081299], [11.51822566986084, 1.037704348564148, 12.280536651611328], [11.778997421264648, 0.38451194763183594, 0.15661892294883728], [12.267791748046875, 0.9612703919410706, 11.532559394836426], [10.48806381225586, 0.7340121865272522, 11.95187759399414], [2.995852470397949, 4.9064249992370605, 9.880073547363281], [3.0363688468933105, 5.70333194732666, 10.490517616271973], [2.2638282775878906, 4.260993003845215, 10.244239807128906], [2.6551353931427, 5.106091022491455, 8.954670906066895], [4.257468223571777, 4.1062469482421875, 9.771207809448242], [4.657466888427734, 3.9709243774414062, 10.7810640335083], [4.003902435302734, 3.0689358711242676, 9.436235427856445], [5.371798992156982, 4.678288459777832, 8.875324249267578], [5.033992767333984, 5.331601619720459, 8.060276985168457], [5.868816375732422, 3.7665772438049316, 8.42790412902832], [6.041338920593262, 5.342718124389648, 9.515352249145508], [2.4951937198638916, 9.32058048248291, 2.7608084678649902], [3.441659450531006, 8.955633163452148, 2.5298924446105957], [2.584298849105835, 9.47739028930664, 3.7797470092773438], [2.359863042831421, 10.182247161865234, 2.1764118671417236], [1.3754315376281738, 8.385931015014648, 2.363637924194336], [1.4971892833709717, 7.410762786865234, 2.8381733894348145], [0.4200761020183563, 8.84532356262207, 2.6294822692871094], [1.4018895626068115, 8.02775764465332, 0.813271164894104], [2.3384413719177246, 7.75894832611084, 0.3804317116737366], [0.9822478294372559, 8.914874076843262, 0.26325523853302], [0.6408631801605225, 7.330022811889648, 0.5555515885353088], [8.329736709594727, 5.775905609130859, 4.10361385345459], [8.28055191040039, 4.7793097496032715, 4.302567958831787], [9.172646522521973, 5.943306922912598, 3.4934070110321045], [7.520894527435303, 6.0699896812438965, 3.4775660037994385], [8.28905200958252, 6.516580581665039, 5.323019027709961], [9.223440170288086, 6.2429399490356445, 5.853331565856934], [8.271028518676758, 7.538215637207031, 4.97652530670166], [7.0056586265563965, 6.254574775695801, 6.165006160736084], [7.026298522949219, 6.766573905944824, 7.106743812561035], [6.950683116912842, 5.235074043273926, 6.34254264831543], [6.065990447998047, 6.5920233726501465, 5.744973182678223], [0.567793607711792, 12.210359573364258, 8.716691017150879], [1.25068998336792, 12.374549865722656, 9.437095642089844], [0.13992905616760254, 0.2076478898525238, 8.539121627807617], [1.1065672636032104, 12.15582275390625, 7.79331636428833], [12.583527565002441, 11.003375053405762, 8.899331092834473], [11.792499542236328, 10.847524642944336, 8.150060653686523], [0.40140724182128906, 10.225736618041992, 8.978076934814453], [11.84770393371582, 11.139583587646484, 10.233040809631348], [12.595929145812988, 11.310223579406738, 11.045022964477539], [11.175379753112793, 10.358442306518555, 10.459142684936523], [11.15815544128418, 12.033053398132324, 10.238567352294922], [4.375930309295654, 12.881378173828125, 4.328405857086182], [4.387268543243408, 12.553091049194336, 5.265260219573975], [3.4519667625427246, 12.647041320800781, 4.043803691864014], [4.517452716827393, 1.0191171169281006, 4.373403072357178], [5.41698694229126, 12.294541358947754, 3.4199020862579346], [5.2488203048706055, 11.202699661254883, 3.3617446422576904], [5.304133415222168, 12.637903213500977, 2.4059531688690186], [6.7812819480896, 12.631418228149414, 4.020939350128174], [6.823533058166504, 12.236419677734375, 5.041946887969971], [6.876386642456055, 0.8400481939315796, 4.114751815795898], [7.597702980041504, 12.146627426147461, 3.5283315181732178], [12.144570350646973, 2.9791500568389893, 8.199204444885254], [11.225421905517578, 3.5503365993499756, 7.509288787841797], [0.33276820182800293, 3.5776724815368652, 8.343730926513672], [11.953625679016113, 1.8516771793365479, 8.699942588806152], [1.3257372379302979, 12.299222946166992, 2.038618564605713], [1.0520377159118652, 0.3427436649799347, 2.8941588401794434], [2.563680410385132, 12.078309059143066, 1.6930800676345825], [0.3722432553768158, 11.625600814819336, 1.5518449544906616], [0.355550080537796, 6.835608005523682, 10.612327575683594], [0.6058171987533569, 5.7063727378845215, 11.19549560546875], [1.3198959827423096, 7.636626243591309, 10.33656120300293], [12.069764137268066, 7.159130573272705, 10.307206153869629], [5.284423351287842, 6.696950912475586, 11.870341300964355], [4.03483247756958, 6.72635555267334, 11.996158599853516], [5.881229400634766, 7.693336009979248, 11.421537399291992], [5.969718933105469, 5.664527893066406, 12.195582389831543], [9.645959854125977, 2.162966012954712, 4.236483097076416], [9.587457656860352, 1.6992725133895874, 3.0333619117736816], [10.077361106872559, 1.4365054368972778, 5.2050018310546875], [9.24714469909668, 3.351480484008789, 4.482916831970215], [6.072465896606445, 8.006170272827148, 2.7327723503112793], [6.745398044586182, 7.026686191558838, 2.2117557525634766], [4.947558403015137, 8.36121940612793, 2.2294631004333496], [6.506473541259766, 8.594789505004883, 3.7109627723693848], [3.0964250564575195, 6.1716437339782715, 5.3655290603637695], [2.616328239440918, 5.691989898681641, 4.301442623138428], [3.266404628753662, 5.4230475425720215, 6.383335113525391], [3.433587074279785, 7.385032653808594, 5.450821876525879], [11.136245727539062, 5.831059455871582, 1.9196791648864746], [12.019749641418457, 5.270874977111816, 1.2769700288772583], [9.863884925842285, 5.472039222717285, 1.767106533050537], [11.463384628295898, 6.731905937194824, 2.710545301437378], [4.473544597625732, 12.821714401245117, 7.893426418304443], [3.7155351638793945, 0.9264564514160156, 7.658328056335449], [4.882353782653809, 12.154780387878418, 6.944635391235352], [4.765451431274414, 12.55316162109375, 9.060162544250488], [8.813576698303223, 4.500741004943848, 10.161748886108398], [8.312234878540039, 4.4938554763793945, 9.005973815917969], [8.868321418762207, 3.4331021308898926, 10.857993125915527], [9.269105911254883, 5.548463821411133, 10.634918212890625], [8.303272247314453, 11.95839786529541, 0.20596666634082794], [8.3959379196167, 11.57748031616211, 11.90713119506836], [9.356548309326172, 12.105635643005371, 0.9016821384429932], [7.147090435028076, 12.221508979797363, 0.710124671459198], [5.457176685333252, 3.2904882431030273, 4.320743560791016], [6.038722991943359, 4.152031421661377, 3.535526990890503], [4.467015266418457, 2.6325864791870117, 3.928029775619507], [5.889959812164307, 3.103184938430786, 5.5179853439331055], [1.7347087860107422, 10.761861801147461, 5.812395095825195], [1.401582956314087, 11.909438133239746, 6.225354194641113], [0.9441888928413391, 9.8185396194458, 5.918778896331787], [2.8134875297546387, 10.601072311401367, 5.313291549682617], [9.0267972946167, 9.259718894958496, 7.673407554626465], [10.004056930541992, 8.516914367675781, 7.298083782196045], [8.836023330688477, 9.508639335632324, 8.926788330078125], [8.23415756225586, 9.759209632873535, 6.805791854858398], [2.2620303630828857, 1.2907536029815674, 11.296365737915039], [3.4025588035583496, 1.4614923000335693, 11.834749221801758], [1.801486611366272, 0.15564501285552979, 11.14951229095459], [1.626272201538086, 2.2758710384368896, 10.927084922790527]], "Forces": [[0.6986854581671214, -1.5232676545113961, -0.0019268130916205715], [-1.185486910110122, 0.8564549330192976, 0.2577630942162457], [0.08541269598760823, -0.7957382662835062, 0.4441787797510603], [1.1591231853348856, 0.9105935329176504, 0.46670329253053183], [-1.5350001856373288, -0.7694343048463346, -3.691329698800958], [1.2162568574552335, 0.22694797269273825, -0.08409020052322493], [0.026543575017371, 0.6435661736959924, 1.9950315990452523], [0.25843228547325503, 1.235942524231328, 1.4631198750592538], [0.2662640639143906, -0.5005644769107954, -0.7452620047903228], [-0.6811262460615175, 0.7849959322362411, 0.1520525512069572], [-0.03994328603764714, -0.9497772397002072, -0.15805271085217779], [0.7208664615336285, -3.688494534484973, -0.9512329891350186], [0.5950438877360446, -0.4388274121862647, -1.0955273716433929], [0.3944695747406661, 3.062244121408297, 2.9285915662439836], [-1.7401938705100768, 1.7023738295900321, -2.2010676067713923], [4.4633703006064955, -0.5368646337370268, -0.16006629169509234], [-3.3014208670919722, 0.5122630703847132, 1.0184085573638533], [-0.3849605265234738, 0.30462629745773656, 0.45073574465066296], [-2.0563449668254505, 0.02197531725223206, -0.4183776413137675], [-0.2667248496514984, 1.4484099300713438, 0.42756360097709056], [1.9255876247486972, -1.3713048829632424, -1.121621325531991], [-0.421852072317607, -0.763822959229281, 0.7165383032391361], [-1.9096243183064778, 0.11007217209582612, 0.7082982693611817], [-1.3353359292314955, 1.2982957192970932, 0.29009375794596737], [-0.14670814317338934, -1.1562637176641153, -0.30545967852313677], [2.8225950856052453, -0.0483981518540754, -0.5803146578544028], [-2.2239904252799234, -0.5008272304534668, 0.4091357386112378], [0.4455103493662388, -1.4083275442757912, 0.5279813750943873], [0.5607648608739224, 1.799435103437915, 0.48276529552562675], [2.661679594521933, 0.06016480208778896, -1.0240405008096098], [0.708891071846328, 0.26330846247642103, 1.6298379900450037], [-0.6752045629103363, -0.8770771681389393, -1.067703723080722], [-0.726788785560233, 0.4024309743752019, -0.8423634181754884], [-0.498254678571202, -2.269528655690315, 1.0366961444368066], [0.12476613684563806, -0.2783658679918927, -0.702909209509752], [-0.6854139587953554, 1.7418726039394323, 0.4335618654510914], [0.5381948779120513, 0.09668438533918323, 0.351981892837676], [-0.14629684758377767, -0.8773705438483983, -1.9991643004641002], [0.7934770664244808, 0.7350792585204212, 0.31528318239060693], [-0.6813341447109227, 1.0456293521023963, 0.4183179419715477], [-0.5668985850606336, 1.3184382830274795, -1.121645681196641], [-0.7140185767771575, -0.7587971823504045, 1.482190041606258], [1.8974846413102995, -1.4535558866524634, -0.1874455419520662], [-0.33724150933425123, 0.5712468674932166, -0.38779661202180454], [0.327428313686624, 0.5066777894644374, -2.218463701834553], [0.13528529027981762, -1.8236641829332176, 0.039898608492696844], [-1.4200734876807088, 1.5396537250070923, -0.7585551870809845], [0.6159935244747915, 0.4284698204550028, 2.8637204713521816], [0.6117723134409864, 0.4628649645879065, -0.8278119654154478], [-0.4890243275369484, -0.6053778142166624, 0.19690746635023454], [0.46596823671616167, -0.6031346422816349, 0.6049629992202019], [-0.2587095829284458, -2.2895314367085526, 0.5881794962975458], [-0.26738362764394524, -0.8012074312091801, 0.018276624560374752], [1.1999226839684003, 0.2928353916683389, -0.47676773706159375], [-1.4570937310176209, 3.3046463589696393, -0.08473754713585896], [-0.856875352242374, -0.05286211616043099, 1.401450435123114], [0.5011195462588016, 0.5780599812407556, -0.027691443559355648], [-0.42119948526271117, -0.691121527131559, -0.1828325863626872], [0.28292042392566535, -0.2405678372598418, -0.686121060330126], [2.2507145332311853, 0.7860366672006868, -0.19738885527495298], [-0.27902475911276103, 0.4562399314038989, -0.09976187669592215], [-0.0985132721325108, -0.5665623411187004, -0.4609453229119329], [-3.1185792512823673, -1.846523254080492, -1.172851628345848], [0.7233153206932376, -0.77801153640758, 2.8053780012682306], [0.010942296332609411, 3.4755503284310425, -0.44648206901410337], [0.8223214583958416, -1.0927681042259254, -1.166278767807574], [0.02341955914471873, -2.6946749365267926, -0.15283751828402722], [2.0842459326075526, 0.3911792250363421, 1.4224386599084144], [-3.138594602216961, 3.0184102486147135, 1.0215779445320028], [0.4959571732999032, -0.392357217979197, -1.9104205625589183], [-0.27209104396755074, -0.13404805452951804, -0.5749922624781012], [-0.11914528245109132, -0.24059132008975326, 0.31857018901484074], [-0.4289569525233608, -0.04727206455769398, -0.7889156042878239], [1.93162135460093, 1.7022017339061597, 2.030654199661814], [0.034553391520475464, 0.6374984896811824, -1.7753056662590676], [-0.34907353019457193, 0.17664679775851055, 0.3754420292213415], [-0.3020353239379816, -2.0919922549242957, 0.2324232832501604], [0.47509224844300896, -2.8750832959809247, -1.2478820482407844], [0.3959942478941299, 0.08268950515820558, -0.07913913523168548], [-1.838661073957072, 0.7175582778500214, 1.5036571800479013], [1.234909715317561, 1.709278880148131, -0.899053938272303], [-0.7475382832138852, 1.4653702089769485, 0.654548683583836], [0.7986480630532848, 0.37811136767770953, -1.458977907919116], [-0.6037515107061973, -0.595694821390931, 0.5410426790659976], [0.7140067523247213, -1.3770558856966344, 0.23830203327244392], [-0.2030858220530063, -0.8625833471459288, -0.23393170720947826], [1.411944835081308, 1.7054313902895155, -0.4330213381908542], [-0.814376387100391, -0.2738075851741314, 0.9934109840542477], [-1.184665107849599, -1.5789002803348446, -1.103547221499963], [0.31122757886590524, -0.6861438340217751, 0.837185375943586], [-0.13694778495700988, 0.25478770838529075, 0.8620199203450939], [1.2101839005418207, 2.079398139119136, -1.2113323397919429], [1.2354124427040019, -0.17226614069936652, 0.6987651916846588], [-0.7279012587239102, 0.7906179115288655, -0.16223007094681222], [0.3417604935286257, 0.036776515728245716, 0.6242417517846471], [-0.061534594011362596, -0.12119109195713104, 0.1372529420192658], [-0.9232757002323817, -1.4587352062554435, -1.6274557105574579], [-0.22822367033633517, 0.2678831178061891, 0.41400866885420246], [0.4684331021330548, 0.37478718457993254, 0.5766804556478805], [-1.5728969910118984, -0.043268185315900695, 0.00037371655808900655], [-0.1849455917462997, -0.968044133062188, -0.3471824605015112], [0.017598936880636438, -0.7575809080417071, 0.008497778450172138], [0.7827440942657334, 1.1156750322694375, 1.3073620981991032], [1.5063296948451912, -1.6094040728433134, -3.228791025095909], [2.0018430196270254, 0.24315635332585078, 1.3717093434004979], [-1.5719006229762844, 0.4554230793969424, 0.8234831794313007], [-3.007585630521245, 3.3488023840590904, 0.187924398785507], [0.6549938870799313, -1.5347319131143218, 2.0784939862480205], [1.2612779196261612, -0.11074155069628214, -1.587903485888963], [0.3316027467732506, -0.0947857977207278, -0.2776043365390664], [0.7448855377475342, -2.779995571140121, -0.3777434247931755], [0.1630296814402443, 2.0461496757309985, 1.2999665948852512], [-0.4762714775094673, -0.4428101248450696, 0.7088106050747184], [-0.4334885284622641, 0.9883484836517854, -1.5987738033097179], [0.3051332133796488, 0.06406238369984177, -0.7999714576708318], [0.10269238762225105, 0.08069407075980223, 0.8337876799778825], [-0.4381398571297912, 0.12216529927965115, -0.11275111932213135], [-0.2453106801344185, -0.09564505004728537, 1.3196040040673718], [-0.5532051748037682, 0.08079432995429621, -0.6668673437340922], [0.27927259974937846, 0.7842605405079962, 0.2235774050640012], [0.038178023095629586, -0.744157191084779, -0.5097022421361873], [-1.366035873351051, -0.8451399292752892, -1.5135201527188218], [0.9927493822490381, -0.6773153074842906, -0.3962491488723171], [-0.5203658919938052, 0.617928989111118, 1.0186852109548623], [0.2392079660548299, 0.8903831699208233, 0.2215599543890737], [1.3560603316367634, -0.64871248796032, -2.220751680721285], [0.12620574253137923, -0.46247632737409144, 1.0882316416047069], [-0.5776795998750766, 0.2599592785938599, 0.24423277749695305], [-1.2122999012283837, 3.3336158001636185, 2.0400380960765836], [1.6811352358342704, -0.49325689074925316, -0.4615840779100614], [0.5606238494953185, 0.1950303275942428, -0.045277961525169066], [-1.1713961049373596, -1.8552698771158969, 0.0978807566465576], [-0.6723645765345353, 0.16954339962393786, -0.9849145528166675], [-0.04119246089129988, -1.5630851202345721, -0.24006036386614277], [0.3063929297759409, -0.03563021343066032, -0.2308434850828934], [-0.07696370120661594, 0.06782650932855835, -0.24541818316685132], [-1.0815465794367805, 0.2865705873390959, 1.218322850898765], [0.04076329147149109, 0.3305381498412584, 0.5241847090251313], [0.3616354025359679, 1.5628393318824214, 0.2316036465207709], [2.001827878182643, 1.700108447376101, -1.6174886667498563], [0.5888593201148914, 0.6607276127859723, 1.4430971278514528], [-0.4853651359810545, -3.1272166131399803, 0.649061428858661], [-0.8216896174323391, 0.27906037125716493, -1.1439298109972997], [-0.7523281540415554, -1.5466168600590466, -2.1341847324086682], [1.0538746043944678, 0.25202206656170417, 2.1947419143750966], [-1.7065875752859747, 1.7336583714572709, 0.4489178301307101], [0.03741978164544674, -0.8641646616818437, -0.4815964145373084], [-0.8272342891199302, 2.1860489992544627, 1.8488523062410538], [0.3449073881049535, 0.09264574875566545, -0.9674298646120247], [0.9061545710762849, -1.9516446305364383, -0.19381110698930817], [1.261746822879038, 2.3619494212361016, -0.472647587763407], [-0.17685782072577638, -0.14149944470283934, 0.195015591547463], [-0.9839030320497336, -2.0582271480700163, 0.26890662824044514], [0.3685453142773571, -0.004165319747456838, -0.15445756987674256], [1.683905120378946, 0.309687434127514, -2.4914913129060157], [0.7481204656405812, -1.1622945471337853, 3.073534504621172], [-2.312415051764378, -0.24442577192427087, -1.3069030748720263], [-0.28668090704034926, 1.0849061848532613, -0.19931519833876227], [0.39143367949214675, -0.30574522226998196, 2.1158888964738956], [0.014372107945687176, -0.4951879800677798, 0.1674781840721057], [-0.31519077025217934, 0.8432487943745897, -1.1594818394048352], [-1.7661439576562468, 0.4977234892914546, 0.42654313639949254], [-0.1396651494288558, -0.23894266399389827, 0.8774266660264488], [0.3771718572386384, 0.029451356810463267, -0.23758830646921808], [1.1494449374626163, -0.2823870264462755, -1.2569503256348296], [-1.6003569402184952, -0.31827765898734695, -0.9236192662917903], [-0.09384998898608396, -0.0381899955768132, 0.3617661955565281], [1.610906343775376, 0.9629221745985492, 0.5081911872019029], [-0.08132250311929239, -0.7673459766799882, 0.21078827478269288], [0.3780037170883001, 1.3895230444369449, 0.7285250899014256], [0.5125743657002043, -1.2299497159263342, -0.7865721505665226], [-1.3464098602075028, -0.2847439693433391, 0.6853413834635246], [0.46139769979715684, -0.2714844334469884, 0.1008215478339403], [1.3451972708746667, -0.07755265281869761, 0.14273436225511926], [-0.3797604891085203, 0.7114996473530978, -0.41910538324042335], [-0.6225038256792238, -0.8910514246679516, 0.21170431600123196], [-0.3986726153311533, -0.20838335631302823, 0.005681002853610822], [1.2362229635662512, -0.28866747823947336, 0.1897419175210842], [-0.9828413286913331, -0.4556177272677205, 0.1249649212437257], [0.74793139560273, 1.2430773924778975, -0.6708052557585797], [-0.6145664421769879, -0.24697179453541715, 0.1661463986466543], [-0.7858748166175764, 0.27118429778929587, -0.8074052322400833], [0.37676820672951183, 0.38968087722206396, 1.4961109540002844], [-0.059516159780761003, -0.06941163326756315, -0.4672009639008901], [0.20573905650950028, -0.8489499535071089, 0.15149297285887042], [-0.3265741139639672, -1.407279220410031, -1.4074608689776889], [-0.9875846442697269, 0.5023937941859136, 0.06063684037927243], [0.12422786406983531, -0.5297404484158483, -0.6999794840615506], [0.9149934093453492, 1.0640708120368811, 1.888515200928327], [0.6524307891694769, -0.12635612393551915, 0.2875651127466203], [-0.13483141437934526, -0.1018597106846104, -0.4212129332526504], [-0.26388317685726065, -0.46989251022586204, 0.24960301587523845], [-0.05240027646571933, 0.45990143550915286, -0.464323140382714], [-1.086474962984833, -0.1982021459417703, 0.039977596597252724], [0.9627255661275429, -1.4657803612630333, -1.665817607245004], [1.0588665020240002, 0.6642437301056684, 0.5814214129551312], [-0.911450695824835, 0.8954893105014805, 1.0126111182670796], [-1.7222821331605283, 2.1009713348185777, 0.42980670247566294], [-0.21931259649563714, 0.3163179453719911, -0.033552417071509154], [1.1557703294080268, -1.8782315529079823, -2.1574689993706886], [0.6589806736720264, -0.622660279509756, 1.78957129570808], [-0.739703812429104, 0.7185813961547545, -1.6337450041968407], [0.08590070406617632, -0.6602294697571902, -0.12770965481429108], [0.10347571190368508, -1.0455688425164713, 0.64682907011556], [0.7132034866147114, 1.297253484222508, 0.9911495050744709], [0.02854394884426197, 0.36790225762887924, 0.4430651182709956], [-0.16086024349476918, -0.35083199590828185, -0.45896522898049713], [-0.10236146394107012, -0.09320437622768792, 0.21707828287103623], [0.33066066070015826, 0.037419200993439525, -0.2483861944258344], [2.0510292908556287, 1.574769515142191, 0.9869125126280767], [-1.06139538472435, -1.1485517070818811, 0.7685390033214714], [-0.8241715095148255, -0.45062602049276623, -0.784718981472076], [0.04434679243256619, 0.07381945740010971, -0.9774133721595688], [-4.005428176667287, 0.5301873579037605, 1.6638225650276504], [-0.034553904155851675, 1.607295971402412, 0.44834456833112446], [-1.2030394449703385, -1.2674140624558368, 0.1856338777840811], [5.37664764654896, -0.5904814874949693, -2.7210104792628935], [-0.46182965665632547, -0.06131424710922217, 0.8141807362447884], [-0.313179594384409, 0.28131963546147987, 0.11378822236063085], [0.2881795449707912, -0.33936166477697594, -1.0968857134135688], [0.2524475760570158, -0.31785367388224134, 0.14651422359158026], [2.135063429268719, 0.4212484387219159, 0.8296557413107575], [0.5697762218901014, -0.2640817944961434, 0.1915574481459811], [-0.7443170894393416, -2.398221075514201, -0.47967457684392883], [-1.6751771978483228, 2.5911568322416776, -0.9532672711190583]], "Cell-Size": [12.9, 12.9, 12.9], "Charges": [0, 0, 0, 0, 0, 0, 0, 0, 0, 0, 0, 0, 0, 0, 0, 0, 0, 0, 0, 0, 0, 0, 0, 0, 0, 0, 0, 0, 0, 0, 0, 0, 0, 0, 0, 0, 0, 0, 0, 0, 0, 0, 0, 0, 0, 0, 0, 0, 0, 0, 0, 0, 0, 0, 0, 0, 0, 0, 0, 0, 0, 0, 0, 0, 0, 0, 0, 0, 0, 0, 0, 0, 0, 0, 0, 0, 0, 0, 0, 0, 0, 0, 0, 0, 0, 0, 0, 0, 0, 0, 0, 0, 0, 0, 0, 0, 0, 0, 0, 0, 0, 0, 0, 0, 0, 0, 0, 0, 0, 0, 0, 0, 0, 0, 0, 0, 0, 0, 0, 0, 0, 0, 0, 0, 0, 0, 0, 0, 0, 0, 0, 0, 0, 0, 0, 0, 0, 0, 0, 0, 0, 0, 0, 0, 0, 0, 0, 0, 0, 0, 0, 0, 0, 0, 0, 0, 0, 0, 0, 0, 0, 0, 0, 0, 0, 0, 0, 0, 0, 0, 0, 0, 0, 0, 0, 0, 0, 0, 0, 0, 0, 0, 0, 0, 0, 0, 0, 0, 0, 0, 0, 0, 0, 0, 0, 0, 0, 0, 0, 0, 0, 0, 0, 0, 0, 0, 0, 0, 0, 0, 0, 0, 0, 0, 0, 0, 0, 0, 0, 0, 0, 0, 0, 0, 0], "Date": "2020-06-05 16:25:39", "Natoms": 225}
{"Energy": -1261.7275805449578, "Positions": [[7.479872703552246, 4.452516078948975, 0.9204146862030029], [8.263599395751953, 4.950372695922852, 1.3543972969055176], [6.678309917449951, 4.772643089294434, 1.3822013139724731], [7.332110404968262, 4.855642318725586, 12.895354270935059], [7.685601234436035, 3.05987811088562, 0.9676232933998108], [8.65470027923584, 2.749122142791748, 0.493468314409256], [7.751558303833008, 2.7559099197387695, 2.032900333404541], [6.484912872314453, 2.3002309799194336, 0.46050727367401123], [6.367914199829102, 2.2297403812408447, 12.29449462890625], [5.553081035614014, 2.726390838623047, 0.7417099475860596], [6.466264247894287, 1.224976658821106, 0.781457781791687], [8.054887771606445, 2.4796786308288574, 7.363986968994141], [8.364570617675781, 3.050015926361084, 8.151823043823242], [7.209689617156982, 2.94718599319458, 6.984634876251221], [8.745351791381836, 2.6432621479034424, 6.625662803649902], [7.898260116577148, 1.0940574407577515, 7.754335880279541], [7.053559303283691, 0.9166057109832764, 8.386685371398926], [7.6678900718688965, 0.489735871553421, 6.8641862869262695], [9.190159797668457, 0.5008968114852905, 8.182759284973145], [10.003673553466797, 0.6275556087493896, 7.4559478759765625], [9.067388534545898, 12.324264526367188, 8.394258499145508], [9.526792526245117, 0.8820638060569763, 9.151419639587402], [4.775579452514648, 9.012470245361328, 6.993139266967773], [4.240357875823975, 9.804327011108398, 6.588083267211914], [4.586914539337158, 8.171903610229492, 6.395440101623535], [5.777987957000732, 9.323125839233398, 6.900516033172607], [4.320744037628174, 8.939285278320312, 8.387596130371094], [4.483785152435303, 7.917373180389404, 8.707520484924316], [4.8716325759887695, 9.591988563537598, 9.068115234375], [2.804377555847168, 9.105140686035156, 8.552146911621094], [2.515812397003174, 8.825553894042969, 9.558371543884277], [2.1762194633483887, 8.524834632873535, 7.89094877243042], [2.5403857231140137, 10.165482521057129, 8.406976699829102], [10.571643829345703, 12.455958366394043, 2.6597280502319336], [11.477450370788574, 0.02147674560546875, 2.3101119995117188], [9.994812965393066, 0.29045695066452026, 3.098956346511841], [10.072039604187012, 12.202436447143555, 1.7757883071899414], [10.936744689941406, 11.270966529846191, 3.540292978286743], [11.815481185913086, 10.792634963989258, 3.095001697540283], [11.161999702453613, 11.660221099853516, 4.563975811004639], [9.715149879455566, 10.364456176757812, 3.6386468410491943], [10.136545181274414, 9.360053062438965, 3.8182668685913086], [9.151631355285645, 10.260364532470703, 2.700798511505127], [9.091358184814453, 10.579757690429688, 4.482231616973877], [11.251976013183594, 6.2867584228515625, 8.101722717285156], [10.89913558959961, 5.339656829833984, 8.343597412109375], [10.46927261352539, 6.909658908843994, 8.091541290283203], [11.811914443969727, 6.511627197265625, 8.943863868713379], [12.080158233642578, 6.295611381530762, 6.879262924194336], [0.1924106329679489, 5.8156914710998535, 7.006798267364502], [11.619138717651367, 5.761022567749023, 6.066349983215332], [12.34080696105957, 7.663264274597168, 6.380300045013428], [11.42170524597168, 8.107768058776855, 5.931672096252441], [0.11144876480102539, 7.624449253082275, 5.617979049682617], [12.631635665893555, 8.231199264526367, 7.248181343078613], [8.927095413208008, 7.992595672607422, 11.617080688476562], [9.515939712524414, 7.157459259033203, 11.470830917358398], [8.992249488830566, 8.639497756958008, 10.832327842712402], [8.025784492492676, 7.602291584014893, 11.506552696228027], [9.233844757080078, 8.582056999206543, 0.05180001258850098], [8.523717880249023, 9.404057502746582, 0.2589183747768402], [8.8849515914917, 8.077787399291992, 0.9120467305183411], [10.609855651855469, 9.057315826416016, 0.24006320536136627], [10.59878921508789, 9.956271171569824, 0.8681483268737793], [11.089570999145508, 9.431785583496094, 12.160798072814941], [11.3513765335083, 8.34473705291748, 0.5980003476142883], [5.804460525512695, 12.301374435424805, 11.185144424438477], [6.748625755310059, 12.671547889709473, 11.133272171020508], [5.086713790893555, 0.025874508544802666, 11.55361557006836], [5.435394287109375, 12.061013221740723, 10.242437362670898], [5.872867584228516, 11.15090560913086, 12.117384910583496], [6.5871171951293945, 10.383543014526367, 11.806324005126953], [6.285880088806152, 11.653285026550293, 0.05568475276231766], [4.51915168762207, 10.531558990478516, 12.400857925415039], [4.58748722076416, 9.99814510345459, 0.4326179027557373], [4.204160213470459, 9.850547790527344, 11.656270980834961], [3.7287533283233643, 11.275601387023926, 12.487699508666992], [1.9600448608398438, 2.0242581367492676, 6.290907382965088], [2.6110363006591797, 2.7260332107543945, 6.088890552520752], [2.5675618648529053, 1.2983475923538208, 6.680446147918701], [1.4118766784667969, 2.323953866958618, 7.116759300231934], [1.1187870502471924, 1.6172242164611816, 5.165314197540283], [1.7621386051177979, 1.0212795734405518, 4.513383388519287], [0.3464633822441101, 0.9065780639648438, 5.503358364105225], [0.6395232677459717, 2.881256580352783, 4.31777811050415], [12.830510139465332, 2.554408311843872, 3.52976131439209], [1.4457001686096191, 3.489769697189331, 3.8602688312530518], [0.16447365283966064, 3.620285749435425, 4.970505714416504], [3.8847808837890625, 5.533581256866455, 2.5951757431030273], [3.760072946548462, 5.818930149078369, 3.5939512252807617], [4.464504718780518, 6.195339202880859, 2.07753586769104], [4.414849281311035, 4.727307319641113, 2.8519234657287598], [2.6616051197052, 5.214799880981445, 1.7603076696395874], [1.740856409072876, 5.3333210945129395, 2.351207733154297], [2.631293773651123, 5.994858264923096, 0.9980719685554504], [2.7593979835510254, 3.7595930099487305, 1.1646782159805298], [2.875364065170288, 2.9732484817504883, 1.9285035133361816], [3.567044973373413, 3.747706413269043, 0.43313607573509216], [1.9092447757720947, 3.4142708778381348, 0.6385927200317383], [11.556005477905273, 3.95918345451355, 0.002181529998779297], [10.810154914855957, 4.2919697761535645, 12.313748359680176], [12.357488632202148, 4.545003890991211, 12.617250442504883], [11.323424339294434, 4.287414073944092, 0.9339314103126526], [11.635178565979004, 2.465881824493408, 12.841278076171875], [12.462786674499512, 2.288163185119629, 0.5281115174293518], [10.75146198272705, 2.000772714614868, 0.3484816551208496], [11.873482704162598, 1.9357478618621826, 11.457374572753906], [12.165976524353027, 0.8747300505638123, 11.587518692016602], [12.581645011901855, 2.4918768405914307, 10.844836235046387], [10.932743072509766, 1.9075472354888916, 10.917137145996094], [3.046673536300659, 4.5832672119140625, 9.905323028564453], [2.969923973083496, 5.360653400421143, 10.513481140136719], [2.4486706256866455, 3.887397050857544, 10.331487655639648], [2.645784616470337, 4.762410640716553, 9.004534721374512], [4.401253700256348, 4.076071739196777, 9.730902671813965], [5.107872486114502, 4.849883079528809, 9.432380676269531], [4.837754249572754, 3.7772843837738037, 10.672155380249023], [4.523071765899658, 2.991640567779541, 8.689149856567383], [5.588111877441406, 2.749128818511963, 8.767416000366211], [4.32688045501709, 3.4425549507141113, 7.72410774230957], [3.9900546073913574, 2.018589496612549, 8.803043365478516], [2.230149745941162, 9.379934310913086, 2.4955332279205322], [3.143625497817993, 9.127705574035645, 2.40175461769104], [2.0673296451568604, 9.510778427124023, 3.47959303855896], [2.1975955963134766, 10.368799209594727, 2.3180043697357178], [1.1690176725387573, 8.61857795715332, 1.8795838356018066], [1.0783333778381348, 7.66895055770874, 2.3367867469787598], [0.23591333627700806, 9.041858673095703, 2.056042194366455], [1.4350773096084595, 8.431058883666992, 0.36976781487464905], [2.402064323425293, 8.0186185836792, 0.10286848992109299], [1.2615941762924194, 9.299403190612793, 12.613245010375977], [0.7161099314689636, 7.678096294403076, 0.02441805973649025], [8.19957160949707, 6.217565536499023, 4.512466907501221], [9.143046379089355, 6.3669657707214355, 4.774901390075684], [7.992476463317871, 6.458082675933838, 3.588174819946289], [8.018280029296875, 5.235384941101074, 4.586055278778076], [7.150885581970215, 6.835566520690918, 5.334925174713135], [7.30114221572876, 7.919220924377441, 5.3247599601745605], [6.181976318359375, 6.699626445770264, 4.881065368652344], [7.231557846069336, 6.311007499694824, 6.757239818572998], [6.654023170471191, 6.908085346221924, 7.43021297454834], [8.292468070983887, 6.536921501159668, 7.039132595062256], [6.865326881408691, 5.279352188110352, 6.820844650268555], [0.764435887336731, 12.285003662109375, 9.187623977661133], [1.509782314300537, 12.758970260620117, 9.704586029052734], [0.18943823873996735, 0.14857275784015656, 8.87015438079834], [1.1229393482208252, 11.980995178222656, 8.254030227661133], [0.06709885597229004, 11.164151191711426, 9.893926620483398], [0.6833184361457825, 10.400398254394531, 10.219584465026855], [12.620586395263672, 11.544624328613281, 10.91474437713623], [11.777650833129883, 10.602136611938477, 9.09753704071045], [11.918903350830078, 9.961342811584473, 8.21009349822998], [10.912217140197754, 11.176679611206055, 8.825939178466797], [11.241059303283691, 9.97358512878418, 9.805058479309082], [4.408208847045898, 12.691459655761719, 4.00480318069458], [4.643983364105225, 12.164316177368164, 4.888297080993652], [3.478788375854492, 12.423269271850586, 3.669016122817993], [4.489143371582031, 0.776154637336731, 4.233787536621094], [5.273290157318115, 12.480916976928711, 2.8546903133392334], [5.04404354095459, 11.478833198547363, 2.44500470161438], [5.004119396209717, 0.3062015473842621, 2.041548728942871], [6.793962001800537, 12.590803146362305, 3.1668190956115723], [7.449462890625, 12.604098320007324, 2.34325909614563], [7.117682456970215, 11.701211929321289, 3.680553913116455], [7.04589319229126, 0.5271145105361938, 3.7883992195129395], [12.427653312683105, 2.7793004512786865, 8.060803413391113], [11.401565551757812, 3.5046002864837646, 8.086555480957031], [0.6126677393913269, 3.2743585109710693, 8.221508979797363], [12.332460403442383, 1.5487449169158936, 7.868343353271484], [1.234147071838379, 12.548979759216309, 1.553087830543518], [2.2727174758911133, 11.855406761169434, 1.6878294944763184], [0.18714739382266998, 12.046350479125977, 1.0967166423797607], [1.2673848867416382, 0.8036201596260071, 1.869911551475525], [0.03918308764696121, 6.489269733428955, 10.664621353149414], [11.786844253540039, 6.9729719161987305, 10.77297306060791], [0.4055718779563904, 5.614729881286621, 11.474832534790039], [0.7951300144195557, 6.884618759155273, 9.750696182250977], [5.168760299682617, 6.827005386352539, 11.678484916687012], [3.957303047180176, 6.988732814788818, 11.22134780883789], [6.119597434997559, 7.61264705657959, 11.31814193725586], [5.436524391174316, 5.893449783325195, 12.487725257873535], [9.617887496948242, 2.5167205333709717, 4.056676864624023], [10.12594223022461, 2.6584959030151367, 2.902467727661133], [9.391650199890137, 1.3682347536087036, 4.504920482635498], [9.326716423034668, 3.535560369491577, 4.756575107574463], [6.105237007141113, 8.165969848632812, 2.348442316055298], [6.671566963195801, 7.0421462059021, 2.3349661827087402], [4.907098293304443, 8.24245548248291, 2.1279172897338867], [6.778602600097656, 9.212295532226562, 2.5929176807403564], [3.4078450202941895, 6.093847274780273, 5.869970798492432], [2.8198962211608887, 5.0368475914001465, 5.458603858947754], [3.7700133323669434, 6.200716018676758, 7.13130521774292], [3.670506715774536, 7.058137893676758, 5.036990165710449], [10.86723804473877, 6.222736358642578, 2.476766347885132], [12.033648490905762, 5.893636226654053, 2.066805124282837], [9.831789016723633, 5.760502338409424, 1.9182270765304565], [10.724973678588867, 7.024160385131836, 3.4603426456451416], [4.8387770652771, 12.317477226257324, 7.274450778961182], [4.067895412445068, 0.2766413688659668, 6.776613712310791], [5.462206840515137, 11.57431697845459, 6.458063125610352], [4.962270259857178, 12.241422653198242, 8.527143478393555], [8.520362854003906, 4.3084564208984375, 10.230499267578125], [8.715493202209473, 4.699859142303467, 9.033018112182617], [7.791314601898193, 3.2864089012145996, 10.39156436920166], [9.040077209472656, 4.911038398742676, 11.208161354064941], [9.241846084594727, 12.258316040039062, 12.179875373840332], [8.50111198425293, 0.10095357149839401, 11.469840049743652], [10.374458312988281, 11.900190353393555, 11.714841842651367], [8.866639137268066, 11.872529983520508, 0.42720556259155273], [5.524356842041016, 3.147279977798462, 4.306463718414307], [6.154234409332275, 3.973771333694458, 3.513796329498291], [4.419952392578125, 2.7465739250183105, 3.962918519973755], [6.049800872802734, 2.7708687782287598, 5.413254737854004], [1.6250007152557373, 10.710304260253906, 5.543239593505859], [0.7019118070602417, 10.314210891723633, 4.792457103729248], [1.3466233015060425, 11.375914573669434, 6.620973587036133], [2.8326878547668457, 10.444757461547852, 5.236937522888184], [8.16841983795166, 9.457098007202148, 8.350855827331543], [9.07402229309082, 8.563647270202637, 8.466675758361816], [7.836431980133057, 10.075082778930664, 9.344440460205078], [7.624338150024414, 9.70398998260498, 7.184919357299805], [3.0002827644348145, 1.211127758026123, 11.42792797088623], [3.991440773010254, 1.1975198984146118, 12.142173767089844], [2.6248536109924316, 0.14905789494514465, 10.844143867492676], [2.310070753097534, 2.3091790676116943, 11.27847671508789]], "Forces": [[1.9847567926519798, 0.6590326436451064, -0.9430659426066507], [1.2402421876396517, 0.7917012087610668, 0.4921523139092498], [-2.8294663254669747, 0.7225213278964266, 2.0136819718379013], [0.07280584625869908, 0.35114347758658215, -1.7189661076231426], [-0.3863310746780996, -2.8015494443353353, 0.3168135365293714], [-0.2956469342680752, 0.27943550799692946, -0.18101037335300016], [0.3762975786166382, 0.3014313776583949, 0.3645685689846295], [1.1325675215475972, -1.2077593917487583, -0.06799209658881833], [0.41081402288503505, 0.19379549526450443, -1.6672622157822543], [-1.6583483478961163, 0.8924075526799432, 1.080795453111038], [0.26172713909212914, 0.2466399099130277, 0.2351970479091401], [-0.8102527363088847, 0.17688150883551382, 0.03509747610950277], [0.4441606013327411, 1.2540591247109292, 1.4871104719395414], [-0.7206637967829131, -0.17041653814365024, -0.38922131951212063], [1.0762072349075706, -0.13694750906615002, -1.3138332349588016], [1.0448512547632385, -0.9901457627995525, -1.9695791764018704], [-1.096351186852456, 0.1525358399306974, 1.403639430952784], [-0.5454353979209279, 0.07721177617464102, -0.8234478552637652], [0.17658388901491182, -0.23625723435130788, 1.0515913114976387], [0.32774079965465225, 0.22490306285080244, -0.4868450852812707], [-0.27433689655344584, -0.450041435595939, -0.11680396796664606], [0.3305557077790757, 0.48872761028460576, 0.7111500670250208], [-0.24038308145071324, 0.8050145556729841, 0.08143242369249475], [-0.35305888226189014, 0.46375525940948475, -0.8986531461271714], [-0.515294858894594, -0.5396065073985924, 0.047952726925521084], [0.7417830486457958, 0.13832757648728444, 0.42661182711061835], [-1.5327852134652802, -1.354417580254143, -0.09540157770005754], [0.6082851829307576, -1.0791348203755917, 0.528211729463448], [0.5923828699291369, 0.6862862281921673, 0.053688382022676506], [1.4426831608117432, 1.2924012457012795, -0.28313124273944607], [-0.14156651389148905, -0.3837245021220696, 1.0811546953964115], [-0.36543480503196457, -0.8499884543116301, -0.91239301701454], [-0.24715154500158118, 0.5568882721532138, -0.1529134899091666], [2.512992689892495, -0.5027015891216332, -0.1647618265685972], [-0.5302220054834393, -0.3872621211804458, 0.1370858931645503], [-0.5210373631708738, 0.8687165197339521, 1.268564361143735], [-0.5154356612118219, -0.7657447948345805, -0.7327653497650847], [-2.174503181533746, 1.2506377302827851, -0.2527041963054285], [0.5253589283539059, -0.20255752193149412, -0.27733221861592444], [0.37921941298159245, 0.04565860278341816, -0.23667671447346247], [1.9378912873659626, -0.612559942523561, -0.6166192123996143], [-0.009785444708946359, -0.6587682012701314, 0.11441125921963417], [-0.4155886560513623, 0.176241617715482, -0.424007767557569], [-1.0664930693717551, 0.5256446799970375, 1.032072301799556], [1.488734957965385, -1.375205787728575, -0.40104003756217704], [-0.23613903554231241, -1.0348440257110842, -0.20943851368244162], [-1.728256089985702, 1.695106869051386, -0.16385813604250063], [0.4890575320353422, 0.9294412218470136, 0.6565748878183382], [0.8269493810980257, -0.16908271212542, 0.18586174524232568], [-0.5316582276022551, -0.253014594314279, 0.7334550660033347], [-0.9782456431314827, -1.0931953810108925, -0.7137099044794454], [-3.4622545351446723, 0.24960807347857153, 2.0527811118658668], [-0.14609089565296654, 0.1798710448607539, 0.1689603834329194], [2.9807228718655847, 0.0765634479597125, -2.808339245500017], [0.7992918174228687, 1.2191401269906885, 0.7136763485194313], [2.4237019360296834, -0.2359511307298737, 1.98218157788435], [0.9600897375037053, -0.5130622017828016, -0.5682158071242213], [0.5165813824130754, 1.1537530461689545, -1.31654840919293], [-3.5957779129477974, -0.9338336051995112, 0.265729732796441], [-0.9644753275641775, 1.4751766433128117, -1.2564244869655332], [-0.18290052989441713, 1.0081712354475791, -0.8584574830490503], [-0.5301063971430596, -2.61615748555158, 1.3178718105643894], [1.4308658075433764, 1.0016849965864565, -1.8790811194923238], [0.05265451731984152, 0.41324188617739965, 0.42394180994184927], [-0.628324255973235, -0.1479756910230342, 0.663869316305907], [0.3126246280960206, -0.9316625310516387, 0.5330172977775407], [-0.8732478122024848, -2.556586743554348, -0.786146646684878], [1.8173898795007395, 1.0576719545251685, -0.0386598397190233], [-0.9535875892703142, 1.6078895259618136, 0.8814092606272229], [0.19483943287587646, -0.3213441880995645, -0.7465049062158362], [-1.482054996539207, -0.06890900783514968, -0.863016435115765], [0.5845026325891972, -0.33101741688478953, -0.6168885760843689], [0.8342002006898704, 0.39024525733846616, 2.091301872356765], [1.1392227197541247, 1.5781130651322868, 0.20968824514686393], [0.07877613422966924, -0.8542738297926973, 1.2571765612293484], [-0.42431766095733114, -1.5454732160043894, -1.6422543424334206], [-0.6335926840493277, 0.8568840969975334, 0.24735956059944347], [-1.8881082990993905, -1.8961834054003792, 0.4890213223391559], [1.8907251812024652, 2.8367144530581005, -1.1777729466090647], [0.8602049742467575, -1.6915018654869451, 0.17395826972350859], [-0.8763836366903452, 0.9504613325515271, 1.0760658959087768], [0.3555465024557028, 1.7952754798055184, -1.6175108475609652], [0.48277133020074076, -0.43596979910458955, -0.7015428890007195], [-0.56358321497394, 0.18563069128667378, 0.3961709516109868], [0.266812643923377, -1.5885115143002195, 1.1794764203996033], [-0.118759991415785, -0.011582079312630918, -0.0823335756011383], [0.6147686857126646, -0.4234753447200197, -0.14431675704726146], [-0.7311598388659776, 0.2937076291238529, 0.5545620407096904], [-2.0528004412988614, 0.04912345098139937, -0.6186893449542648], [-1.0313679678498158, 1.480126381913277, 0.3864444419769731], [1.0688370061744157, 1.1723766578253836, -0.26229008529614656], [1.7130225587566315, -2.530026078743234, -0.33645787715520087], [0.6130627646060277, -1.9223359420023458, 0.4435156541553535], [-0.3377236285167242, 0.05773755672139239, 0.6159201781889895], [-5.328811038293066e-05, 0.37707161311121234, -0.854113869268275], [0.9726607917489152, 2.2199716939511935, 1.5236001674338344], [0.4605093282155869, -0.10672599721899874, 0.5345508805624657], [0.8276366174717739, -0.25086982675959235, -0.4711559163175297], [-1.9465747251327694, -0.12324394217913788, -1.2026948587551016], [-0.38663489013918456, -1.822094323557594, -0.0138282262959003], [-1.6884283741315445, 0.7131758038220346, -1.2993647371937955], [1.2533119903875187, 0.3370022484364023, -0.7917378872844022], [-0.3780596801468482, 0.6949924672262929, 1.774852247615972], [-0.1392667446204713, 1.9659282725305276, -2.372687807450889], [2.638400429672385, -1.2539072058136262, 2.2135323981893884], [-1.0943887554028267, -0.17003291119581065, 0.8257774714251866], [-0.4457927166036727, -0.3675347737029984, 0.5196616270763803], [0.24363489411251762, -0.2511629534825716, -0.14566991506961816], [0.9285461615381677, 0.40452670136686825, -0.19739703012647725], [-1.0116604846117636, -0.03148365858299281, -0.6380269479593212], [1.4270517523315973, -1.7134183113319836, -0.5887206198317337], [0.1624109531769442, 2.939558145029587, 1.5950971543859465], [-0.8330351062031174, -1.9126113338228772, 0.8918461510392174], [-0.8542896719910613, 0.9638163508164097, -1.789793400945187], [-0.051042015793902974, -0.6972494806061585, -0.3714020348735858], [0.05675680889520708, 1.1445696121880289, -0.4505895490838581], [-0.012444283249722517, -0.5920093931848835, 1.3785809681544412], [-0.014338244339953355, -0.01607077328056258, 0.9691012817293497], [0.8009190585510902, -0.3274935025973068, -0.34285955839199317], [-0.17149940438649022, 0.2652727815404804, -1.2627100405929728], [-0.3189871765520739, 0.09253798426355704, 0.27492183425321165], [-3.7726406396390115, -0.1277782582505862, 1.1490543791631969], [4.802026411203784, -2.1043421256978925, -0.9390176049546367], [-0.4858850493688201, -0.38221945812484787, 2.7002246231915046], [-0.3480668441648568, 2.8750587341752407, -2.0073809120209316], [2.85898434494009, -0.10877263714934392, -3.039341431064927], [0.11323926786168377, -2.0650218868165653, 0.9728669920897928], [-2.46883057559786, 1.721532734871664, 0.4648236959160524], [-1.1955609012978878, 0.03691881288090036, 0.872961551352504], [1.2083072698838968, -0.375666309237769, 0.023819864050499857], [-0.029312129957517745, 0.7350883420932824, 0.19234921927332424], [-0.5248401886142707, -0.5839182528126167, -0.2400371361403197], [-2.765900176160363, -0.45943467220032636, 2.539195032004291], [2.50445751790418, 0.8485383601535033, 0.33985416107237626], [-0.26143182091108824, 1.2784765845600468, -3.8391055726873167], [0.013184166999906665, -2.6526220231772992, -0.1481742482178203], [0.7124782639142113, 0.41003459968261974, 1.4016209815040466], [0.37076283034097146, 0.8544585267251155, 0.11531172145946561], [-1.082100477118031, -0.6123593797257089, -0.835354125369345], [1.1753665537531455, 0.49895470529753483, -1.5926019049770066], [-1.0265164699810718, 0.9433172209496852, 0.9390053889569988], [-0.08205954868596267, -0.6594123130073773, 0.5459377811080073], [0.25003645875155894, -0.7340253158271667, 0.1417606690835705], [-0.38497779170597124, -2.378474533759282, -0.7608241588089859], [1.4913731896652993, 0.39229347362215367, 1.4738412103429404], [-2.047197800522533, 1.5843960583056564, -0.32728018743440895], [0.48254751332019047, -0.6982479275787085, -0.3827895854830374], [-3.2140563486328815, 3.1750256785075335, -0.8359900788274933], [2.5254258277745563, -2.3298523730520513, 0.19726095308849917], [-0.23290872548900116, 0.2166435458043933, -0.7537143273006107], [0.7801935621300471, -0.6701879163974335, 0.9026519611827025], [0.9082229344552306, -0.1477521428728075, -0.2882603171343596], [-0.6053453762694124, 1.9738794446627994, -0.2777806206721901], [-0.21299026510775687, -1.05034237380996, 0.7886921134254621], [0.5580768935164316, -0.7087224659866435, -0.7282928860482786], [0.41317543414011737, -0.516515049854626, 0.5834178503462868], [-1.2023405904495164, 0.044560110827912225, -0.07119398054062152], [-0.5111336457624638, 1.8496195781836535, 0.6452181884052336], [2.148100406468063, -0.1425866202164557, -1.0607690905096447], [0.08727095084491658, -0.42556512698061316, -0.11991511519263877], [-0.29732534010513345, 0.028283457355008687, 0.2823034997411879], [-2.789073244949846, -0.6099032290589205, 0.8307999445476452], [0.9448659265965502, 0.2088554606389271, -2.4124508612612683], [0.21442690710251086, -1.187151235989206, 0.9423965103971824], [0.24202627952911296, 1.4080147776572807, 0.9875830569458074], [-4.088909417336881, -0.6241047523031591, -0.06419935320177929], [-1.013074607629594, 0.18124122945110857, 0.054464032167278506], [4.997685248345479, 2.2164046225045326, 0.6573389375490664], [-0.24280950519406314, -1.8506976152047812, -0.33789657654422944], [-0.5961244745245758, -1.5642376906013769, -0.8950323954452247], [1.9844614910594134, -1.475132415877078, 0.4649654114372027], [-1.3770429806548932, -1.1597255003120726, -0.4656281950165171], [0.08469990998648794, 4.812627548036108, 1.4161917924117393], [0.12727583372908777, 0.4567934748395521, 0.005897956072075836], [-1.5414934190332878, 0.5122700932798024, -0.0795081438554379], [1.080379817692166, -1.3760099746284975, 1.1892698798527153], [0.6824806883642169, 0.030440922539563597, -0.909355238270448], [-0.3425828571269434, 0.633815381154166, -0.5920782412348007], [1.5735550631916198, -0.27773208012254746, 0.45580351939137714], [-0.8772173662832142, -0.21556481804564395, -0.07473058622783484], [-0.29987351842030247, -0.5895675948007175, 0.2047911091412161], [-0.02900385465852803, 1.1505775118087138, -0.4884057948466728], [0.12146947538002328, -0.00932884148476268, -0.16889839381256205], [-0.2342546944386745, -1.1813343398248977, 0.46049928228119313], [-0.0964403652102801, 0.14114518537140885, 0.384594870148906], [2.9000906535041904, 1.6743054677360159, 0.5661111398082235], [0.6969949818820053, -1.756259850720542, 0.028764751248357284], [-3.7665449846522, -0.13031454720619948, -0.795623097438735], [0.0729968601193695, -0.21627161494132818, -0.10663458747805245], [0.2019458188234557, -0.06474389590025907, 1.8212020212847977], [0.4947032639485656, 0.8048131275434767, 0.017474123714836125], [-0.6383761849899638, -0.04189451979126775, -2.3520548754328345], [0.01649453333214712, -0.9353563117312729, 0.8223483487015065], [0.5704623050949347, 0.4063538797590838, 1.1384415720819354], [-0.6227226773580773, 0.06312828063857034, 0.02314275557901854], [-0.45205717009366064, -0.6047667469240914, -0.6823798808015654], [0.2444480288196757, -0.28608250336282043, -0.19342730519055784], [-0.05637565706440841, 0.34969954009397947, 0.1193641440018791], [-0.9811522299705105, 1.0528762637105014, -0.3473177628617145], [0.18922009861830874, -0.278639535767306, 0.0991793332698125], [0.18613710286683327, -0.3666656865211112, -0.08591235238307918], [-0.40734217554781327, -0.7279846599883868, -1.2179028526141982], [0.5506556767000912, 0.4001942764216578, -0.03758284221777945], [-0.09743079185877491, 0.04482335596724917, 0.5044706436688475], [0.3229017703946253, 0.5456657466304794, 0.8454645860485231], [1.3373033728718076, -0.3227761235583344, -1.3909681808512482], [-0.6446854480902992, 0.19877246817622432, 0.04864625474237499], [-0.6027194916860313, 0.1865679101903742, 0.5585001135230916], [-0.26017953814132494, -0.06635197912094168, 1.0264008107119122], [3.215031476716365, 1.1140181425704805, 1.0859647136103963], [-0.31388419103065823, -0.347215666813135, 0.8688005789645551], [-2.4686710507092866, -1.2328328624446427, -0.6826986774247472], [-0.26581860033859744, 0.37003124478974425, -0.7927180351569953], [-0.3691136607585355, 0.8720674325468916, 1.3856288044557126], [-0.20541251390263135, -0.10226356190994153, -0.2979139551161439], [0.3801356616630639, -0.530323246707967, -1.1438391324636024], [0.44979907757355314, 0.12670564840728163, 0.015411633254044507], [0.23728046971943714, -1.2351681717346017, -2.7060315599156075], [0.3696396256730057, -0.525877569222931, -0.30653143965038926], [-1.0009824840136299, 1.6310340988972383, 2.2017912674567146], [0.37746529760270975, -0.6542306951988553, 1.1381277719521141], [-3.019556422767053, 1.5728525031405656, -1.6449390590387682], [2.2026960166678657, 0.07651254986223163, 1.4757781892665252], [0.21695396042693568, -0.11382498408660617, -0.15427233885818695], [0.6879139500067729, -1.2460546587017451, -0.013648732178235647]], "Cell-Size": [12.9, 12.9, 12.9], "Charges": [0, 0, 0, 0, 0, 0, 0, 0, 0, 0, 0, 0, 0, 0, 0, 0, 0, 0, 0, 0, 0, 0, 0, 0, 0, 0, 0, 0, 0, 0, 0, 0, 0, 0, 0, 0, 0, 0, 0, 0, 0, 0, 0, 0, 0, 0, 0, 0, 0, 0, 0, 0, 0, 0, 0, 0, 0, 0, 0, 0, 0, 0, 0, 0, 0, 0, 0, 0, 0, 0, 0, 0, 0, 0, 0, 0, 0, 0, 0, 0, 0, 0, 0, 0, 0, 0, 0, 0, 0, 0, 0, 0, 0, 0, 0, 0, 0, 0, 0, 0, 0, 0, 0, 0, 0, 0, 0, 0, 0, 0, 0, 0, 0, 0, 0, 0, 0, 0, 0, 0, 0, 0, 0, 0, 0, 0, 0, 0, 0, 0, 0, 0, 0, 0, 0, 0, 0, 0, 0, 0, 0, 0, 0, 0, 0, 0, 0, 0, 0, 0, 0, 0, 0, 0, 0, 0, 0, 0, 0, 0, 0, 0, 0, 0, 0, 0, 0, 0, 0, 0, 0, 0, 0, 0, 0, 0, 0, 0, 0, 0, 0, 0, 0, 0, 0, 0, 0, 0, 0, 0, 0, 0, 0, 0, 0, 0, 0, 0, 0, 0, 0, 0, 0, 0, 0, 0, 0, 0, 0, 0, 0, 0, 0, 0, 0, 0, 0, 0, 0, 0, 0, 0, 0, 0, 0], "Date": "2020-06-05 23:15:40", "Natoms": 225}
{"Energy": -1262.2442248096693, "Positions": [[8.29874324798584, 2.8885695934295654, 0.5437237620353699], [8.680665969848633, 2.2063989639282227, 12.788552284240723], [8.699098587036133, 2.585952043533325, 1.4418418407440186], [8.780036926269531, 3.8112964630126953, 0.40284693241119385], [6.836642265319824, 2.909867525100708, 0.6655991077423096], [6.6122331619262695, 3.7665178775787354, 1.3674496412277222], [6.216303825378418, 3.144221782684326, 12.734724044799805], [6.330452919006348, 1.5881786346435547, 1.2773902416229248], [6.973649978637695, 1.3198518753051758, 2.1074790954589844], [6.549203395843506, 0.8103890419006348, 0.5990567207336426], [5.297272682189941, 1.5427846908569336, 1.5450623035430908], [9.22523307800293, 2.009993314743042, 7.712319374084473], [9.169894218444824, 2.5360021591186523, 6.816068172454834], [10.19390869140625, 1.813765287399292, 7.74515438079834], [9.020748138427734, 2.5689921379089355, 8.557663917541504], [8.376117706298828, 0.7924461364746094, 7.505247592926025], [7.404677867889404, 1.126617431640625, 7.052099704742432], [8.964917182922363, 0.14557895064353943, 6.850606918334961], [8.004239082336426, 0.14971649646759033, 8.830265045166016], [7.362557411193848, 0.7868759632110596, 9.479087829589844], [8.858733177185059, 12.785322189331055, 9.389395713806152], [7.404264450073242, 12.125929832458496, 8.777254104614258], [5.218845367431641, 9.125307083129883, 6.968654632568359], [6.186923027038574, 9.38507080078125, 6.612878799438477], [4.6107916831970215, 9.909049987792969, 6.793935298919678], [4.867059707641602, 8.39297866821289, 6.353908538818359], [5.162473201751709, 8.762210845947266, 8.372396469116211], [5.796657562255859, 7.864784240722656, 8.541854858398438], [5.631194114685059, 9.524603843688965, 8.960927963256836], [3.705551862716675, 8.589078903198242, 8.841413497924805], [3.723362445831299, 8.220571517944336, 9.892589569091797], [3.1763031482696533, 7.7567596435546875, 8.343704223632812], [3.09938383102417, 9.486626625061035, 8.672815322875977], [11.033906936645508, 11.755420684814453, 2.9754042625427246], [11.99344253540039, 11.385211944580078, 2.6613755226135254], [11.21881103515625, 12.635489463806152, 3.5237035751342773], [10.32522201538086, 11.94780445098877, 2.267070770263672], [10.464266777038574, 10.786991119384766, 3.8877944946289062], [11.3702392578125, 10.282379150390625, 4.395966529846191], [9.83027458190918, 11.278392791748047, 4.567015647888184], [9.74392032623291, 9.649703025817871, 3.197331190109253], [10.4376802444458, 9.114057540893555, 2.574798822402954], [8.863595008850098, 9.938764572143555, 2.661081552505493], [9.360673904418945, 8.974559783935547, 3.981067657470703], [11.115606307983398, 6.854986667633057, 8.261077880859375], [10.192289352416992, 7.283470153808594, 8.514086723327637], [11.530349731445312, 6.875290393829346, 9.251616477966309], [11.005182266235352, 5.867046356201172, 8.09383487701416], [11.816385269165039, 7.558904647827148, 7.187985897064209], [11.230018615722656, 7.556826591491699, 6.223585605621338], [11.936644554138184, 8.637235641479492, 7.4775896072387695], [0.3861744701862335, 7.073332786560059, 7.009720802307129], [0.9796242713928223, 7.620262622833252, 6.212130069732666], [0.4406837821006775, 5.987894058227539, 6.742917060852051], [0.8728599548339844, 7.185454845428467, 7.977516174316406], [8.211465835571289, 7.080410003662109, 12.680047988891602], [7.473438262939453, 7.129471302032471, 11.995940208435059], [7.736649513244629, 6.971837997436523, 0.6490700840950012], [8.773067474365234, 6.220293998718262, 12.530914306640625], [8.960821151733398, 8.352879524230957, 12.646946907043457], [8.243819236755371, 9.174161911010742, 0.06921344995498657], [9.81799030303955, 8.222585678100586, 0.5275024175643921], [9.367971420288086, 8.757391929626465, 11.226086616516113], [9.944258689880371, 7.9060468673706055, 10.715407371520996], [9.913506507873535, 9.696849822998047, 11.222739219665527], [8.591821670532227, 8.91362190246582, 10.476876258850098], [4.861122131347656, 11.839818000793457, 11.898738861083984], [4.558953762054443, 12.014545440673828, 10.926928520202637], [5.867919921875, 11.867305755615234, 11.863462448120117], [4.44720983505249, 12.619242668151855, 12.384178161621094], [4.379892826080322, 10.58935546875, 12.363353729248047], [5.04307222366333, 9.885828018188477, 11.886921882629395], [4.6569318771362305, 10.370808601379395, 0.5441964268684387], [2.9051995277404785, 10.342266082763672, 11.971752166748047], [2.54725980758667, 9.298835754394531, 12.23985481262207], [2.700507164001465, 10.41053581237793, 10.921581268310547], [2.251253604888916, 11.031664848327637, 12.495317459106445], [1.97209894657135, 2.5151400566101074, 6.395299911499023], [2.658223867416382, 3.1824917793273926, 6.0481767654418945], [2.638353109359741, 1.8069130182266235, 6.789663314819336], [1.4783085584640503, 2.9767634868621826, 7.1772236824035645], [1.1564810276031494, 2.3052773475646973, 5.19193696975708], [1.8612792491912842, 2.0508124828338623, 4.452371120452881], [0.5048120617866516, 1.3801071643829346, 5.357694625854492], [0.11993274837732315, 3.4229369163513184, 4.8708672523498535], [12.45967960357666, 3.1200804710388184, 3.9509477615356445], [0.4897645115852356, 4.43601131439209, 4.794740200042725], [12.255854606628418, 3.3838083744049072, 5.609358787536621], [4.013015270233154, 5.480199813842773, 2.396462917327881], [4.308568477630615, 6.2847208976745605, 1.967084527015686], [4.839450836181641, 5.22171688079834, 2.889105796813965], [3.4121618270874023, 5.888093948364258, 3.1513381004333496], [3.387938976287842, 4.493889331817627, 1.4266626834869385], [2.8687987327575684, 5.02672004699707, 0.6451903581619263], [4.1776652336120605, 4.029631614685059, 0.8990505933761597], [2.501532554626465, 3.3112497329711914, 1.9592869281768799], [1.6094802618026733, 3.601219892501831, 2.583171844482422], [3.1271262168884277, 2.5223257541656494, 2.3980636596679688], [2.074697732925415, 2.690563678741455, 1.1602057218551636], [12.830406188964844, 3.8065025806427, 12.007684707641602], [0.8848789930343628, 3.4930553436279297, 11.802776336669922], [12.830166816711426, 4.338174343109131, 12.8092679977417], [12.560735702514648, 4.544291973114014, 11.334424018859863], [11.808890342712402, 2.642169952392578, 12.170299530029297], [10.891241073608398, 3.1076607704162598, 12.480982780456543], [11.631444931030273, 2.2560067176818848, 11.194622039794922], [12.242172241210938, 1.6048030853271484, 0.3612067997455597], [12.165907859802246, 1.981960415840149, 1.41184401512146], [0.31873178482055664, 1.1111953258514404, 0.2262953817844391], [11.46353816986084, 0.8195255994796753, 0.486812561750412], [3.258331060409546, 4.656496047973633, 9.338735580444336], [2.780137062072754, 5.367799282073975, 9.884893417358398], [2.7642064094543457, 3.8315534591674805, 9.606348991394043], [3.1558539867401123, 4.786327362060547, 8.3248929977417], [4.689243793487549, 4.568055629730225, 9.572470664978027], [5.192273139953613, 5.532971382141113, 9.449674606323242], [4.820218086242676, 4.330425262451172, 10.580644607543945], [5.33453893661499, 3.417825937271118, 8.749919891357422], [6.424077033996582, 3.6065890789031982, 8.716963768005371], [4.888686180114746, 3.3206727504730225, 7.713045120239258], [5.019930839538574, 2.477978467941284, 9.277355194091797], [2.1350173950195312, 8.702066421508789, 2.885937213897705], [2.029270887374878, 9.043035507202148, 3.8757529258728027], [2.0960071086883545, 9.607196807861328, 2.43505597114563], [2.9900360107421875, 8.253281593322754, 2.708303689956665], [0.9243085384368896, 7.913626670837402, 2.5686888694763184], [1.2643542289733887, 6.892107963562012, 2.7765603065490723], [0.11289636790752411, 8.200201034545898, 3.2277920246124268], [0.5541894435882568, 8.116692543029785, 1.0450352430343628], [12.58006477355957, 7.628458023071289, 0.7013047933578491], [1.291114330291748, 7.639917850494385, 0.4324932098388672], [0.5390094518661499, 9.144651412963867, 0.6944572925567627], [8.248376846313477, 5.496054172515869, 4.398111820220947], [8.69582748413086, 5.901811122894287, 3.5775575637817383], [7.519903659820557, 4.874637603759766, 4.044340133666992], [8.984197616577148, 4.8192243576049805, 4.65504264831543], [8.049844741821289, 6.364692687988281, 5.537852764129639], [8.972036361694336, 6.835324287414551, 5.650561332702637], [7.309637069702148, 7.117701530456543, 5.2432098388671875], [7.525490760803223, 5.63297176361084, 6.825117111206055], [7.983448505401611, 4.797442436218262, 7.263612270355225], [6.574079513549805, 5.256339073181152, 6.506877422332764], [7.350714683532715, 6.271196365356445, 7.699217796325684], [0.8638863563537598, 12.633712768554688, 8.754648208618164], [1.5251535177230835, 12.839198112487793, 9.468184471130371], [0.34555092453956604, 0.5915482044219971, 8.525583267211914], [1.3966574668884277, 12.286111831665039, 7.8957133293151855], [0.17322063446044922, 11.391756057739258, 9.37128734588623], [12.258176803588867, 11.076042175292969, 8.658907890319824], [0.7907265424728394, 10.503593444824219, 9.480375289916992], [12.388137817382812, 11.919182777404785, 10.702554702758789], [0.2890826463699341, 11.990022659301758, 11.485052108764648], [11.784339904785156, 11.063164710998535, 11.069363594055176], [11.710871696472168, 12.767768859863281, 10.711530685424805], [4.481019496917725, 12.739090919494629, 4.6175689697265625], [4.642355918884277, 0.8516297340393066, 4.5794782638549805], [4.60372257232666, 12.440042495727539, 5.600669860839844], [3.4769177436828613, 12.59360122680664, 4.483704566955566], [5.374863624572754, 12.0178804397583, 3.6978647708892822], [5.072775363922119, 10.935123443603516, 3.734984874725342], [5.203306198120117, 12.21361255645752, 2.658173084259033], [6.86970329284668, 12.143441200256348, 4.114154815673828], [7.182367324829102, 11.995765686035156, 5.176846981048584], [7.3260650634765625, 0.20577305555343628, 3.8635306358337402], [7.5735368728637695, 11.492911338806152, 3.638129472732544], [12.408138275146484, 3.049147367477417, 8.443550109863281], [11.655309677124023, 4.031058311462402, 8.222923278808594], [0.7101024389266968, 3.2444920539855957, 8.828597068786621], [11.976085662841797, 1.909287452697754, 8.291913986206055], [1.708811640739441, 12.047603607177734, 2.219118356704712], [1.7487211227416992, 0.3414771556854248, 2.6224935054779053], [2.819085121154785, 11.370863914489746, 2.173945426940918], [0.6554746627807617, 11.524544715881348, 1.8821288347244263], [0.4918079972267151, 7.220414161682129, 10.758039474487305], [0.6665405035018921, 8.467365264892578, 10.53714656829834], [12.218092918395996, 6.728161811828613, 10.907308578491211], [1.4885611534118652, 6.444758415222168, 10.852641105651855], [5.185146331787109, 6.731569290161133, 12.128454208374023], [4.097272872924805, 7.099907875061035, 12.704967498779297], [5.688106536865234, 7.423122406005859, 11.224802017211914], [5.750746726989746, 5.659659385681152, 12.5005521774292], [9.751214027404785, 2.1888058185577393, 4.206062316894531], [9.258203506469727, 2.2009522914886475, 3.0674221515655518], [9.589508056640625, 3.1805028915405273, 5.001770973205566], [10.442262649536133, 1.1612578630447388, 4.598817825317383], [6.20814847946167, 8.210150718688965, 2.2370471954345703], [7.0069050788879395, 7.206782341003418, 2.3483684062957764], [6.665179252624512, 9.358729362487793, 2.0119991302490234], [4.96826171875, 8.022336959838867, 2.3644165992736816], [3.5692298412323, 6.122493267059326, 5.680994987487793], [4.477750301361084, 6.999781131744385, 5.585231781005859], [2.6191771030426025, 6.0302886962890625, 4.731258392333984], [3.5714502334594727, 5.337897300720215, 6.665586471557617], [10.9351806640625, 5.742907524108887, 2.068485736846924], [11.999611854553223, 5.333885192871094, 1.4706509113311768], [9.832510948181152, 5.185103893280029, 1.7586110830307007], [10.979385375976562, 6.6344475746154785, 2.904747486114502], [4.448930740356445, 12.597047805786133, 8.000934600830078], [3.670083522796631, 0.5863916277885437, 7.593508243560791], [4.451164722442627, 12.19113540649414, 9.19556999206543], [5.250729560852051, 12.08676815032959, 7.211274147033691], [8.937374114990234, 4.5194268226623535, 10.445051193237305], [8.703636169433594, 5.521944999694824, 9.661714553833008], [8.774408340454102, 3.3592798709869385, 10.031266212463379], [9.334892272949219, 4.7123284339904785, 11.608844757080078], [8.70540714263916, 12.353819847106934, 12.721572875976562], [7.609493732452393, 11.964954376220703, 12.215117454528809], [9.369632720947266, 0.36405813694000244, 12.165144920349121], [9.099006652832031, 11.813078880310059, 0.8815297484397888], [5.502169132232666, 3.0340523719787598, 4.7478837966918945], [5.80910587310791, 3.9138569831848145, 3.931490182876587], [4.294198036193848, 2.695343494415283, 4.873011112213135], [6.380519390106201, 2.4869418144226074, 5.477917194366455], [1.7772996425628662, 10.385910034179688, 5.649929046630859], [2.8691787719726562, 9.788309097290039, 5.488656997680664], [1.6878491640090942, 11.510040283203125, 6.260529041290283], [0.683152437210083, 9.86705207824707, 5.179331302642822], [9.097940444946289, 9.791903495788574, 7.180030345916748], [9.087656021118164, 8.822888374328613, 8.002813339233398], [9.976339340209961, 10.67894458770752, 7.281109809875488], [8.234434127807617, 9.836243629455566, 6.27199125289917], [2.88539981842041, 1.7246752977371216, 11.60751724243164], [2.3532910346984863, 0.6412080526351929, 11.134378433227539], [2.3907933235168457, 2.8399059772491455, 11.327942848205566], [3.9203662872314453, 1.672870397567749, 12.353821754455566]], "Forces": [[-0.3802076722896311, 0.8571460960879032, -0.013556021326450588], [0.34676744071623233, -1.1177683828924019, -1.4693435499458567], [0.2704745598134654, -0.3541003602252024, 1.385349656250963], [-0.10167431833052348, 0.36677118826998706, -0.586039765319872], [-0.46575809385976424, -0.30236961392241163, 3.0438655378723345], [0.09126286659382954, -0.26925436186502055, -0.020937618243881906], [-0.23097397698911318, 0.44162760404649787, -2.1854017907445877], [1.8429059752663792, 1.94786190307106, -0.1447045195523673], [0.44252524003847304, -0.05737534650101881, 1.3152074131049318], [0.15738383153709792, -1.8196490433434414, -1.801189988545884], [-1.555238132586549, 0.3013405431853849, 0.3084790021134878], [-2.6436417104764103, -0.7194745282679805, -1.2026756415347215], [-0.09967810673432856, 0.8587026771621348, -0.515440537989107], [2.981618484761694, -0.9230537775140031, 0.4685084626691392], [-0.5899818127976152, 0.9910245229062883, 0.9207440487005255], [-1.0460047399939023, 0.5847352368961668, 1.3670431324372063], [0.37939658348406946, 0.03127409182140681, -0.48373537088635105], [0.15576578762863866, -0.7202287206529859, -0.5415446780587414], [-1.0430089588804203, 0.519690837420845, -0.700692534112193], [0.13208374996274816, 0.4829705157477159, -0.015548220545280832], [1.881873912596232, -0.48559158819741793, 1.3596902895124294], [-0.180196693854758, -0.38261164138779125, -0.7313212056357656], [1.7212228689252247, 0.7198624742668505, 0.11719427530996457], [0.34840370377908925, 0.03405841353042449, 0.39574833846982355], [-1.0713693005249099, 1.6672331547687915, -0.3510387360416038], [-0.6848261811467128, -1.6491678221058514, -0.7830541876771345], [-1.299037490308524, -1.2417377091638244, 0.16825997882990912], [-0.11913128472987873, -0.3297398900284678, -0.05451471759757658], [0.6323027085047747, 1.3704339678883832, 0.6864031425092989], [1.2806783587677322, -0.9928212505580145, -0.07553138121821946], [-0.05642891626286932, 0.5386707946291853, 0.39040482761212364], [-0.05753242484385199, -0.3283208833803631, -0.6894922448473451], [-0.2556146638994609, 0.6583876277152214, 0.21647946184607084], [1.377490139614315, -0.07719080757440813, 0.9112099205750868], [-0.5064785600444774, 0.7648082934344725, -0.7607783475634122], [-0.3015341400145432, 0.3896086047641478, -0.11991811305155181], [-0.6124413580882347, 0.4667986409304264, -1.8781824026570932], [1.876186796434177, -2.925684655701504, -0.32313718081184384], [-0.870758571606243, 0.8479612847718816, 0.22939966514530133], [-1.2820102531829072, 1.0707633718095246, 1.8633009376876621], [0.4067616873109927, 0.6945837997424552, 1.415569713152325], [0.707673682236981, -0.921035571840298, -0.941897112087665], [-1.2529859657164342, 0.572270092551571, -1.1358978995924622], [0.03580311323747043, -0.35358065889897383, 0.3541760297750342], [0.1074202948755264, 1.1199328921586895, 1.076317019519997], [-0.6730997076257298, 0.4651964220004098, -0.7680708339033768], [0.9336403729087628, 0.14989885008176237, 0.12219554071920363], [-0.21134013159540294, -1.840773057243015, -0.4044389121140925], [1.7704951344496078, 0.8993403404971828, -0.40300106994646745], [0.06256375971915604, -0.2776415337608595, 0.4233831736058465], [-0.5518756247853065, -0.09402381541051061, 0.0224316659613896], [-1.202908873298656, -0.48051559568666985, -0.7759522458888936], [-0.5931300480087496, 0.026532222369548667, 0.40325577127697293], [-0.06986522812314651, -0.04969221777779526, 0.02664806776364666], [0.6344925831210072, 0.19449749022748217, 0.8362043068318614], [1.467819559716378, 1.1992647569939228, -0.926270233896553], [-1.5892748451884053, -0.2416440507405323, -1.8046710382603113], [-1.133307548497115, -0.1329442937377772, 2.8394455711039845], [0.6289609201852192, -0.5750350663821522, -0.6626609775762606], [0.18167099952089943, 0.7496970185511875, 0.1203830904418736], [0.38192906787988384, -0.4866667453271701, 0.523088061959083], [-0.8474370407230954, 0.48001240539577406, -1.096355878144386], [0.8997705224936245, -2.3182131847483034, 0.15907217737932727], [0.15980236620602567, 0.7888434213293779, 0.6126335304295872], [0.8366627033213015, 0.6275787538812024, 0.12463812665604465], [-1.3075425945173353, 0.13309003928702864, -0.11447582585636053], [-0.6857482426525047, -0.003124637882953452, -0.70702647082521], [-0.39537766314242545, 0.06193986137920244, -1.0983938437434588], [2.1997031629891395, 0.3762628069310047, 0.5355019130971563], [-0.5430008896825622, 1.983439417580565, 1.07414370723893], [-1.317743752136193, -2.06347993391325, 0.6427064226581074], [0.46492200972577197, -1.4526272718157165, -0.8888500171994801], [-0.5343109395142083, 0.6106806005503026, -0.23059274952894998], [1.1802516115066852, -1.1628019392358035, 1.7674802742570284], [0.5232415817867141, 0.41712956494590564, 0.016427769037624777], [0.06804427610785352, 0.31343162260489393, -1.6178816579495552], [-0.6322068706921348, 0.801376544924081, 0.5607239358213555], [-0.05817835364050831, 0.8449347380377972, -0.43223736643064037], [1.2809913589717608, 1.5072193446000772, -0.27931879496316087], [-0.21981242036682558, -1.1915849281729254, -0.12770734108245804], [-0.6204032040662885, 0.20131661316643926, 1.0239714104208015], [-3.1781377581632193, -0.9090704112490278, 1.3760812728868355], [1.289193314989356, -0.2689476624003875, -2.126442797138728], [0.580368495010535, 0.3919624300887282, -0.09167899605416951], [1.4796937464533266, -1.8652364560260108, -0.6465335741855303], [0.3457846846932425, 0.11059916163287405, -0.15968019125229216], [0.7194781868433497, 1.0547299059815562, -0.2633823450777763], [-1.3926206436439714, 0.057437073277282404, 1.5826660469131464], [-3.600381947964419, -2.91569565963361, -0.08985995523469383], [1.538919666106553, 4.1368241295110755, -3.114405994950848], [1.8772984077037917, -1.766375020873765, 1.211768206763335], [-0.9315903720455343, -0.4086419211091388, 0.8387217302587896], [-1.2502331429533247, -0.8613349116388535, 2.2033901517022394], [-0.6209661889589354, 1.18182262899665, -0.589860155007287], [1.876456181928928, -0.7567645149383312, -1.0205081742946707], [0.5195736088998663, 1.4109291742054018, 0.23161643277584054], [0.5063728566932513, 0.026275505107565267, 0.10687038612610572], [0.29998226776958753, -0.1127289439224426, 1.0249350150417622], [-0.21697522702050698, 0.236517548849195, -1.053654988004398], [-2.321202945533523, -2.9347510164011625, -2.324591844009851], [1.3356436960191238, -0.8547147747971832, -0.5232721170595452], [-0.1978724857203986, 2.2372929500366796, 4.344483085443638], [-0.4036829061277197, 0.44479774595653615, -1.0247642799689702], [2.6100527623339507, 0.4826298130840295, 2.2176309533373453], [-1.1649004676236439, 0.8785946680301118, 0.381405768688043], [-0.04101385073510632, -0.9987088418936105, -1.6526079662597697], [-0.8432388618071317, 0.8877230209816555, -0.27734283360836315], [0.4795229276627773, 0.7503479329706213, -0.1651971366515683], [0.3882485466285839, -0.09451363844479842, -0.2346060662522669], [-0.24708792805759477, -0.3362070418048728, -0.8775135020070043], [1.5530574898395832, 0.7264330096667093, -0.7012568665258647], [-0.8717553092814893, 1.737048108482444, 0.7213305844907387], [-0.9976997635557354, -2.4114146286982954, 0.8227580821090742], [-0.5534409754636258, 0.6744661763830239, -1.1073668517857234], [0.7300649793876232, -0.9669802924955089, -1.9462336677446623], [0.06023407293501489, 0.7610842957736914, -0.44158133469021194], [0.3500496573124771, -0.5182682703375586, 2.8283883944141937], [-1.6699583666586284, 0.6686645720871088, 0.35043658922653664], [0.30100647092547755, -0.36044266573854145, 0.0036375468369141727], [0.4501248836571165, 0.29974581149580787, 0.1981092086953139], [0.5507370853146777, -0.11847362743187462, -0.1396848297223693], [-3.6456408165323175, 0.9844113070905393, 1.6393780583536495], [0.49621366837447434, -0.5211519571418606, 0.7937695552657755], [0.4973792747073905, 1.9160253065365498, -1.558682245317414], [2.834287060697323, -1.114006554869614, -0.46696223463744146], [0.6176396634323569, 0.2408441607277945, -2.8328745877504473], [-0.5630809111892782, -0.8483305029543217, 0.06836553622541953], [-0.6684126488152415, 0.23170737079049109, 0.7348038334900934], [1.277413601199853, 0.046632157920879776, 2.4164172266145063], [-2.044482607061383, -0.9919651177182204, -0.015849968747469443], [1.5669228121798782, -0.7389121294996746, -0.8523865676909185], [-0.07573651266886937, 1.1775004624577952, 0.20006195857420503], [0.9496636868908673, -0.42427616748528246, 0.24264233335167226], [0.4259313254335781, 1.3200401408994082, -1.4014474768023615], [-1.8614090836772916, -0.6422978947174158, 0.045501902656057254], [0.6445858449160005, -1.3691709986084177, 0.30917994021807976], [-2.451720933211846, -1.4514660599255282, 1.2627162878588856], [2.4480647292481006, 1.5481334515173235, 0.6852122845769891], [-0.41336581472992806, 0.5503342891283879, -0.051008030206005306], [-0.3704745592188035, 2.1162173893148752, -2.2498236977012516], [2.002139979965694, -1.92749798021216, 0.49092268845718806], [-1.7624524238127304, -0.5405689390068876, -0.2507320666155569], [0.06222620649999179, 0.9197899852764821, 0.17548041692154578], [0.578309070599759, -4.204671214125142, -1.0735714411781376], [2.076230490094984, 1.3236664455007707, 1.7372500787304888], [-1.4739288502939765, 0.7583433556696754, 0.02401316452728982], [-0.14743893522523657, 0.22623949949057545, 0.015018608748275295], [-3.3508086630217666, 3.521575937528004, 0.002169265324327725], [0.08043855527914678, 0.19576271937520845, 0.0016307790712768414], [1.164953308614746, -0.3667897872615455, 0.39558850578948956], [1.8670987676605997, -2.7704258627040024, -0.41480504852791045], [-0.13157133639782184, 0.48769043575283505, -0.05650760068874961], [-0.24413033626338898, -0.25350201007141454, 0.08005237613835088], [-0.3271919941098915, 0.9444312639742922, -0.542631311557941], [0.6090885793468375, -0.16573751164899073, -1.089664015419052], [-0.010444122903655298, 1.4791081310779077, 0.34193639764875067], [0.9117268148343377, -0.20862182754983874, 1.4338602629406056], [-1.0244922528625986, -0.27702916805505534, -0.9839571377919826], [1.5824058452923953, -1.981848224436437, 1.9528132309621558], [0.06975085968633754, 0.06772246611208581, 0.17868691010210375], [-0.39375331507664213, 0.9614546689123998, -1.3249222601116821], [-1.0070095745212646, 0.9017996379143894, 0.6439437385143127], [-0.8169259138059143, -0.1407151101651737, 0.36057825898511897], [-0.12480698714415123, 1.1488623703037089, -0.17023368214419146], [0.3187129418263877, -1.5466270811485752, -1.2951165451180937], [0.4320837564523719, 2.9364321988276685, 0.30165203510487676], [-0.325228101241475, 0.3048347432809274, -0.053688758700054906], [0.4577661223637629, -0.17862739684083984, -0.2336284260311758], [-0.49692440587733444, -2.9841574996635636, -0.35921174335857176], [3.181613769244175, 1.0059304056945537, 1.0341289109752425], [-0.05508227187238438, 0.3138788804807117, 0.2346832807329474], [-0.8349801316843162, 0.010188448685005022, 0.0943781119076689], [-2.426290650956759, -1.6687701584427856, -0.9019581353449818], [0.8633456580695134, 1.0387642763632978, -0.059171260384683635], [-0.4688400671399843, -1.088535690745267, 0.030950184728140543], [-0.3792511707046401, -0.24064939557145806, -0.3667189412959377], [0.27069125307291164, -0.46706733792752597, -0.02728790868180019], [-2.153432999795975, -0.3663149750486207, 1.9683789890277326], [0.5835870693003605, -0.15297473063938258, -0.40001488740495883], [0.963042551730874, 1.0384959728114382, -1.242895826909236], [0.4067509221092128, -0.5180751134643363, 0.146745149506034], [1.2216120464469862, -1.2492600177050326, 0.7007677835875948], [-0.4588509550311154, 0.122770416156058, -0.9894596985707431], [0.1677550303177617, -0.3801780059119878, 0.2799485309463307], [-0.5834320462986716, 1.217460890571046, -0.008302420585710728], [0.5679739097291451, -0.018557379392497148, 0.2615603657034117], [-0.1335182469909357, -0.16088566175783067, -0.2025550684246262], [-0.10760288803557184, 0.00482957312849695, -0.11548266791308465], [-0.8435604168129811, -0.18289949567559516, 0.20922026114697934], [-1.4286490756566887, 0.5430120908493594, -1.5313707121632194], [-0.45356846074783336, -0.4061650393871092, -0.5453398131040943], [2.0638911370710784, 0.08319590039813228, 2.0019882578531276], [-0.5083915158008985, -0.43543725545544093, -0.0070596871386040885], [1.262518056856197, -1.8512375177609035, -1.878381189572365], [-0.137749036908493, 0.1716261607803298, 0.30729854309111326], [-1.1628228332904667, -0.21409933950219046, 0.04867974029141461], [-0.061012892712855156, 1.5685719257393862, 1.6602995840286172], [-0.16518887439082292, -0.059100818678007816, 1.135749677475941], [-1.1949631587504193, 1.0246614256372593, -0.04259863161675566], [-0.44395232791516903, 0.12115811611290307, 0.4160883347530571], [1.3842288005999603, -1.235713869869078, -1.8835931260837626], [-0.3850142894492699, 2.417092633822975, -2.3119761007461745], [0.3736408793336195, -0.8655945548794473, 0.8334951578966462], [-0.2275316860351023, -1.8357976336485993, -0.39433737001832914], [0.6799935977689551, 0.4437574470447444, 1.9373077409809285], [-0.4922346189828058, -0.05796724653914817, 0.1255689453817334], [-0.3538284952110212, -0.0490926247678912, -0.3401875987330297], [0.4112923224464603, 1.0067114023608983, -0.18246870452528532], [0.5704959607813882, -0.36710866158090405, 0.9148098783091572], [1.1177355520677548, -0.8327570177850006, 1.7000033793483647], [0.7749104561086242, 1.7357467715904096, -1.5183623753133058], [-1.4235821478155644, -0.6644188709287111, -0.0705109410669728], [-0.06960457112007121, 0.09909463606878544, -0.3214979892641547], [-2.7291735286684258, 0.502861858604748, 0.14912707934607072], [0.7001998248150194, -0.011952476527428896, 0.004438118176461397], [0.6804449538600421, -0.3709100706682121, -0.0941510928470646], [1.5185173044372131, 0.20998188389832592, 0.062020130781884085], [0.7851833505575428, -0.3806481511164193, 0.6528420412564492], [-0.11164849539796297, -0.7849658861398731, 0.4323555203591645], [0.37716077323465497, 0.5588401927221306, -0.15695266486106624], [-1.3481099939369803, 0.20278905942939973, -1.0295021014310353], [0.68216016611377, -2.3637182828089176, -0.11040580878465384], [0.6684978917006215, 1.0421186045376636, 0.652947118239234], [-0.5644517860482698, 1.4424832681794963, -0.49200084722048065], [-0.5754515548386753, -0.3057094016660977, -0.38441777570835617]], "Cell-Size": [12.9, 12.9, 12.9], "Charges": [0, 0, 0, 0, 0, 0, 0, 0, 0, 0, 0, 0, 0, 0, 0, 0, 0, 0, 0, 0, 0, 0, 0, 0, 0, 0, 0, 0, 0, 0, 0, 0, 0, 0, 0, 0, 0, 0, 0, 0, 0, 0, 0, 0, 0, 0, 0, 0, 0, 0, 0, 0, 0, 0, 0, 0, 0, 0, 0, 0, 0, 0, 0, 0, 0, 0, 0, 0, 0, 0, 0, 0, 0, 0, 0, 0, 0, 0, 0, 0, 0, 0, 0, 0, 0, 0, 0, 0, 0, 0, 0, 0, 0, 0, 0, 0, 0, 0, 0, 0, 0, 0, 0, 0, 0, 0, 0, 0, 0, 0, 0, 0, 0, 0, 0, 0, 0, 0, 0, 0, 0, 0, 0, 0, 0, 0, 0, 0, 0, 0, 0, 0, 0, 0, 0, 0, 0, 0, 0, 0, 0, 0, 0, 0, 0, 0, 0, 0, 0, 0, 0, 0, 0, 0, 0, 0, 0, 0, 0, 0, 0, 0, 0, 0, 0, 0, 0, 0, 0, 0, 0, 0, 0, 0, 0, 0, 0, 0, 0, 0, 0, 0, 0, 0, 0, 0, 0, 0, 0, 0, 0, 0, 0, 0, 0, 0, 0, 0, 0, 0, 0, 0, 0, 0, 0, 0, 0, 0, 0, 0, 0, 0, 0, 0, 0, 0, 0, 0, 0, 0, 0, 0, 0, 0, 0], "Date": "2020-06-09 05:47:43", "Natoms": 225}
{"Energy": -1262.546333368437, "Positions": [[8.515989303588867, 3.984455108642578, 12.862041473388672], [7.643184185028076, 4.481184959411621, 0.1020420491695404], [8.509069442749023, 3.7874879837036133, 11.832324981689453], [9.30919075012207, 4.54337739944458, 0.2894972264766693], [8.330145835876465, 2.7641897201538086, 0.8322349190711975], [9.001876831054688, 2.0159389972686768, 0.43775641918182373], [8.782148361206055, 3.0088562965393066, 1.8583284616470337], [6.9969635009765625, 2.0901968479156494, 0.6609348058700562], [6.594505786895752, 2.316560983657837, 12.630095481872559], [6.2379560470581055, 2.36716365814209, 1.3948391675949097], [7.083198547363281, 0.9946418404579163, 0.6844370365142822], [9.229177474975586, 1.6646978855133057, 7.070382118225098], [9.698948860168457, 2.463716745376587, 7.499083995819092], [8.39643669128418, 1.928640604019165, 6.589065074920654], [9.902833938598633, 1.368638277053833, 6.3479204177856445], [8.915974617004395, 0.5496445894241333, 8.116954803466797], [9.812333106994629, 0.3553909659385681, 8.681550025939941], [8.250311851501465, 0.9217358231544495, 8.94421672821045], [8.355759620666504, 12.132807731628418, 7.56031608581543], [8.899148941040039, 11.550186157226562, 6.76008415222168], [7.332592487335205, 12.310909271240234, 7.1199445724487305], [8.080547332763672, 11.529582977294922, 8.40828800201416], [4.971986293792725, 8.873068809509277, 7.176785469055176], [4.625042915344238, 8.032613754272461, 6.689736366271973], [5.947775840759277, 9.073737144470215, 6.921309947967529], [4.4047393798828125, 9.608741760253906, 6.840789318084717], [4.8061604499816895, 8.836402893066406, 8.643221855163574], [5.223260879516602, 7.912709712982178, 8.992205619812012], [5.287929058074951, 9.678377151489258, 9.133106231689453], [3.3194403648376465, 8.624947547912598, 9.0778169631958], [2.8708176612854004, 7.814573287963867, 8.468682289123535], [2.7078959941864014, 9.527162551879883, 9.08397388458252], [3.3177037239074707, 8.094789505004883, 10.079343795776367], [11.51596450805664, 11.19066333770752, 3.116786003112793], [11.265565872192383, 12.08736801147461, 3.6140944957733154], [11.040782928466797, 11.245261192321777, 2.2597856521606445], [12.459698677062988, 11.261569023132324, 2.8205716609954834], [11.12348461151123, 9.985543251037598, 3.7862541675567627], [11.596869468688965, 9.09933090209961, 3.3330800533294678], [11.493528366088867, 10.027227401733398, 4.770694255828857], [9.605399131774902, 9.843152046203613, 3.850264310836792], [9.142435073852539, 10.768609046936035, 4.20820951461792], [9.333876609802246, 9.012587547302246, 4.496581554412842], [9.228638648986816, 9.66055965423584, 2.816910982131958], [11.534371376037598, 6.134990692138672, 7.78209924697876], [11.231656074523926, 5.18099308013916, 7.488258361816406], [10.753207206726074, 6.787858963012695, 7.662868499755859], [11.617325782775879, 5.974967956542969, 8.781145095825195], [12.772579193115234, 6.5443220138549805, 6.974990367889404], [0.21233201026916504, 7.549672603607178, 7.107826232910156], [0.7238253355026245, 5.922477722167969, 7.158159255981445], [12.475387573242188, 6.177106857299805, 5.461191654205322], [11.620246887207031, 6.800512790679932, 5.15435266494751], [12.101276397705078, 5.17765998840332, 5.213352203369141], [0.3928126394748688, 6.412035942077637, 4.681854724884033], [8.13569164276123, 7.561264514923096, 11.190295219421387], [8.307517051696777, 8.242606163024902, 10.397432327270508], [7.092450141906738, 7.560288429260254, 11.228257179260254], [8.390270233154297, 6.651041507720947, 10.864892959594727], [8.804039001464844, 8.004201889038086, 12.416709899902344], [8.273457527160645, 8.882676124572754, 12.77336311340332], [8.759474754333496, 7.2554450035095215, 0.23202592134475708], [10.32644271850586, 8.394256591796875, 12.249564170837402], [10.57014274597168, 9.227982521057129, 11.562548637390137], [10.940003395080566, 7.530093669891357, 11.907172203063965], [10.804021835327148, 8.672325134277344, 0.2789994478225708], [5.602473258972168, 11.816176414489746, 11.749018669128418], [6.626999378204346, 11.815052032470703, 11.842656135559082], [5.0973896980285645, 12.543498992919922, 12.240877151489258], [5.431570529937744, 11.994997024536133, 10.731910705566406], [5.270378589630127, 10.492873191833496, 12.263627052307129], [5.866961479187012, 9.701247215270996, 11.873397827148438], [5.506130218505859, 10.347311019897461, 0.490453839302063], [3.722240924835205, 10.262971878051758, 12.057254791259766], [3.4466731548309326, 9.31788158416748, 12.416498184204102], [3.346747875213623, 10.415557861328125, 11.026018142700195], [3.0318803787231445, 10.861793518066406, 12.66512393951416], [2.3801276683807373, 2.0530283451080322, 6.0690693855285645], [2.1402106285095215, 3.052556276321411, 6.314569473266602], [3.353019952774048, 2.004314661026001, 5.703569412231445], [2.4795846939086914, 1.5744891166687012, 6.941061496734619], [1.37434983253479, 1.3387876749038696, 5.267327308654785], [1.9164271354675293, 0.3659013509750366, 5.010910987854004], [0.5577797293663025, 1.0698978900909424, 5.899920463562012], [0.9262586832046509, 2.2380940914154053, 4.087461948394775], [1.765833854675293, 2.6501035690307617, 3.587153434753418], [0.18624544143676758, 2.9278340339660645, 4.415240287780762], [0.396257609128952, 1.6049036979675293, 3.3827483654022217], [4.567949295043945, 4.750695705413818, 2.485034227371216], [4.194675445556641, 5.185682773590088, 3.29827880859375], [4.609204292297363, 5.541152477264404, 1.8134372234344482], [5.5329365730285645, 4.550468921661377, 2.800990581512451], [3.834989070892334, 3.7384815216064453, 1.7884929180145264], [4.322556972503662, 3.5564746856689453, 0.767413854598999], [3.8636999130249023, 2.793884038925171, 2.3929572105407715], [2.3838272094726562, 4.173096656799316, 1.4787695407867432], [1.8008719682693481, 3.2967238426208496, 1.0962550640106201], [2.2015342712402344, 5.001935958862305, 0.7622631788253784], [1.9417531490325928, 4.4867095947265625, 2.4579520225524902], [12.765847206115723, 3.347593307495117, 12.012235641479492], [0.8810632228851318, 3.091852903366089, 11.903526306152344], [12.586909294128418, 4.044731140136719, 12.6907958984375], [12.52653980255127, 3.843916654586792, 11.153406143188477], [12.01469612121582, 2.0699093341827393, 11.995697975158691], [10.961085319519043, 2.205775499343872, 11.607476234436035], [12.438438415527344, 1.4331543445587158, 11.183747291564941], [12.197778701782227, 1.314259648323059, 0.4289926290512085], [0.3547346293926239, 0.9498522281646729, 0.666157066822052], [11.596856117248535, 0.404940128326416, 0.3854212462902069], [11.99791145324707, 1.9799493551254272, 1.273926019668579], [3.2322535514831543, 4.748387813568115, 9.364164352416992], [2.837204933166504, 5.402216911315918, 9.983439445495605], [2.6797988414764404, 3.9233226776123047, 9.564279556274414], [2.9426212310791016, 4.913116455078125, 8.405757904052734], [4.704381942749023, 4.540143966674805, 9.376749038696289], [5.27663516998291, 5.330075740814209, 8.83608627319336], [5.043605804443359, 4.534470558166504, 10.393932342529297], [5.017875671386719, 3.195119857788086, 8.599248886108398], [6.091131210327148, 2.866269111633301, 8.649740219116211], [4.662950038909912, 3.2194111347198486, 7.525016784667969], [4.474273204803467, 2.4091525077819824, 9.080402374267578], [2.93523907661438, 8.451091766357422, 2.682183265686035], [3.7106404304504395, 7.853801727294922, 2.4401369094848633], [2.9523873329162598, 8.47208309173584, 3.6937193870544434], [3.1572227478027344, 9.448614120483398, 2.4548935890197754], [1.5915459394454956, 7.884927272796631, 2.3126344680786133], [1.5232441425323486, 6.828358173370361, 2.4685134887695312], [0.8250943422317505, 8.346158981323242, 2.9763379096984863], [1.2145185470581055, 8.057587623596191, 0.8400755524635315], [1.2917481660842896, 9.118535995483398, 0.6282041072845459], [0.25722837448120117, 7.68100643157959, 0.6834084987640381], [1.929736852645874, 7.622841835021973, 0.137674018740654], [8.705327987670898, 4.83723258972168, 4.1124444007873535], [9.601439476013184, 4.600640296936035, 3.7755050659179688], [8.21098804473877, 5.353669166564941, 3.3516767024993896], [8.203587532043457, 3.9522042274475098, 4.252606391906738], [8.77877140045166, 5.585690498352051, 5.398118495941162], [9.527046203613281, 5.01789665222168, 5.96754789352417], [9.28947925567627, 6.4797258377075195, 5.198996067047119], [7.367873668670654, 5.911368370056152, 5.983860015869141], [7.501153945922852, 6.297044277191162, 6.942910194396973], [6.636325836181641, 5.012969493865967, 6.012520790100098], [6.98794412612915, 6.843116760253906, 5.529673099517822], [0.8860342502593994, 12.452057838439941, 9.500988960266113], [1.4860868453979492, 12.751046180725098, 10.29128646850586], [0.393265038728714, 0.3716752529144287, 9.124004364013672], [1.4844934940338135, 12.073410987854004, 8.6679105758667], [12.830449104309082, 11.420058250427246, 10.004661560058594], [0.4608824551105499, 10.630378723144531, 10.543325424194336], [12.082991600036621, 11.791104316711426, 10.69703483581543], [12.096698760986328, 10.616646766662598, 8.858917236328125], [11.845917701721191, 9.587621688842773, 9.137763977050781], [12.782255172729492, 10.398229598999023, 8.081465721130371], [11.314786911010742, 11.204469680786133, 8.378395080566406], [5.0590009689331055, 12.050134658813477, 4.355953216552734], [4.5796284675598145, 11.655145645141602, 5.180416584014893], [4.323906898498535, 11.982728958129883, 3.6183249950408936], [5.19169282913208, 0.09835080057382584, 4.381738662719727], [6.372092247009277, 11.366992950439453, 4.010928153991699], [6.998414993286133, 11.382261276245117, 4.881523132324219], [6.241085529327393, 10.335631370544434, 3.910522699356079], [7.112771034240723, 12.20000171661377, 2.9023685455322266], [7.298148155212402, 0.3029385805130005, 3.2774224281311035], [6.447057247161865, 12.238967895507812, 2.0623583793640137], [8.110563278198242, 11.754914283752441, 2.5355753898620605], [12.579900741577148, 2.7439210414886475, 8.157509803771973], [11.83387279510498, 3.193211555480957, 7.207259654998779], [0.7355275750160217, 3.3043227195739746, 8.466859817504883], [12.197360038757324, 1.7156918048858643, 8.763638496398926], [2.4848530292510986, 12.201733589172363, 2.362884044647217], [1.197080135345459, 12.209707260131836, 2.405543565750122], [3.118271589279175, 0.4411214590072632, 2.263272285461426], [3.119966983795166, 11.103743553161621, 2.4031684398651123], [0.34449663758277893, 6.593923568725586, 10.614812850952148], [12.268342971801758, 5.826516628265381, 10.476274490356445], [1.495373249053955, 6.134186744689941, 11.029279708862305], [0.20175381004810333, 7.8096923828125, 10.362695693969727], [5.151800632476807, 6.411527633666992, 12.545116424560547], [4.387447357177734, 6.814208030700684, 0.5548146367073059], [5.320323944091797, 7.151843070983887, 11.475183486938477], [5.794721603393555, 5.27067232131958, 12.632835388183594], [10.288491249084473, 1.246486783027649, 3.991401433944702], [9.932063102722168, 0.80625319480896, 2.872429847717285], [10.701703071594238, 0.4336410164833069, 4.882560729980469], [10.202850341796875, 2.4942097663879395, 4.207608699798584], [6.647204399108887, 7.470796585083008, 2.5870184898376465], [5.638808727264404, 7.396265029907227, 3.2951951026916504], [7.318952560424805, 6.410060882568359, 2.304989814758301], [7.020425796508789, 8.570514678955078, 2.1216092109680176], [3.209252119064331, 5.62310266494751, 5.809349536895752], [4.043626308441162, 6.409921646118164, 6.261255264282227], [2.8200271129608154, 5.737105369567871, 4.599117755889893], [2.7684903144836426, 4.74791955947876, 6.550729274749756], [11.184537887573242, 5.503997802734375, 1.8186486959457397], [10.496230125427246, 5.422959327697754, 0.768047034740448], [12.193588256835938, 4.710710048675537, 1.965495228767395], [10.897865295410156, 6.330376148223877, 2.711355447769165], [4.425022602081299, 12.563477516174316, 8.11040210723877], [3.3688712120056152, 0.35127145051956177, 8.01108169555664], [4.876145362854004, 11.898115158081055, 7.140430927276611], [4.997030258178711, 12.522018432617188, 9.194533348083496], [8.83796501159668, 4.172715663909912, 9.648500442504883], [8.245972633361816, 5.118042945861816, 10.240081787109375], [8.89527416229248, 3.0200228691101074, 10.204601287841797], [9.368968963623047, 4.353395462036133, 8.478206634521484], [9.304171562194824, 11.82296371459961, 12.622488975524902], [8.041986465454102, 11.787549018859863, 12.67275619506836], [9.88052749633789, 12.421138763427734, 11.660508155822754], [9.971704483032227, 11.289037704467773, 0.6211092472076416], [6.001120090484619, 2.4209752082824707, 4.9304094314575195], [6.5491766929626465, 3.024975061416626, 3.9883480072021484], [4.86387825012207, 1.871811032295227, 4.7558207511901855], [6.574912071228027, 2.360414505004883, 6.098609924316406], [1.974625825881958, 10.144645690917969, 5.755705833435059], [1.7589877843856812, 11.179971694946289, 6.479869365692139], [3.1334786415100098, 9.923333168029785, 5.363383769989014], [1.0390958786010742, 9.34418773651123, 5.493176460266113], [8.645673751831055, 8.718854904174805, 7.45852518081665], [9.811561584472656, 8.370746612548828, 7.211065769195557], [8.24303913116455, 8.731328010559082, 8.644552230834961], [7.86360502243042, 9.076860427856445, 6.522239685058594], [3.056589126586914, 1.4999244213104248, 11.8030366897583], [4.282707691192627, 1.3870865106582642, 12.129143714904785], [2.276196002960205, 0.5002706050872803, 11.862350463867188], [2.6367249488830566, 2.6463422775268555, 11.423212051391602]], "Forces": [[-1.610696311764079, -2.455213628699224, 0.39557485591358255], [-1.2529649964713307, 1.518485940865842, 0.07374149555647276], [0.37422771820556705, -0.5730167796706354, -0.6242759904770109], [1.453276772075087, 0.9910251943540311, 0.42991359569185905], [1.0844283736287976, 0.3772975991823414, -0.17796626921625117], [1.3321634350261717, -0.6662049169087586, -0.3780879712290274], [-0.8411785954744212, -0.29616652314893455, -0.5040938243582909], [0.7725760213985774, 0.10393912399248431, 2.333120305968011], [-1.1627097076134434, 0.6902364482612681, -2.7891246039903503], [-0.5336968719183878, 0.3003713475910218, 0.6712938507482681], [0.3181954925966794, -0.5335134141395935, 0.14137417214143463], [0.22496957810708332, -2.5580543416844983, 2.5280638354017673], [0.397723800454727, 1.3940493528314417, 1.0096631150322826], [-2.2931102072386937, 0.933244790002444, -1.0102246402615487], [0.9514025914667061, -0.9695015163270578, -0.8844080534624256], [-0.45350589607194935, 0.16555598904271185, -1.307974348512508], [1.559619575617793, -0.035109217963606096, 0.3577519381692995], [-0.14034648024348645, 0.44445061468299796, -0.641653304919654], [-0.7250954735775209, 1.6676758341541729, -1.473679578387664], [0.32847888793888536, 0.31512912610238786, 0.5824848985724987], [0.06967064496632538, 0.1633455924939399, -0.06962316833767075], [0.13110871444758188, -1.0810727203233228, 1.0679819479784056], [0.4218013369414357, -0.605781620077788, 1.8120596527879793], [-0.3488242684828996, -1.1899264991448983, -0.32079673338153325], [1.6723346782734305, 0.10255489875943766, -0.2998170960583953], [-1.708438720365232, 2.483138520176734, -1.4237214676755485], [-2.437834350355545, -1.069294639527563, -0.16410136711200327], [1.3235358129552812, -1.1154084311340848, 0.4867234397536138], [0.44144198757143216, 0.8681861324851593, 0.10580115910456497], [1.5830586808107394, -0.9158026430713713, 0.1662824690212118], [-0.2640687779484842, 0.09803088600172609, -0.6734676227788361], [-0.5786209828533787, 0.565588515978197, -0.04952112057222186], [0.06694276214341319, 0.7550965574537523, -0.06121928512586584], [-0.4227220025333685, 0.46342760962182905, 1.4649086959895534], [-0.39676792851994724, 0.1965978673052269, 0.738468461420887], [-2.127466408973566, 0.38303595608925345, -3.1003723785692867], [3.1756508051363252, 0.09611191065927162, -0.2472557390585089], [-1.5255777756433109, -0.6906251968352397, -0.12054382974978904], [0.1452207450550135, -0.3453244992336932, -0.48837474199417236], [1.086030945005624, 0.06417640562830973, 2.2646292492925153], [1.129637485133496, 0.1321197742423637, -1.4022546024938847], [-0.2512687392685538, 0.5801346342533011, 0.40937601118679035], [-0.3086963857375585, -0.5942417639409084, 0.6288561499003564], [-0.31964853740114046, -0.10814183589989156, -0.048373094008206066], [1.9051737799881567, -0.06941300020257603, -2.130396184927296], [0.0022996256031227657, -0.6217598751181277, -0.5445709812775603], [-1.0032063647249458, 1.2203086765302344, -0.4108127436687055], [0.9999210849363425, 0.305182125695361, 2.2557794142856102], [-2.098288938076921, -2.473824765769294, -2.2154225505466396], [-0.1909980470057681, 1.7770833349563442, 0.23967629887846748], [1.0230614503175444, -1.3415180346594109, 1.2771352229110504], [0.2075352129194157, 1.9735481578699614, 0.24992614603450855], [-0.3875358513700563, 0.5690703123422006, -0.3512289805513937], [0.17301083671740966, -1.0276477638514931, 0.5250152658097995], [-0.40483928476511954, -0.17633307920531577, 1.1894804679192978], [0.14971471556011207, 2.9664032013842667, -0.03669828875562653], [0.45060730173772756, -0.2617110783909291, -0.3976487278878838], [-0.9624581639417408, -0.46398184880632376, 0.6770641290307802], [0.8232787097126983, -2.283207422597248, -0.9691093325243176], [2.3072992318309926, 2.365343958992891, -1.877981125949156], [-0.5726644533025197, 0.7530935277841201, 0.5559716084753534], [-0.35041599260806733, -2.2519565122478316, 2.292456469109028], [-1.2247431249791518, -1.154561140360909, -1.0681014197517364], [-0.4168397691283884, 0.27848161958377643, -0.3657067380374528], [-0.11987177282430013, -0.3342548159226883, -0.27763172152104787], [-0.06572325695270813, 0.31749240474815243, 1.3098989780151709], [0.5151284264294007, -2.067249808613998, -0.27185760960391925], [1.7762696750586562, 1.1561890665522554, 0.6079079763338892], [-0.7657014607103907, 1.7251257999841536, 0.8863354045040864], [-0.6713078897775818, -0.2759163789110568, -0.5840703914533736], [-3.863750201725201, 0.44090936859083724, 1.7137173707530613], [0.9002148249115594, -1.1740471314951721, -1.4081283172879169], [-0.15233434839029594, 0.8090505966665513, -0.9185950185267696], [1.6796395355774947, 1.3985109562611342, -0.23573950619363984], [-0.3296804346058341, -2.757094953525298, 0.32902832886822525], [0.31650085038949755, -0.18790536084751025, -0.38884695812361403], [0.25035870033147994, 1.1946467852128981, 0.5670564629997376], [-1.1217409818261186, 1.2683857390699225, -0.06437619088198222], [0.049322625269080614, 0.30416832947325473, -0.41014779511108945], [0.6977940247447387, 0.16860223587256654, -0.8562752838245739], [0.4590214336174287, -1.3734118251916079, 2.1433135173285027], [1.723681515462025, 0.5281507195816165, -2.03271238737719], [-0.6527807067002699, 0.49182765559171315, -0.28535373969208216], [-1.4155415220333945, -0.34919369998488997, 1.0199923185075224], [0.06190723198229521, -2.842774993839372, 1.6155296568573214], [1.4129708938271237, 0.9538167482504238, -0.8830568617035405], [-0.9877792923597304, 1.6080904305017671, 0.6894223804060372], [-0.3184088976379222, -0.732411308234625, -0.881478487223952], [1.2158065147420525, 0.3212012379765963, -1.185525358970635], [-2.0292816333289445, 0.78491993346628, 2.338570821688205], [0.5442408900183743, 1.1374470604686053, -0.805001878336642], [0.7316021432767582, -0.6325775156873705, -0.3174247794976679], [-1.1655437789863528, -1.2827632106526894, -1.636376146308319], [0.11141145299285936, -0.00955216732020607, 0.8664920276269654], [-0.15484840822320992, -0.04790974184776428, -0.18184228143406728], [0.3302822543944156, -0.41880025853754976, 1.1906024889740248], [0.17656903623765657, 0.007060700669873223, 0.24436265801110224], [0.5632695982999714, 0.22289004499511542, -0.26266745215987747], [-0.4239934357119178, -0.04213791183031931, -0.06426069354978972], [0.42445000508622793, -2.6020964581183197, -2.6397138097501656], [0.8772759159887207, 0.10219909903376381, 0.1332201144050641], [-0.705000969050012, 1.418509024849346, 2.9100795236241783], [-0.0111619785470768, 1.0189573590366292, -1.3408776726648992], [0.1782392711879547, -0.9473623116907902, 1.0222129749257227], [0.13791350732543822, 0.2425947428336015, 0.679012685988242], [0.3789979360436006, 0.2787622316926186, -0.16519783640939806], [1.0309755910464258, 0.5852646158568182, -0.8639737459258129], [-0.2980436484908549, 0.29517433988007935, -0.7484872965282802], [-0.8203921225016132, -0.575435404582407, 0.25971352157113287], [-0.7923698838975604, 0.31970658750362935, 0.6723039720727436], [2.47166754854012, -1.4260236954598495, -1.3336140231758398], [-1.2333430910427048, 2.721395683629992, 2.1565193302081074], [-0.4013835603058721, -1.9853079876962625, 0.7888486090963217], [-0.42156176324257644, 0.7708334190234758, -2.0364087808859708], [0.10639249240209898, -1.7595599604345, -2.175346525078216], [-0.5766399440779756, 0.48516848048890254, 0.026508223533785194], [0.5270781057008673, -0.20575590899269916, 1.5301177823975254], [0.0759843375649443, 1.830488970271184, 0.233633117330031], [-0.18487861856963414, 0.5109078911069121, -0.12399986951445212], [0.37107452931755935, 0.2610537624892169, 0.4106879886278873], [-0.9616443247514452, -1.4109203426117902, 0.796468894208191], [-1.9490543955595996, -0.7547017138440235, -0.003320091033253438], [1.5388448099883136, -1.0267804925804007, -0.7174343573215326], [0.08378326390851547, 0.10253927991819306, 2.1011889207952605], [-0.6585044067135135, 0.7481636569168416, -0.6339469692812825], [0.03956545686147509, 1.4854704038056072, -1.4322050064812062], [0.5093800259757845, -1.6707858888746046, 0.9115568649238223], [0.1173775462888547, 0.24198793413039713, 0.1648887573635769], [2.789661402777645, 1.3261929126438852, 1.6492652179634202], [-0.46676449489594585, 1.209750148765434, -0.4050517601549473], [-2.6188925244098153, -0.9297005694810575, -0.5628562311816949], [0.501568057443016, -0.8418810020558422, -0.3818292900905574], [-1.4089955337820643, 0.9691835841716501, 1.3915002174930198], [2.7272309963689922, -0.6108948271398746, -0.7841008896429823], [-0.7209237873205873, 1.037055995429263, -0.4894720670098662], [-0.8051195599946229, -1.0796123141295153, 0.14052488648181247], [-2.068227604548063, -1.3469412424960945, -0.3068268973052871], [-0.21863933588989287, -0.6261342068799307, 1.0255369688268612], [1.0804813776412416, 2.4199689803742217, -0.6359864007743786], [0.7099400243299404, -1.8945666889173738, -2.1660933185840467], [0.5637326950495302, 0.4119196565386508, 3.072068283464057], [0.7857504533915284, 1.0237298396377974, -0.15194478281772023], [-0.5325233262388974, -0.11034936265466681, -0.9926121597099908], [0.27760193825045615, -2.701428019414515, -0.7307947923367901], [0.8320259766180921, 0.6522129734828548, 0.6980248842937207], [-0.9372941506762813, 1.48585373078307, -0.3468509285939224], [-0.4817018721075318, 0.37289733916233986, 1.0017306803426291], [-0.4925641575840977, -1.776577228968581, -2.2659603337633123], [0.8562541063932548, -0.24874924451098393, 0.5049203595341285], [-0.6605286666516837, 1.0257295416724364, 0.7057297939314789], [0.7733908105049375, 1.5301089096778704, 1.746492670156763], [-0.7885494890987431, -0.3414074750213793, 0.7604337360169581], [1.771240198246681, -0.05376558322511689, -1.7733804329099465], [-0.9369128359205967, 0.18566703019955225, -0.11535222941416685], [0.7549158153529825, -4.8862515849267245, -1.5275603061698362], [-0.15356537531624462, -0.026454131866515976, 1.3439287505129323], [-0.04094705525570968, -0.6883209365555314, -1.1455266005365268], [0.6224750117850215, 4.826354128439419, 1.015681473724495], [0.029254307050448108, 3.5761741215188576, -0.7809858740482939], [0.7021953274218206, 0.43099899856931956, 1.6663229109145732], [-0.6766608734830026, -2.6891854324481415, -1.2998918851967232], [0.16152400274125658, -2.4028296537258726, 1.1831663481492944], [0.20660816231363005, 0.9788941754989836, 0.287481182047578], [-0.7806531559177825, 0.2641326561721109, -1.4048766314868646], [-0.9952278909923419, 0.24012722760951588, 0.45710872988784085], [-1.6776599900720621, 0.184752575170605, -1.5204729427586845], [0.3117018686854155, 0.1697046673876227, 0.4538341655951611], [1.7725261708608073, 1.1041751019425945, 0.34954520432047226], [-0.32662125040650253, -1.4296362766476343, 0.6741221466848153], [-1.1998897526707961, 2.5848950102413797, -0.6624251755551673], [1.1185496652689888, -0.2725506823313573, -0.0047973723483702236], [-0.7020198732359223, -2.349640279506353, 0.5035071976738155], [0.7882027918420419, -0.01789301504912323, 0.18632759422331505], [1.9093354797938082, 0.7585700184296282, 0.10793852607527908], [-1.1566110360590547, -1.767532058544589, -0.13860243593650845], [-0.9851114397727121, 0.06596409575600348, -0.3820865544746642], [0.2323027365372338, 0.4128796554760562, -0.10598016464243573], [1.6900833874894592, -0.8226408449516135, -1.581080895642744], [-0.17268366401684518, -0.3257046132822561, 0.4712651629966891], [-0.052074274780028525, -0.835859023354162, 1.3880749524092189], [-1.2284272041549777, 1.823130668955729, 0.010028175917501695], [-0.6668128506736675, 1.053164963197212, -1.4332682356038533], [0.1213650336864817, -0.5709133377795906, -0.39951191276392123], [0.3870492974204031, -0.10783978320581895, 0.5851199241347961], [0.07053487802907447, -0.0746553615852046, 0.8517258824294777], [1.4364453970307178, 0.4198570340339398, -1.427830393754337], [-2.139313502652236, -0.6061630177907097, 1.4058801642075223], [0.12960417810805733, -0.6127197299486227, -0.040888662202646434], [0.1802247072231368, 0.4498778680312115, -0.263424225326265], [0.00895209706591436, 1.3296952623160092, -2.7589309724464055], [1.6790126785906287, 1.6711093536965589, 0.9905220719415734], [0.04630914756581106, -0.4698309862066099, 0.057992143432300886], [-1.6829316957654514, -2.400773219038637, 1.83696690460953], [1.7982748575710998, -0.8896001394780743, 1.0093750365098582], [-0.5698978016643237, 0.15160040843232725, -1.1981913075929822], [-0.5468458523535434, 0.6125540703657673, -0.4865349767047996], [-0.35840162698104894, 0.39259100188240703, 0.4446079867576656], [-1.0300041825508222, -0.06741735902770471, -1.1710620020613176], [-0.699997964181239, 0.45380441849678843, -0.3013712212727712], [0.11143525260073399, -0.32321625264269416, -0.7481260277250128], [1.4649308818761149, -0.05062160388000133, 2.4503417254463438], [0.6527681656770615, -0.7730655983129999, -1.6867059389394747], [-0.11236169821450025, -0.025127982470622322, 0.11007328151137917], [-0.03579573026116739, 0.7277919795923496, -0.1202476050580067], [-0.5288151469510608, -0.24745358641919063, 1.2485543161271746], [0.8577680831392545, 0.9026685996427672, -1.4794071598411627], [-1.1607329009170688, -0.2538114882241346, 0.14799163561396111], [-0.11220367680324073, -0.07372327576090491, 0.06885278956653494], [0.7799137814544491, -0.7977946898677197, 1.3462353859704974], [0.3409720030682184, -0.29279090413519043, 2.4777855917807807], [0.505183553387245, 0.609029474932139, -0.8497320821007158], [-0.12025904535733943, 0.04340107504102303, -0.05655784233077295], [-0.68049646164969, -0.1069035498168709, -1.6270636317535465], [-2.394134071359402, 1.2632002126783612, 1.6906587030198474], [-0.0013257066615132852, -0.2831990009786615, -0.20680528420675923], [2.4437727008560164, -0.6301286777167967, -1.2942863502865958], [-0.1015208866226574, -0.251024536460943, -0.36216179889391875], [-0.8081855876199887, 0.5205604218065747, 0.00754841979898608], [1.5925585176511816, -0.7134387297240027, -0.8348213482821827], [-0.9648157841960477, 0.11881990635759387, 1.2574511685610843], [-0.4394875671341004, 0.026093642947890454, -0.2668552761910142], [1.0146947231889485, -0.030615505867259415, 0.032826187587633886], [-0.5694402392869523, -0.17977395382437408, -0.07690695163580816], [-0.09717092165100924, 0.023188782195473732, -0.28118953955461795], [-0.5651322055646211, 0.07987192689793687, 0.06345345729002878]], "Cell-Size": [12.9, 12.9, 12.9], "Charges": [0, 0, 0, 0, 0, 0, 0, 0, 0, 0, 0, 0, 0, 0, 0, 0, 0, 0, 0, 0, 0, 0, 0, 0, 0, 0, 0, 0, 0, 0, 0, 0, 0, 0, 0, 0, 0, 0, 0, 0, 0, 0, 0, 0, 0, 0, 0, 0, 0, 0, 0, 0, 0, 0, 0, 0, 0, 0, 0, 0, 0, 0, 0, 0, 0, 0, 0, 0, 0, 0, 0, 0, 0, 0, 0, 0, 0, 0, 0, 0, 0, 0, 0, 0, 0, 0, 0, 0, 0, 0, 0, 0, 0, 0, 0, 0, 0, 0, 0, 0, 0, 0, 0, 0, 0, 0, 0, 0, 0, 0, 0, 0, 0, 0, 0, 0, 0, 0, 0, 0, 0, 0, 0, 0, 0, 0, 0, 0, 0, 0, 0, 0, 0, 0, 0, 0, 0, 0, 0, 0, 0, 0, 0, 0, 0, 0, 0, 0, 0, 0, 0, 0, 0, 0, 0, 0, 0, 0, 0, 0, 0, 0, 0, 0, 0, 0, 0, 0, 0, 0, 0, 0, 0, 0, 0, 0, 0, 0, 0, 0, 0, 0, 0, 0, 0, 0, 0, 0, 0, 0, 0, 0, 0, 0, 0, 0, 0, 0, 0, 0, 0, 0, 0, 0, 0, 0, 0, 0, 0, 0, 0, 0, 0, 0, 0, 0, 0, 0, 0, 0, 0, 0, 0, 0, 0], "Date": "2020-06-07 07:33:01", "Natoms": 225}
{"Energy": -1241.3536316753384, "Positions": [[7.640000343322754, 3.140000104904175, 12.449999809265137], [7.260000228881836, 3.200000286102295, 0.48000001907348633], [7.25, 3.7400002479553223, 11.739999771118164], [8.460000038146973, 3.7300002574920654, 12.470001220703125], [8.010000228881836, 1.7400001287460327, 12.060001373291016], [9.080000877380371, 1.5800000429153442, 12.24000072479248], [7.4200005531311035, 1.0700000524520874, 12.690000534057617], [7.670000076293945, 1.3700001239776611, 10.720000267028809], [6.630000591278076, 1.5800000429153442, 10.450000762939453], [7.830000400543213, 0.3100000023841858, 10.55000114440918], [8.300000190734863, 1.9200000762939453, 10.020000457763672], [7.2900004386901855, 1.0600000619888306, 5.6100006103515625], [7.4800004959106445, 1.940000057220459, 6.070000648498535], [6.460000038146973, 0.64000004529953, 6.010000228881836], [7.020000457763672, 0.9100000858306885, 4.65000057220459], [8.640000343322754, 0.4400000274181366, 5.990000247955322], [8.770000457763672, 12.420001029968262, 5.4200005531311035], [9.5, 1.0, 5.650000095367432], [8.660000801086426, 0.32999998331069946, 7.490000247955322], [9.690000534057617, 0.23000001907348633, 7.860000133514404], [7.9200005531311035, 12.480000495910645, 7.780000686645508], [8.34000015258789, 1.2100000381469727, 8.030000686645508], [4.159999847412109, 8.880001068115234, 8.039999961853027], [3.580000162124634, 9.480000495910645, 8.600000381469727], [3.580000162124634, 8.300000190734863, 7.450000762939453], [4.7900004386901855, 9.420000076293945, 7.450000762939453], [4.810000419616699, 8.0600004196167, 9.070000648498535], [5.409999847412109, 7.240000247955322, 8.680000305175781], [5.570000648498535, 8.770000457763672, 9.420000076293945], [3.6800003051757812, 7.440000057220459, 9.930000305175781], [2.760000228881836, 7.020000457763672, 9.520000457763672], [3.070000171661377, 7.960000514984131, 10.670000076293945], [4.28000020980835, 6.6700005531311035, 10.420000076293945], [11.210000991821289, 10.840001106262207, 2.3500001430511475], [11.920000076293945, 10.720000267028809, 3.0500001907348633], [10.640000343322754, 11.670000076293945, 2.370000123977661], [11.680001258850098, 10.65000057220459, 1.4700000286102295], [10.270000457763672, 9.720000267028809, 2.430000066757202], [10.500000953674316, 9.020000457763672, 1.6299999952316284], [10.480001449584961, 9.34000015258789, 3.4300003051757812], [8.780000686645508, 10.130000114440918, 2.1600000858306885], [8.5600004196167, 11.069999694824219, 2.6700000762939453], [8.210000038146973, 9.230000495910645, 2.390000104904175], [8.720000267028809, 10.430001258850098, 1.1100001335144043], [12.690000534057617, 6.080000400543213, 7.630000114440918], [11.680001258850098, 6.0, 7.600000381469727], [0.04000000283122063, 6.260000228881836, 8.59000015258789], [0.17000001668930054, 5.190000534057617, 7.3600006103515625], [0.12000000476837158, 7.100000381469727, 6.530000686645508], [0.1900000125169754, 8.0600004196167, 7.0400004386901855], [1.2000000476837158, 7.090000629425049, 6.460000038146973], [12.119999885559082, 7.100000381469727, 5.360000133514404], [12.700000762939453, 7.2900004386901855, 4.460000038146973], [11.430000305175781, 7.940000534057617, 5.490000247955322], [11.370000839233398, 6.320000171661377, 5.409999847412109], [9.34000015258789, 7.380000114440918, 12.130001068115234], [8.380001068115234, 7.690000534057617, 12.080000877380371], [9.84000015258789, 8.200000762939453, 12.440000534057617], [9.569999694824219, 6.530000686645508, 12.620000839233398], [9.860000610351562, 7.110000133514404, 10.710000991821289], [10.910000801086426, 7.400000095367432, 10.830000877380371], [9.90000057220459, 6.0400004386901855, 10.520000457763672], [9.180000305175781, 7.700000286102295, 9.59000015258789], [8.350000381469727, 8.40000057220459, 9.690000534057617], [8.739999771118164, 7.050000190734863, 8.84000015258789], [9.670001029968262, 8.630000114440918, 9.270000457763672], [6.350000381469727, 11.020000457763672, 12.030000686645508], [6.430000305175781, 10.680000305175781, 0.08000000566244125], [7.210000038146973, 11.400001525878906, 11.670000076293945], [6.2300004959106445, 10.40000057220459, 11.24000072479248], [5.15000057220459, 11.989999771118164, 12.050000190734863], [5.15000057220459, 12.720001220703125, 12.860000610351562], [5.2400007247924805, 12.74000072479248, 11.270000457763672], [3.9200000762939453, 11.260000228881836, 11.970000267028809], [3.2900002002716064, 11.400001525878906, 12.850000381469727], [4.100000381469727, 10.229999542236328, 12.290000915527344], [3.240000009536743, 11.329999923706055, 11.120000839233398], [0.18000000715255737, 2.8500003814697266, 4.360000133514404], [0.8100000023841858, 2.180000066757202, 3.930000066757202], [0.7400000095367432, 2.7800002098083496, 5.190000534057617], [0.25999999046325684, 3.7800002098083496, 3.9600002765655518], [11.710000038146973, 2.2900002002716064, 4.28000020980835], [11.55000114440918, 1.9100000858306885, 3.2800002098083496], [11.680001258850098, 1.5900001525878906, 5.1100006103515625], [10.65000057220459, 3.390000104904175, 4.550000190734863], [10.260000228881836, 3.9000000953674316, 3.6600003242492676], [11.130000114440918, 4.090000152587891, 5.230000019073486], [9.710000991821289, 3.0900001525878906, 5.010000228881836], [4.380000114440918, 3.8400001525878906, 0.30000001192092896], [4.680000305175781, 2.950000286102295, 0.6599999666213989], [5.160000324249268, 4.420000076293945, 0.5700000524520874], [3.9600002765655518, 3.820000171661377, 12.280000686645508], [3.310000419616699, 4.460000038146973, 1.1200000047683716], [3.8400001525878906, 5.020000457763672, 1.8900001049041748], [2.760000228881836, 5.039999961853027, 0.3800000250339508], [2.5399999618530273, 3.390000104904175, 1.8300001621246338], [1.53000009059906, 3.1600000858306885, 1.5100001096725464], [2.330000162124634, 3.700000047683716, 2.8500003814697266], [2.9000000953674316, 2.3600001335144043, 1.7600001096725464], [12.340001106262207, 2.7800002098083496, 11.470001220703125], [11.370000839233398, 2.930000066757202, 11.25], [12.74000072479248, 2.140000104904175, 10.789999961853027], [12.570000648498535, 3.6600003242492676, 11.020000457763672], [12.620000839233398, 2.5399999618530273, 12.90999984741211], [0.32999998331069946, 1.6400001049041748, 0.05000000447034836], [0.15000000596046448, 3.4100003242492676, 0.5], [11.350001335144043, 2.240000009536743, 0.7600000500679016], [10.450000762939453, 2.5300002098083496, 0.2200000137090683], [11.479999542236328, 2.9000000953674316, 1.6200000047683716], [11.160000801086426, 1.1700000762939453, 0.8500000238418579], [3.1800003051757812, 3.120000123977661, 8.610000610351562], [2.9800000190734863, 4.110000133514404, 8.579999923706055], [3.7200000286102295, 2.830000162124634, 9.410000801086426], [2.390000104904175, 2.580000162124634, 8.3100004196167], [4.220000267028809, 2.7800002098083496, 7.570000171661377], [4.03000020980835, 1.7300000190734863, 7.37000036239624], [3.880000114440918, 3.1800003051757812, 6.610000133514404], [5.599999904632568, 3.320000171661377, 8.05000114440918], [5.560000419616699, 3.8600001335144043, 8.99000072479248], [5.930000305175781, 4.200000286102295, 7.500000476837158], [6.340000152587891, 2.5300002098083496, 8.0], [2.6100001335144043, 7.9800004959106445, 2.9600000381469727], [2.6399998664855957, 7.500000476837158, 3.8500001430511475], [2.510000228881836, 8.950000762939453, 3.200000286102295], [3.5200002193450928, 7.9200005531311035, 2.5399999618530273], [1.5100001096725464, 7.2900004386901855, 2.130000114440918], [1.7500001192092896, 6.25, 1.9300000667572021], [0.5199999809265137, 7.180000305175781, 2.569999933242798], [1.4700000286102295, 8.030000686645508, 0.8500000238418579], [1.5800000429153442, 7.410000801086426, 12.850000381469727], [2.4900002479553223, 8.34000015258789, 0.6200000047683716], [0.940000057220459, 8.980000495910645, 0.7800000309944153], [6.680000305175781, 6.050000190734863, 3.240000009536743], [5.829999923706055, 5.599999904632568, 2.930000066757202], [7.210000038146973, 5.190000534057617, 3.3000001907348633], [6.930000305175781, 6.460000038146973, 2.3500001430511475], [6.620000839233398, 6.850000381469727, 4.450000286102295], [7.600000381469727, 7.260000228881836, 4.690000057220459], [5.730000019073486, 7.470000267028809, 4.330000400543213], [6.410000324249268, 6.010000228881836, 5.720000267028809], [7.309999942779541, 6.199999809265137, 6.3000006675720215], [6.260000228881836, 4.970000267028809, 5.440000534057617], [5.570000648498535, 6.340000152587891, 6.329999923706055], [0.1900000125169754, 12.050000190734863, 7.539999961853027], [0.9200000762939453, 12.600001335144043, 7.9800004959106445], [12.640000343322754, 12.55000114440918, 6.789999961853027], [0.690000057220459, 11.210000991821289, 7.280000686645508], [12.110000610351562, 11.700000762939453, 8.579999923706055], [11.25, 12.370000839233398, 8.620000839233398], [11.750000953674316, 10.690000534057617, 8.430000305175781], [12.650001525878906, 11.750000953674316, 10.030000686645508], [0.8100000023841858, 11.470001220703125, 9.970000267028809], [12.300000190734863, 11.0, 10.739999771118164], [12.329999923706055, 12.620000839233398, 10.610000610351562], [3.940000295639038, 11.690000534057617, 5.050000190734863], [3.3500001430511475, 12.510000228881836, 5.03000020980835], [4.190000534057617, 11.529999732971191, 6.010000228881836], [3.2900002002716064, 10.960000991821289, 4.78000020980835], [5.130000114440918, 11.890000343322754, 4.080000400543213], [5.9800004959106445, 12.460000991821289, 4.430000305175781], [5.640000343322754, 10.930000305175781, 3.9600002765655518], [4.700000286102295, 12.579999923706055, 2.7800002098083496], [5.490000247955322, 0.24000000953674316, 2.2700002193450928], [3.9100003242492676, 0.4300000071525574, 2.890000104904175], [4.510000228881836, 11.789999961853027, 2.06000018119812], [12.710000038146973, 2.06000018119812, 7.65000057220459], [0.9500000476837158, 1.7200000286102295, 7.220000743865967], [12.600001335144043, 3.0900001525878906, 8.319999694824219], [11.640000343322754, 1.380000114440918, 7.450000762939453], [1.8000000715255737, 12.39000129699707, 2.370000123977661], [1.6000001430511475, 11.350001335144043, 3.080000400543213], [2.140000104904175, 12.370000839233398, 1.130000114440918], [1.6500000953674316, 0.6800000667572021, 2.9100000858306885], [0.7200000286102295, 6.430000305175781, 11.0], [0.09000000357627869, 5.350000381469727, 10.34000015258789], [0.1600000113248825, 7.5500006675720215, 11.110000610351562], [2.1500000953674316, 6.110000133514404, 11.420001029968262], [6.630000591278076, 6.3000006675720215, 11.360000610351562], [5.990000247955322, 5.390000343322754, 10.770000457763672], [6.770000457763672, 7.4800004959106445, 10.940000534057617], [7.060000419616699, 5.990000247955322, 12.5], [8.290000915527344, 1.850000023841858, 3.0200002193450928], [8.970000267028809, 2.6399998664855957, 2.1500000953674316], [8.860000610351562, 0.8400000333786011, 3.5300002098083496], [7.010000228881836, 2.0, 3.0999999046325684], [5.599999904632568, 7.860000133514404, 0.7300000786781311], [5.020000457763672, 7.2900004386901855, 12.690000534057617], [5.190000534057617, 7.640000343322754, 1.9600000381469727], [6.610000133514404, 8.640000343322754, 0.5900000333786011], [2.320000171661377, 5.4800004959106445, 5.310000419616699], [2.0500001907348633, 5.2400007247924805, 4.090000152587891], [1.820000171661377, 4.65000057220459, 6.12000036239624], [2.8400001525878906, 6.580000400543213, 5.690000057220459], [11.24000072479248, 5.640000343322754, 1.53000009059906], [11.65999984741211, 6.789999961853027, 1.1600000858306885], [11.970000267028809, 5.010000228881836, 2.309999942779541], [10.130000114440918, 5.200000286102295, 1.0099999904632568], [5.060000419616699, 11.770000457763672, 7.9200005531311035], [5.90000057220459, 10.89000129699707, 8.3100004196167], [5.560000419616699, 0.08000000566244125, 7.690000534057617], [3.8400001525878906, 11.380000114440918, 7.630000114440918], [9.569999694824219, 3.4100003242492676, 8.390000343322754], [10.370000839233398, 4.12000036239624, 7.7400007247924805], [8.539999961853027, 2.9200003147125244, 7.7400007247924805], [9.620000839233398, 3.380000352859497, 9.730000495910645], [10.130000114440918, 11.80000114440918, 12.180000305175781], [8.860000610351562, 11.5600004196167, 12.49000072479248], [10.500000953674316, 0.04000000283122063, 11.600000381469727], [11.069999694824219, 10.910000801086426, 12.5600004196167], [5.079999923706055, 3.4800002574920654, 4.170000076293945], [4.210000514984131, 4.420000076293945, 4.560000419616699], [5.050000190734863, 3.2800002098083496, 2.8500003814697266], [6.0400004386901855, 3.010000228881836, 4.900000095367432], [0.020000001415610313, 11.3100004196167, 5.15000057220459], [1.03000009059906, 12.170000076293945, 5.180000305175781], [0.3400000333786011, 10.130000114440918, 5.570000648498535], [11.770000457763672, 11.690000534057617, 4.660000324249268], [7.050000190734863, 10.0, 6.37000036239624], [8.24000072479248, 10.450000762939453, 6.0400004386901855], [6.880000114440918, 9.280000686645508, 7.400000095367432], [6.050000190734863, 10.370000839233398, 5.739999771118164], [3.2800002098083496, 1.290000081062317, 11.580000877380371], [3.620000123977661, 0.7700001001358032, 12.760000228881836], [3.5200002193450928, 0.6599999666213989, 10.470000267028809], [2.680000066757202, 2.4000000953674316, 11.5600004196167]], "Forces": [[1.4635951965372986, -1.474797543243532, -1.2273529916301418], [-0.6859902363613225, 0.17087522221278906, 1.6719606027001683], [-2.416923744851093, 0.7232856068341292, -1.500499194773848], [2.0788632909464226, 0.579968405860591, 0.9483905001780445], [-0.45451654390604146, 0.40791259316118283, 1.6901921978459602], [0.5288001666406325, -0.1389389699338352, 0.33296470517351034], [-0.10002113526840399, -0.25930605376525595, 1.14939642096106], [-0.5561385235203269, 0.3411685454725952, -1.9869327947015754], [-0.8741105674723031, 0.10923829611344366, -0.12368593139267867], [0.3004028872691826, -0.9959310455372297, -0.044154937690280775], [0.5166955170798466, 0.44283193540106913, -0.7900741781112697], [3.2610133624858144, -1.599596770740422, 1.5004458816477968], [-0.7161951062754467, 2.084831313315409, -0.27870739906602454], [-0.8141740481892553, -0.9739026953381468, 2.2026872836091314], [0.5843652096174652, 1.623879323195467, -2.45963450995379], [-1.3864137755269732, -0.57056941684766, 1.086742381070736], [-0.28902619965045995, -1.0859624352902366, 0.12730010663006433], [0.3279409697710849, 1.4931535945587835, -0.5138775384021285], [-0.10884469284841404, -1.2226451584718312, -0.6404248421399132], [0.3859224393215485, -0.6370598724754609, 0.11333328390136516], [0.0007130209268134227, -1.1399438207136168, 0.49001870164962474], [-0.43513980033537225, 0.9804294874317011, -0.02168946769024995], [-0.03910352314534671, -1.862290790250356, 0.12475609228713339], [-0.9256160523007118, 1.5641630963890802, 0.20524115703341297], [-1.01593667026497, -0.9348307862054274, -0.8924675375330676], [1.529035970942431, 0.9707387427984069, -0.6323316558121911], [-1.8943814160225405, 0.1572902740599534, -0.14048077969992842], [0.38893275544939, -0.6119994849125986, -0.7952193487821304], [0.14472850555344782, 0.19154955429649917, 1.2147448626130348], [1.9929387935493799, 0.7496252647277095, -0.09179529864857766], [0.01500715323387659, -0.9499609199334282, -1.7568930735600163], [0.6638042423889207, 1.371804197767498, 1.0804052570356812], [-0.346962626884042, -0.873428430643343, 0.8330812928554432], [-0.6817789416384246, -2.173622124289198, -1.7374482732777685], [0.941557848508478, 0.873760536374614, 1.9544475268074362], [-0.07025748451269763, 1.858541575303379, 0.2788381487774456], [0.32558284619414946, 1.0060546084909683, -1.801205374813079], [-2.0101344948437236, 0.4908693952123801, 0.05813903305313345], [0.6813692931386404, -0.9917352923833206, -0.2992573867009265], [-0.47826304077963544, -0.8410757774380114, 0.7497068060232587], [2.8499713022622384, -0.20854526129097706, 0.48427188148674427], [-0.6057481984183328, 0.37870795709576965, 1.121147754749328], [-1.0120679114636382, -0.15071370618294644, 0.19289742935231602], [-0.13667237116426864, -0.2798465810093777, -0.8702253714728313], [-0.6508896753596599, 2.3235491185475037, -3.1349483052632072], [-1.592484903792966, -0.7293639088131092, 0.41715013490323705], [0.6298925637865951, 0.282130851645804, 2.060328179171902], [0.9013928873392678, -2.0866686936173835, -0.42227835284971854], [0.44423297335990236, -0.16280096234163738, 3.012558559428968], [-1.110096563618888, 1.1917349935758188, 0.5798347898660999], [1.1779868345494355, -1.1165397644691453, -1.222183613225837], [-0.23479169782995654, 0.9050702884995562, 0.8723123305119546], [0.047004763261306655, -0.479126852226013, -1.0136417022547397], [-0.17993318584086526, 1.0684725322384663, -0.10044124903891499], [-0.09538301401621051, -1.5853406883085948, -0.6756152380188244], [1.0679496346379733, 0.6298303248283947, -3.117354132438139], [-2.4147275004567135, -0.28710266637737786, 0.100973911475567], [1.1588522231766871, 0.818616045029017, 0.9057084131483155], [0.21875140356843914, -1.5192451639512068, 2.2522934876886604], [0.303676331485814, -0.31945888617091867, 2.106984127981282], [0.79895033505875, 0.17177405110978017, -0.33672110679825024], [-0.0749313414808006, -1.2470947093089715, 0.39243161926728753], [-0.6392515688869692, 2.6384044701044016, -1.0761973836913703], [-1.6588948896226818, -0.16707126622312699, 1.415195438156252], [0.327492903015796, -0.5931418132956667, -0.8741777978284442], [1.5403784381775718, -0.19874011358308188, -1.481961768489971], [-2.3919841508758886, 2.3292199912332383, -1.0374692060069337], [0.5238537230025562, -1.6753561167416005, 0.7666139087606839], [2.095482396464918, 1.6847894733216866, 0.5259230143242802], [-1.0238147134291302, -2.042073154689615, -0.22489917211753985], [2.561128239369792, 0.11889033449244367, -0.6045593586890835], [0.653952487051151, -0.3746715629846486, 1.3717545994847915], [0.33711402389884776, 0.09949692985543107, -1.4754656309346335], [-1.4105897407762504, -2.1571121427563527, 1.212091053462082], [-0.7713652271720856, 1.073338257016607, 0.5951326420456917], [0.3731363707824663, -1.4445466139770746, -0.7240508194429743], [0.07492786600561394, 0.1079526791864276, -0.8516030359357486], [-1.1681365226323566, -0.6404109186477736, -1.2553813329603152], [0.8783901303630395, -1.2797313580075118, -2.2721514438352672], [0.05432547787770121, 0.7250835533404775, 3.0305694625926893], [0.4920144318456504, 1.2960943635448983, -0.6522374628057332], [-1.0243564325588226, 1.955908657761936, 1.2466197765072466], [0.006901882048633205, -0.9113742676818274, -0.7773008344401161], [-0.29806923422794923, -1.26003683379139, 0.31861378516710664], [1.0021452613335768, -0.4466090187494299, -0.4373098483545872], [0.49502304944897724, 0.2623456641202283, -0.8460479338392715], [0.08549108922741407, 0.850531893955087, 0.730873949867563], [-0.3599656808466982, -0.913133814965382, 0.8684010889441105], [-0.63728625580128, 1.1294062181094662, 1.4487194468178606], [-0.3836119393996085, -2.125113489630193, 0.5779236698504749], [1.48175448167474, 1.3826416709718494, -1.1975176273913082], [0.24275924318769324, -0.39491315557275586, -1.8632608392733667], [-0.34758791096448793, -1.77997738541409, 0.5539141565328801], [0.09703134933429745, 0.8742780059335563, 0.48077812620493476], [-0.7107978059266965, 0.9283293284908246, -0.3341232358692166], [-0.9402191128452664, -0.033826431097569505, -0.06677748584422766], [-1.0039081178949838, 0.4106241452419486, -1.0460293893125676], [0.5930408748428944, 0.07760768114810106, 1.150878579825014], [0.9372677419200433, -0.5381267878382566, 0.19722024068345068], [0.6595815238010981, -0.23616480275874951, 0.38979682097131196], [-2.5200589125944606, -0.8158586940475218, -0.32646760700549354], [0.36812450371203786, -1.2140570545665124, -0.5184785169556978], [1.903442502665974, 2.580881523388167, -0.15843802720927114], [-1.3583692969480523, -0.6501719846694031, -1.2272266314317437], [1.188613545100367, -0.31905623973460384, 0.15001587956992898], [0.7966295261204871, 0.726186252596248, -0.2347960600125399], [0.6058125582768196, 0.2580389043062709, -0.6888218326049594], [-0.6649899481065564, 0.9085172550615587, -0.33941856937524995], [-0.8636861404738994, -0.16300261238004674, 1.1632117200757406], [0.1786637691650528, -0.7824819588544748, 0.7879721900588769], [2.208918364294702, 0.19735680404828634, -2.287721325520146], [-0.4089340951090127, 1.3308733175376786, 0.2142842211146654], [-0.48283972525618835, -0.6445333969433888, 2.094245941887863], [-2.3993172779915724, -1.2126399955952623, 0.05542232619725194], [0.24003834895913598, 1.7964789216761123, 0.29651107100440927], [0.9217188741359016, -1.3889566886323117, 0.5458489091201156], [-0.10151323718617246, 1.1012685137774283, -0.6531455991527267], [-2.016612543876823, -0.6701512520034618, -1.201777624525751], [-0.2029373584102118, -0.27106853062430397, 1.7078387082760103], [0.3218199462170127, 0.27463137209633937, -1.3556380673305348], [0.8886345884163662, -0.45014518849089413, 0.3355711208952329], [-2.97584061917962, -2.107087916855579, -0.013274020346904876], [0.41943041294227057, -1.310637631763555, 1.9564648285229527], [-1.1735846732691915, 2.0401531293925257, -0.18603542872826595], [2.409926578110694, -0.7171072678110921, -1.5976898893542326], [1.1662794468603273, 1.8257709318883302, -0.6529725000174526], [0.8997535793924684, -0.8441379816524078, 0.2326077138724798], [-0.7091975778901498, 0.4533243015813927, 0.9833471211603688], [1.1492300562679105, 0.08789151627162842, -0.6132133279180345], [-1.430018848536479, -0.6738575791361225, -0.49317461809891217], [1.4450659466311244, 0.7832268585987376, 0.4165151052700655], [-0.9308781278649085, 0.325602036819155, -0.08672641914037386], [0.7408486365615974, -1.0928122619914207, 0.23723018789339842], [-2.5477735879178263, -0.35504400793606694, 0.25359201753078897], [1.6704982688653118, -1.2991642343056178, 0.6483298655870444], [0.7325037442325296, 1.6543684180852234, -1.039492918645645], [-0.92631419496242, -1.0045100101836144, 1.2098461482536018], [0.43028531063263853, 1.3227566469779313, -0.8668698828854594], [0.06968542827821651, 1.2317460139477123, -0.24968653771991176], [0.3560012343865259, 0.6405635125100129, -0.9683609712585854], [0.6712195764109236, -0.5107999022875358, 0.8035862233777581], [0.0333342341379234, -1.1133823127725506, 0.29465594606173656], [-0.847333944705335, 0.2539101046094866, 0.15425121368751268], [-0.8337865682377954, -1.135744831821225, 3.6452011753899454], [0.8141861431517804, 1.569513837987481, 0.12595745847306844], [-0.44776793475850624, 1.2362002249296762, -1.3339877128484505], [0.39772180864226925, -1.3627192517170594, -1.3296305690000538], [-0.07916549396542444, -0.22076249460683617, 2.4360651734404932], [-0.5235225039533942, 0.5748826891937551, -0.8237044845695187], [-0.39835022126483993, -0.9529365736197203, -0.6944716624162464], [0.5567208752408859, -0.4759254348451954, -1.547683951626706], [0.99164793748231, 0.5797717731165639, 0.3785663752666754], [-0.8645591408342372, -1.0651888348567462, 0.03360672648340632], [0.47655265583124923, 1.0672599850121205, 0.030132873872872598], [2.344502347792774, 1.130460785509576, -3.089121347428956], [-1.0820561784594318, 1.361006456105585, -0.10595409610548452], [0.560247504078318, -0.4713493114604743, 2.3798112036394996], [-0.817241667806601, -0.9545116552352532, -0.7712271938840167], [-1.6994412830677326, 0.6108171943797721, -1.228446351778082], [0.16564758966411025, 0.6039926038202175, 1.488501769198905], [-0.23531348754012235, -0.6667875913703036, -0.36729676745711604], [0.46829744528685885, -1.0573032858980052, 0.6616291711758066], [1.056957610087366, 0.4879433042314731, 0.2963382355683858], [-0.8476897355930882, 0.21853002112498116, 0.027763718738324367], [-1.1390844776346538, -0.5108084571492163, -0.7940902882181022], [-1.7659288156237396, 0.2838598629183364, 0.484509575588176], [1.1055343998758431, -0.7465346305207258, -0.9034301646474729], [0.562055436519559, 1.6097829380493387, 1.3358096207210588], [1.144700394060719, -0.4553495840118362, -0.7759691907691708], [-0.4769172608441185, 2.116171343254731, -0.9151799888942094], [0.6223782483220226, -0.4494996924614985, -1.2402540468517471], [-0.9596273527139544, -0.8534220358803153, 2.0212090514237087], [0.25474540484074465, -1.3430274282996828, -0.27171968713519257], [2.1212694739984643, -3.471598207311902, -0.6917710630642792], [1.6030581475260481, 3.5048984254784408, 1.789881862442234], [1.499825345083139, -2.1890304685495297, -0.24302216467366783], [-5.950296086459999, 1.4738377154985909, -0.9946064340092768], [-0.5759586312566191, 0.27875995854427016, 0.24411974219156538], [-0.4470570858598237, -0.2348712555363896, -1.4232219771845072], [0.31593385922835276, -0.8248680136126767, -0.4438910723595758], [1.686644241903464, -0.7097246574287249, 1.6672491907421787], [0.3208524974035142, 0.4215148243293361, -3.818797069913197], [-1.6280336457962574, -1.2149466428085147, 2.3047414574252327], [0.17127530218052486, 0.6894041537714178, -0.3175159299841654], [2.3085401563642454, -0.5880386136117928, -0.49955457909423157], [-0.22570911517096612, 0.40795647828222764, 0.43724470778006647], [-0.7760735257459342, 0.7465414397465462, 0.7991165911470244], [-0.08272126638818994, 0.14061785944487193, -0.3026532684961049], [-0.6719839164552232, -0.4701678789864091, -0.05619680580657102], [-2.304816380248604, -0.2097944540986655, -1.0297942136829912], [0.2735680910540964, 1.3680611871894615, -0.014338611390645059], [0.3800189054553121, -0.21033829134495632, 1.7157730209485156], [0.6968072616659744, -0.01167681555193545, -0.31429154798536724], [-0.41226965292062323, 1.6630372162743012, -1.8733458728258743], [-0.6187325413535919, 0.29952990713938427, -0.1783187858878314], [-0.014871423341562209, -1.6737443032227812, 0.8237943939555135], [0.7098276206615274, -0.06602287960761176, 0.5859950180034936], [2.5266676914070527, 0.8139262938401544, 0.1663757433283501], [-2.0719915394733253, 1.7572475250166566, 1.490125414585951], [-2.3141552356735176, -2.0789968106977623, -0.06755883378883538], [0.8813796671452943, 1.5626782570686826, 0.2292595988472866], [-1.9254222088630106, 1.3321545395567025, 0.25084865553288355], [0.4076123395557254, 0.012598535798641694, 0.32263643958705834], [1.6260161355979543, 0.9404937972971612, 1.7150169351838807], [0.15314428222208318, -0.43903210628831363, -2.291828781316414], [1.0927098773696482, 0.47979894455885813, 0.6599462331175919], [2.922127133546881, 0.706533884304353, -1.338524417678076], [-1.2826570298622102, -3.2779799039084625, 1.59681666294991], [-2.609072234189991, 2.0666989177424493, -1.188590215469038], [0.06248762694465046, 2.5706657553384606, -2.159636556202537], [2.875883963545788, -2.852354675631021, 0.01104552740746271], [0.24918598854805724, 0.14327801951121635, 2.375219341281543], [-3.0718820227004566, 1.2438748878279047, -0.434010799517709], [2.7442558798134686, 1.8662993810051034, -0.9558481490983801], [-2.832672577520168, -0.929676150044282, 0.588018650573636], [-1.5363261353878515, 0.3692525171536871, -0.3947942326162143], [1.9497743895453195, -1.2836026129924718, 1.3791801013466576], [3.8058511421078927, 0.30858483840683826, 0.6947680223619281], [-2.140612549054564, -1.2975595785747491, 0.5213682270018335], [0.9811357528527549, -1.5377308353553198, -0.8448537453555038], [-1.6497710445834532, -0.01753888952120064, -0.7290153470900045], [1.009900829628242, -1.8434867603358753, 1.430043003467774], [-0.8024690507068586, 2.5978130301501476, -2.9630590879708145], [-0.3164449258417093, 1.1765947147204545, 1.216595480679721], [-0.11239036902690003, 0.8803463852050777, -0.2534763561755962]], "Cell-Size": [12.899999618530273, 12.899999618530273, 12.899999618530273], "Charges": [0, 0, 0, 0, 0, 0, 0, 0, 0, 0, 0, 0, 0, 0, 0, 0, 0, 0, 0, 0, 0, 0, 0, 0, 0, 0, 0, 0, 0, 0, 0, 0, 0, 0, 0, 0, 0, 0, 0, 0, 0, 0, 0, 0, 0, 0, 0, 0, 0, 0, 0, 0, 0, 0, 0, 0, 0, 0, 0, 0, 0, 0, 0, 0, 0, 0, 0, 0, 0, 0, 0, 0, 0, 0, 0, 0, 0, 0, 0, 0, 0, 0, 0, 0, 0, 0, 0, 0, 0, 0, 0, 0, 0, 0, 0, 0, 0, 0, 0, 0, 0, 0, 0, 0, 0, 0, 0, 0, 0, 0, 0, 0, 0, 0, 0, 0, 0, 0, 0, 0, 0, 0, 0, 0, 0, 0, 0, 0, 0, 0, 0, 0, 0, 0, 0, 0, 0, 0, 0, 0, 0, 0, 0, 0, 0, 0, 0, 0, 0, 0, 0, 0, 0, 0, 0, 0, 0, 0, 0, 0, 0, 0, 0, 0, 0, 0, 0, 0, 0, 0, 0, 0, 0, 0, 0, 0, 0, 0, 0, 0, 0, 0, 0, 0, 0, 0, 0, 0, 0, 0, 0, 0, 0, 0, 0, 0, 0, 0, 0, 0, 0, 0, 0, 0, 0, 0, 0, 0, 0, 0, 0, 0, 0, 0, 0, 0, 0, 0, 0, 0, 0, 0, 0, 0, 0], "Date": "2020-07-15 06:38:57", "Natoms": 225}
{"Energy": -1271.5947794947401, "Positions": [[8.542559469185488, 4.355107928587065, 0.15293134964459326], [7.66109781202804, 4.966192376901272, 0.046692738114827013], [9.049349546940979, 4.323279719426783, 12.1419474421353], [9.22099251485995, 4.813884978226101, 0.8577016753486678], [8.074302069611653, 3.0234524459091348, 0.6316764847581375], [8.946164980109357, 2.433494175469142, 1.009214979505432], [7.426690009021407, 3.22105122949108, 1.5386877316815553], [7.268115819244082, 2.2268507141881164, 12.532429668179091], [7.8254937813534395, 2.000937997426475, 11.588783059408359], [6.273781371441484, 2.694567253830086, 12.27575213864126], [7.045972607029992, 1.230298796983942, 0.10643540649397858], [8.995194774743501, 1.8788076061601375, 7.085502228628382], [8.242815292524659, 2.5684727558107663, 6.791349204213393], [9.477026263550602, 1.497557596768801, 6.197091392564305], [9.780784889001783, 2.3699768279308304, 7.6162773210876304], [8.30541910847397, 0.7774851784245307, 7.805481917900926], [7.87601697624637, 1.2280105176290148, 8.735957894428894], [7.419440550214751, 0.48148261099954304, 7.178734376934542], [9.168481397971636, 12.478689735894445, 8.13145445837408], [10.059463224898327, 12.758750771460267, 8.754346097704373], [9.502165310931183, 11.943860759504124, 7.2044867396987655], [8.579630316368988, 11.74332166031803, 8.746493618076723], [6.108683217530019, 9.505453267855081, 6.9585135228989445], [5.966323408653054, 10.54581582124777, 7.102175355635211], [5.89858359291259, 9.297130452673498, 5.930099727044327], [7.173728924801321, 9.33730279641489, 7.043387001747367], [5.228026250189979, 8.70301191612065, 7.861406471654936], [4.250441582829803, 9.256272263509695, 7.927430777376946], [4.99392020619245, 7.733197595301405, 7.326066193489225], [5.764310726574345, 8.407797805498822, 9.258942782389399], [6.54149371059696, 7.597696185704857, 9.282533183271322], [4.881521707773531, 8.058397670519708, 9.861298833480655], [6.177875496774984, 9.318206613732661, 9.777361646272157], [10.7057047117534, 11.445321344111003, 2.949162887396688], [11.673564672103163, 11.462665769618978, 2.533090790675031], [10.446827647456663, 12.427111921106505, 3.249247240667561], [10.028460511121503, 11.237461102331112, 2.1681239396032597], [10.635963676902081, 10.519827836680623, 4.10300960080051], [9.709481950126827, 10.746213549151227, 4.7107398363446915], [10.473654163721779, 9.482051535261867, 3.695521243679521], [11.890059423386273, 10.661403547562019, 4.95328943178375], [12.133980677721725, 11.74613307284103, 5.1064698650105536], [12.76599767308864, 10.185851660289673, 4.444580219707487], [11.750384350838914, 10.166644289988266, 5.954517905511627], [12.298885889594608, 6.125507614619187, 8.238645059507082], [11.791790391084673, 5.193030608721391, 8.158230181217037], [11.60128125881572, 6.900814554344524, 8.078963171001961], [12.691729701293253, 6.176457923927166, 9.249190129460061], [0.49226751176797384, 6.221591579942082, 7.235153151837418], [1.233258180222093, 6.994363052998735, 7.5978442873105365], [1.041721460945689, 5.237347095988487, 7.250705840823951], [12.883170591960544, 6.582226264695607, 5.866659870365747], [12.199765169084067, 5.815784366900628, 5.419423040176618], [0.834616333896401, 6.689862564202975, 5.162040499200003], [12.333906403619675, 7.551637136846761, 5.941526472032176], [8.597085003230728, 8.335961793621289, 11.64453857394178], [8.98823314795642, 7.5499248119326605, 11.059755015584924], [8.683816159659331, 9.218936009988846, 11.087853260745508], [7.579047388128595, 8.077284515374254, 11.80950688422745], [9.262131480463392, 8.459640307855837, 0.06386085150415569], [8.775229310578014, 9.321225022678675, 0.6027420549241865], [9.020912111565027, 7.535938518127142, 0.6793409114288714], [10.757436185678413, 8.636078565041103, 12.880516961289546], [11.175444580467005, 8.740672413088577, 1.015776830695937], [11.030331406417346, 9.571447580155104, 12.33793994857821], [11.297714270663322, 7.7804382116829265, 12.398703334174646], [5.088358283205943, 11.581501239465785, 11.784131698962996], [6.146743644863851, 11.714354290149172, 11.923916024649271], [4.5465727717888464, 12.469633931370815, 12.045405141416294], [4.924222353824003, 11.431263709448471, 10.758319924236098], [4.602193764089719, 10.416492093849959, 12.578574323014807], [5.393632757601641, 9.610661695244454, 12.587967556574105], [4.507064137737346, 10.771726920259521, 0.7516061170097283], [3.2735552745508376, 9.87233096093369, 12.090127115072027], [3.0546934374013084, 8.887042800437149, 12.577316280400142], [3.3015260567251605, 9.651103647646996, 10.99830717571761], [2.43009273615289, 10.567491515321835, 12.285236622591935], [1.9925079896751394, 2.1344868536760044, 6.272401102859497], [1.5284597117053724, 2.7450135344379163, 6.998424288726701], [2.68915576249413, 2.7459222488582173, 5.773538886885204], [2.5685137652571544, 1.3695562251399842, 6.7809771757491015], [0.9900984745388903, 1.6327833652624733, 5.28600608798961], [1.4660568482840797, 0.8101326553768848, 4.686217313625187], [0.13995241651476303, 1.1753028208759049, 5.863914376737818], [0.45854872152893666, 2.721782862508849, 4.380899384413132], [1.2684167161256874, 3.2763661438358422, 3.8510344274943553], [12.730236167389611, 3.447788212763644, 4.941448389413946], [12.704037176734262, 2.2087247145571363, 3.6216275000990525], [3.941053743746658, 4.673091913751842, 2.4625061815848968], [3.3674622976246074, 5.052529696420566, 3.3042172979141777], [4.35268400849812, 5.454774158605547, 1.8708156376580416], [4.768942092320348, 4.173955048372711, 2.9301074961949523], [3.2152198282780247, 3.748501902579027, 1.5529674362528607], [3.9090874989986686, 3.536819269961971, 0.6805280863870001], [3.1081141878746164, 2.7635560967257025, 2.089865243645833], [1.8790964301219646, 4.253720445666932, 1.0754320406543274], [1.975215343285907, 5.187816734353426, 0.46365731905061097], [1.123768653028943, 4.442079818319461, 1.88807579433484], [1.4306560187607689, 3.485300238233466, 0.4056449621595275], [12.562446283871704, 3.1509587084607595, 11.497740569099927], [12.288035603394624, 3.6672900950780654, 10.6179262121695], [0.6890880595437839, 2.884396753888033, 11.423180043218025], [12.43146108612076, 3.822946159197182, 12.313086078495841], [11.683048272022694, 1.9632155821158666, 11.680765854322724], [10.65179455492588, 2.3331205147418883, 11.470158676608108], [11.91634482231074, 1.2316795376036758, 10.862798637793059], [11.823317532295697, 1.354596760478018, 0.16718487185767256], [10.9955748451948, 0.5990064343198986, 0.3536821608541155], [11.791651462924309, 2.1785676317297598, 0.9415400141835399], [12.792070067258896, 0.7996405189606117, 0.28219057296118233], [3.318138085601643, 4.579244169896064, 9.570048717812437], [2.9603604513056707, 5.553497141377328, 9.912275785069527], [2.6440420813911, 3.8495581670495564, 9.904463798780334], [3.3277442435158755, 4.595546902287432, 8.512613351632563], [4.661134522768349, 4.261414702518734, 10.094858078627537], [5.306881675930559, 5.169740725799468, 9.993386271781073], [4.555356819044699, 4.039000567960541, 11.194671788165437], [5.3299829903414, 3.105954100308706, 9.363857740470296], [5.647376122995216, 3.4027533596480253, 8.323214948280816], [4.701700309021526, 2.169392655356876, 9.317622080400364], [6.288347237069958, 2.8610881033426363, 9.915149525666703], [3.4686820848113697, 8.641998707883703, 2.8455535248559443], [4.009766830437008, 8.501940456876405, 3.744710825401942], [3.221730653297409, 9.666361422542575, 2.7518482234889587], [4.083904536894103, 8.370728496726008, 2.035602238302208], [2.1819130627521095, 7.884249899748198, 2.9003476935522334], [2.4479238138076935, 6.784021979341561, 3.018364394101006], [1.7125390537615237, 8.233134285886692, 3.868416352905507], [1.224469248602135, 8.085445597649612, 1.7477537413305169], [1.6003255713078122, 7.673056972947559, 0.7809424829849991], [0.9480646603900096, 9.157591316113574, 1.5821340460372444], [0.305819146645419, 7.50901670879126, 2.0186036551730897], [8.59280582031052, 5.646940691191303, 4.4618825108041875], [9.477719001973245, 5.4590105747369035, 3.889526293053206], [8.301504252638914, 6.619229335066451, 4.131692360240943], [7.846767942971569, 4.929814906500005, 4.17471581315547], [8.824416945241067, 5.624211714331954, 5.93293090399247], [9.170418175296126, 4.580492279318897, 6.198322538062509], [9.659657564567249, 6.356186536464085, 6.147326504900128], [7.603988775399571, 6.06099831622641, 6.7234785054677015], [7.830491091957444, 5.996752546809565, 7.817754975418412], [6.709775521711105, 5.420996285498349, 6.566126048738325], [7.3293400087254765, 7.117549369261593, 6.479767618474442], [1.0204431937435292, 12.142017156613536, 8.995652863578627], [1.628687199606877, 12.411762135859725, 9.835290930553027], [0.33315127042530096, 0.04302529442734775, 8.875250787720566], [1.6419464935832333, 12.159290386304118, 8.136280233274373], [0.33644696102237026, 10.813873992236964, 9.115989411211148], [12.72535143857038, 10.621180849572482, 8.127978094504577], [1.143130513162672, 10.033355393769353, 9.17801577850291], [12.256998947857438, 10.678116942955036, 10.257132637537469], [12.725991461901062, 10.88208458214259, 11.244396506139504], [11.912719950090384, 9.613068371400306, 10.267280954479268], [11.367302899489857, 11.3295223180359, 10.127253541570624], [4.374140453238071, 12.669578311021247, 4.00208463209162], [4.646895514367908, 0.700605344789942, 4.436922357977444], [4.04006793571998, 11.947732482051798, 4.728556632000439], [3.5640398735820638, 12.803913285062873, 3.3423285117274597], [5.5429578914520095, 12.120368138305437, 3.283021590335289], [6.322940195681846, 11.88000692514194, 4.057506524885113], [5.249435375128978, 11.117752467818411, 2.8482002571389073], [6.150028684481742, 0.11598442543074501, 2.218480206742789], [6.55258755412275, 1.0625068842768912, 2.6771904716537596], [5.438009063348231, 0.39009906920802767, 1.376147297586513], [7.040630486253181, 12.484018519488242, 1.7828011916317896], [12.388355242122344, 2.6865969566199634, 8.225403141617011], [11.392071624161156, 3.3236697825839046, 7.787524827756301], [0.5301959112572517, 3.329891812902493, 8.603350568741291], [12.357329139594993, 1.4154075979708334, 8.289594281562499], [1.526592917838643, 11.977187124406461, 2.2123079792372113], [1.7073056774766018, 0.3286967550098691, 2.2810734341294965], [2.5016433554502733, 11.207589177945394, 2.5068988874734224], [0.4093876231673678, 11.486882586992733, 1.8530768326258964], [1.2815235085570245, 7.049329666278424, 10.920161656293676], [2.493591859804649, 7.057802369140678, 10.512118856702855], [0.7831466457368437, 8.037372395256439, 11.491975859717867], [0.5731412399634873, 5.994306061025104, 10.691735537316848], [5.5379838687968785, 6.535725033736622, 0.14155146737111798], [6.1887702009136625, 7.3389515287754366, 12.354041439355816], [5.877787370100455, 5.300824535682222, 0.23365366355786196], [4.4963192185743095, 6.915698596263091, 0.7859344726970465], [9.809186479449629, 1.6248211851981749, 3.956360234847116], [9.297109835088595, 0.9950605983738737, 2.977398385947525], [10.409031450579343, 0.9226296958789939, 4.867897825360361], [9.75800773427183, 2.866018745400181, 4.0564272413328135], [6.99531105356128, 8.909139681955159, 3.2546183127123247], [6.6072995412204545, 9.281146639420449, 2.123979500264015], [6.228847701328451, 9.08486269298127, 4.266444185769601], [8.137674508071907, 8.343406839367935, 3.406644226772879], [3.6926148759279633, 5.759221318377088, 5.69837421951404], [2.9880307860088084, 4.987848763877933, 4.95418737136035], [3.7561560001924996, 5.515563524052912, 6.948883407186991], [4.310611480550945, 6.743787139497831, 5.197434628151047], [11.350694867998325, 5.3059265465392125, 1.9722301517094594], [11.548235067269092, 4.674581280933188, 0.8892822377707652], [10.176275762560369, 5.814247943411513, 2.157970592864006], [12.229970222631394, 5.42771555635567, 2.857798802535849], [4.4998433365341155, 12.594154729563888, 7.988559760946704], [3.517169449543457, 0.5018138263078198, 7.84882014345892], [5.4019005749625375, 12.502301739191816, 7.099929141704683], [4.545649351029232, 11.871350403472018, 9.025854962156808], [9.163881022101995, 4.802011723534052, 10.063100873451173], [10.390351426520601, 4.709529816997703, 10.42305060578392], [8.601047327521979, 3.8933237142767, 9.40258684459103], [8.496816729831764, 5.828671305161043, 10.446964443405141], [8.867175597497818, 11.87005388684213, 12.327103991724716], [9.519199555546878, 11.682299013044645, 0.497039868532944], [9.377368260848401, 12.525906413834694, 11.375103055841732], [7.699095088439338, 11.36043353454814, 12.212241472988007], [6.0760400712996825, 3.1221677116579545, 4.700684909191932], [6.330269161791973, 4.018588095049618, 3.8092460555622165], [4.999873767823057, 2.452179564756715, 4.566842961985557], [6.867488118724892, 2.9349891603686307, 5.645049493808407], [2.4952514852267877, 10.404259725724026, 6.115831517609463], [3.566305765558087, 10.41280970555972, 5.414430100868444], [2.180664698257233, 9.407110126721813, 6.8003961504585435], [1.7407820444464184, 11.454613168571601, 6.1004977034466386], [9.515292739270516, 8.888444732613577, 7.772687729854858], [10.621882318665277, 8.224606240517955, 7.744707796297493], [8.963561298241183, 9.167884079176092, 8.866332201508408], [8.985158681100009, 9.242230657050133, 6.676783763639132], [3.0259328332163147, 1.2359176563134204, 11.575370879732352], [3.978007027094394, 1.197309997895379, 12.416826150858798], [2.6016430956819394, 0.1550238902243202, 11.086984920390407], [2.5181915183762174, 2.3609491957970317, 11.233786792024576]], "Forces": [[-0.3526773939423043, -0.021529498865906684, 0.33722299011066104], [0.1442701131859758, -0.08612279621766515, -0.17176647351978855], [0.19592337038896304, 0.02252509986086977, -0.11430531608220143], [-0.09041168608816873, 0.09919844716805028, -0.01439641864505165], [-0.18260293703802577, -0.0016185766396604824, 0.4717101882900028], [0.08255504597295929, 0.05074023302227821, 0.006312879108087309], [0.2953722441381809, 0.05327478325904811, -0.19192806932668152], [-0.16123129893239013, -0.08311299930522549, -0.04051636373006273], [0.08159664356638376, 0.09350285031255971, -0.015949368026759787], [0.3164296307602173, -0.05423307819266279, 0.08500005385160812], [0.016843329962202367, 0.2304571015530801, -0.1206942404709177], [-0.22718157181965815, -0.028088684616132183, -0.004529671750426246], [0.5367223514501258, -0.16895039415368013, -0.05726577621911696], [0.2133531220405935, 0.05205107499079058, -0.03628650894579359], [-0.2482470112245335, -0.04712326158482855, 0.09607305749895863], [-0.2228000404392466, 0.04525770596935287, 0.2302463031538139], [0.07770337365179257, -0.01011239433078139, 0.039046936291937874], [0.08727870265741436, 0.06034128188397898, 0.08123603202117236], [0.005382502860907292, 0.007988135896051409, 0.04189777952395899], [-0.08791975104315213, 0.007522719106243018, -0.15287032349850055], [0.05607795501848272, 0.07520775953554026, 0.07106360341047081], [0.1125665080508606, 0.17898724283639633, -0.15143038150509974], [0.3815447475321189, 0.14849582429195887, 0.07787509419184437], [-0.14326971849487727, 0.03540307065480039, 0.08234628730509745], [0.1683646425426725, 0.07689609383760942, 0.17329450771808594], [-0.1296025714907148, -0.03961096498230382, 0.05836193268036788], [-0.04743047250880242, -0.20554334477578284, -0.08184854022520859], [0.2091217672948938, -0.1114669251958585, -0.12216094875120112], [0.03344796379555983, 0.31433903261865587, 0.08241473453467676], [-0.1889392378322467, 0.2182379157226069, -0.15802353234367206], [0.0038567975276414144, 0.1817690061325762, -0.06967082995458825], [0.19439378328171691, -0.017756150058703388, 0.022775932168089073], [-0.05047858912417122, -0.14529336406144158, -0.19692272287001852], [-0.06178231893510601, -0.3589514845364198, 0.06129257677837275], [0.43593888340647563, 0.11141917517688085, -0.1692697269997823], [-0.1834654538954436, 0.28851419057568645, 0.08998802850805894], [-0.06196395924376319, -0.05246512778674314, -0.11170343913703797], [-0.2595266950326963, -0.21159555287098794, 0.21556921013749814], [0.31473157239113775, 0.006337411180296549, -0.2837136167572116], [0.10086301258177185, 0.18818903857499142, 0.1971489954921766], [-0.23897817898774523, -0.1404886339859127, -0.14277113254719329], [-0.049242667047834136, -0.16966398369845112, 0.11379049579297026], [0.04906892412336164, 0.09269510460789693, 0.044274476483062486], [0.0017617671789413338, 0.08782580854808324, -0.26171408657478673], [0.2632857839163731, -0.1576725715904444, -0.1801062851562961], [0.1698677899572209, 0.03656503180040496, -0.05051436650760731], [-0.33083013571121467, 0.31467521997353165, 0.20997684804729488], [-0.05768113840199792, -0.16083112843188224, -0.09915562520381611], [0.4774194369180371, -0.19616590153130437, 0.422169279835741], [-0.2721684958595093, -0.15685330505201855, -0.10991265614372185], [-0.14334605120252147, 0.21553402674457237, -0.03822534332983715], [-0.23023621823320925, -0.004246995120036139, 0.14658388515435952], [0.026428008559280423, 0.0022495613464926486, 0.048983112623583715], [0.1325040645332461, 0.020227895287963434, -0.07795534530876211], [-0.06509294795626158, 0.06698473482780953, -0.17259716968203545], [-0.02515303329021807, 0.36388410948514077, 0.09633922044143724], [0.03753019355751077, -0.3780119030626836, -0.16514102053176977], [-0.1060758979481932, -0.061448614504267404, -0.10369746809091065], [0.16178644750930182, 0.01669588582881366, -0.06693959955700368], [-0.12287141261356913, -0.322925061212266, 0.7175973807574325], [-0.011088436534547677, -0.1563140001723379, -0.15899714511800597], [0.019667031976271922, 0.3563868009424252, -0.3440038889717776], [0.043409408458510074, 0.03372701026729301, -0.02906698132684428], [-0.09398643234868626, -0.06335414055804978, -0.11334232276676684], [0.019921295147206326, 0.07919072138517727, -0.05380818890077441], [-0.07021687169677646, 0.021078444319574306, -0.03540829049498229], [0.03949241539464318, -0.32756021527683227, 0.3637110401127862], [-0.05963911239665212, 0.015798190303772584, 0.03472641530663134], [0.15671810544104878, 0.06864725028720406, -0.014498159858205656], [-0.0866804360384845, 0.15567285932883976, -0.2422226205939742], [0.05230780261854947, 0.031213514919163955, 0.46230058845465094], [-0.16149920001969978, 0.2706420254911816, -0.11945571951017075], [0.0809914772910117, -0.09321351403747082, -0.3791786548312067], [0.3844967706245134, -0.060454755152132035, 0.07966038737117002], [0.038700975313630946, 0.16618366498967166, -0.034187456087182246], [0.007991185854458112, -0.035754836343581016, -0.15768152950681988], [-0.13108183526522396, 0.12835801966244573, 0.05674686894606706], [0.024366314398677497, -0.1672240957295102, -0.17484524589781203], [0.05994216038258263, -0.07354979825033904, 0.22363966408002534], [0.06604676240150284, 0.2429340012875141, -0.012730021229748124], [-0.03582671421834377, 0.07016068577513057, -0.12925777663884055], [-0.09946640633579366, -0.24954578089382337, 0.06072441746949237], [0.028028638435031786, 0.10893755302008068, 0.13445231559943074], [0.21116942273113787, -0.005202949127542217, -0.0567528303291556], [-0.09645249833411332, -0.46486127773584757, 0.052695179534359135], [0.014841882731128369, -0.00901651585665542, -0.06102390434901864], [-0.1272925282642608, 0.1657479782379338, 0.017834856279169187], [0.17514951167289913, 0.29382294970492734, 0.14817724386547315], [-0.045801841553364184, -0.07011696595467062, 0.09922835061950379], [0.2692034420443734, -0.3181672601986113, -0.148432963883554], [-0.23355889651124784, 0.29161634320319973, 0.021128001943908105], [-0.02789374601928863, 0.23219716842499913, -0.08207843356629299], [0.4345722936335295, -0.48211854305048696, 0.07186422171161008], [-0.28423959677062655, 0.08641519782144869, 0.3310926664956872], [-0.057984333055737, 0.20576250465492646, -0.07791899045433257], [-0.10710967948861051, 0.2377876061389891, 0.03803139854856933], [0.033280448570411326, 0.01171360280128674, 0.0779022932642866], [0.17113014591119913, 0.0693154365509698, -0.03500464129819162], [0.1170088841784807, -0.10645848778943094, 0.026724149805133903], [0.14820619778973337, -0.09995681679641855, 0.02109205120739666], [0.01892504502251511, 0.1013087713612718, 0.2683424251052642], [0.03784696906222312, -0.13726611488305296, -0.012189785355627515], [-0.031884544570454164, 0.044073438706856115, -0.06687198642096392], [-0.03764379071696741, -0.1796030044655159, 0.140590817890697], [-0.14121630082160644, 0.011282427591381403, 0.030742289910774826], [0.00749428649547334, 0.08650911417768647, 0.09570545053630224], [-0.06657253421198539, 0.055068548106814795, -0.07446973215788925], [0.29106252797047305, 0.3649820801547854, -0.1495150925952781], [-0.10006501083698396, -0.31953328476851484, -0.15625829875447558], [-0.04869916832422217, 0.11898338981676088, 0.07735006141288508], [-0.0074611243131222, -0.101937937326559, 0.008319374010280949], [-0.13843085762858473, 0.06384299535566132, 0.12432505792682157], [-0.04618037904540404, -0.2110423450458307, -0.0277276780327916], [0.012174292401674147, 0.2176016946315227, -0.1054719214295729], [0.4142817207837982, -0.21001444079331646, 0.09283871562897908], [-0.07186554640033305, 0.038270544482755804, 0.0629321369431489], [-0.04438839682386549, 0.053287195122046126, -0.2575966137648081], [0.2926080962320635, -0.0593298645398638, 0.1738912872897778], [-0.24779100280003302, -0.12908126224658403, 0.180631321587961], [0.023458615989344594, 0.313651334674614, 0.004985176711211735], [-0.34666763054579436, 0.126638875959407, -0.2559663014964501], [-0.03170011301098541, -0.24944940157298914, 0.23362048403709365], [0.09457641415708952, 0.08805573599481957, -0.12219352779263684], [-0.1891218948685644, 0.25798358244661856, 0.0018974386020818679], [0.10270304066629679, -0.2869935308299184, -0.13623320495966287], [0.2210198220196486, -0.3377456885912401, 0.4628130636702183], [-0.18283493056265326, 0.6350268002143407, 0.08136981121580031], [0.10155933883078064, -0.27708341982380147, -0.23910173979452837], [0.229287965387747, 0.005621249416428103, 0.11959466999790787], [0.06180000852130563, 0.002747211532697473, -0.0071243634530349905], [0.049157359990039014, 0.04330262045825274, 0.10292214013960849], [-0.051100469581225466, -0.017078565835458987, -0.07734118699374609], [0.06671329246827505, 0.0018720734130209294, 0.18872137898712568], [-0.24819493205395365, 0.016345222508557345, -0.020032066571174484], [-0.1524932067639734, 0.23896375196871228, 0.07091928098943827], [-0.05936612815565807, 0.1304057089540654, 0.12225705325989819], [0.1557415952788547, 0.17876302265996766, -0.04792212299909047], [-0.11545842193581467, 0.38982238431750854, -0.12280779995309724], [-0.1449912763366233, -0.27182279023856526, -0.08711469839330158], [0.23424853701956805, -0.0330951778942388, 0.07467129325186558], [0.0766050180245291, 0.05181005184678579, -0.0038105939580282437], [-0.16088857169115245, -0.17018361905462362, -0.2298383979821068], [0.03961979757182186, -0.04102408420626275, -0.08437408668155762], [-0.16491280676792203, -0.16815190188671358, 0.10002902545795046], [-0.009098098616036375, 0.04765770867323765, -0.1672737718565346], [0.16674504328674664, 0.05903690378344943, -0.12514826811233334], [-0.07944851810264392, -0.15888490066896846, -0.01179709551988237], [0.24181164930785717, -0.13519103171017494, -0.52529241015429], [0.20339524088855898, 0.12814720193415907, 0.23880025690758316], [-0.06606134460876681, 0.1885629355084006, 0.022205234229437657], [0.3090847262497047, -0.02310146320591219, -0.27898461643271094], [0.07767595120131883, 0.03293725664869239, 0.16953144824322003], [-0.01692384864989777, 0.1086786595326098, 0.034143867580979974], [-0.24087503262393556, 0.20274952895432155, 0.07967496637791072], [0.22088719412143806, 0.16304643293818066, -0.2108329778644495], [-0.07948058675103206, -0.05277064128025782, 0.11838861957882259], [-0.16202463605641151, -0.19285062037870962, 0.11401621282157606], [-0.1925039308482252, -0.05181723174735201, -0.22422713227601465], [0.21517679210621427, -0.6119894135170361, -0.17620293314058083], [-0.22455058853874563, 0.04320584665708924, -0.10829117073171288], [0.10117516330825573, 0.2952591697098174, 0.14974332498749748], [-0.14283800380076406, 0.2551551872936312, 0.05443318629598959], [-0.11160435502078737, -0.12271600689832377, -0.1705890298238715], [0.20569256867715938, -0.1641662542325261, 0.46818377433277186], [-0.2202063506497996, 0.03082902392574416, -0.022555568493669874], [0.3525359112417154, -0.2627354797790351, 0.02368042046221467], [-0.27957506135735366, 0.256593838256376, -0.051769322605060085], [-0.07295753702016597, -0.1089108289994949, -0.2730502158916139], [-0.2360818090246074, 0.2666371497305546, -0.1333375354898565], [-0.3383100172210235, 0.18607334622619912, -0.10623440382156617], [0.012047393238990222, -0.14176417086060678, 0.24246076399601862], [0.2282553019758932, -0.15560142866641047, 0.04867955960409993], [0.2911973120186357, -0.017038610633358608, 0.03742027740427669], [-0.05036366410315121, -0.02602801592295008, -0.03992725439848893], [0.2397351600121805, -0.22952078205506635, -0.028281951740903758], [0.12927587250835182, -0.006341629526961787, -0.04079059927673665], [0.01314854937609805, -0.06297310938643812, -0.12559917118898747], [-0.4349020416879141, -0.4327666036600494, 0.44697660047195537], [0.10335060979917413, 0.4410130374127089, -0.35829861854262846], [0.21512898773924347, 0.2551319277111164, -0.03545773734655647], [0.22184500279768601, -0.08819887348946508, -0.028054666022415013], [-0.08178138332075453, -0.46804382641131703, -0.3547139464022282], [0.1732921769769439, 0.13413367887537836, 0.04882735726321364], [-0.2674683681896474, 0.09620526569717869, 0.1515601394033], [-0.264312487312188, 0.4057688864541316, 0.10735632176626662], [0.1744162402847746, -0.31982861248522587, 0.5146847251191765], [-0.14315384488064545, 0.1607282594884629, -0.3715855967975793], [-0.2259689225661928, -0.10384789444060825, -0.09007479319196024], [-0.4771718124366642, -0.012606377465180807, 0.016370625813887464], [0.4355337835345354, 0.3878061039246635, 0.42355144726674315], [-0.2654858442168944, -0.19249542766246155, 0.040683357879872935], [0.029556980123277742, 0.03567021721931186, -0.259048640229004], [-0.19498325593374957, -0.47346132024443505, 0.0801420911207735], [0.13417856178564672, -0.009827276858980726, -0.047386845358857524], [0.09174039147616053, -0.11956970087203271, -0.23961748306624103], [-0.22613930696847276, -0.29146693652687916, -0.08212125050857004], [-0.06672453017854504, -0.012979646417325843, -0.2821368921397347], [0.24846355751943916, -0.31873371617086743, -0.1933255606435398], [-0.11673740829922516, 0.12841298344401297, -0.015371140435784235], [-0.35014575764686645, -0.06559487407722565, -0.0027549810146889767], [-0.02504237860442334, -0.06370173743583223, -0.13261402668928288], [0.05250538800831325, 0.1133357730470547, 0.02917194033720584], [0.03372691443437838, -0.10996668600407493, 0.025960516181050504], [0.0125393793591161, -0.05206825543164634, -0.26030844373694934], [-0.012613744368682917, -0.09790966876606913, -0.1422166111413339], [0.36172543515522043, 0.2504336595683744, -0.2972870396208958], [0.09915496839443787, -0.029135263391575704, 0.15413661167914014], [-0.26110672666579593, -0.06697708082607613, 0.33467747911993134], [-0.17168298265835868, -0.2976540484010282, 0.09592064191723215], [-0.23855060393483096, 0.009337896471847143, -0.3249368213247021], [0.06798229839498486, -0.04892148046931239, 0.14315184471977258], [0.11927173166360976, 0.060909970228527885, 0.024888420270207535], [0.11111053218945555, 6.796800685424188e-05, 0.2738254428580167], [-0.692889208271328, 0.8707250187023227, 0.2255308690514469], [0.38136749670632325, -0.06196341971679118, -0.206274925098322], [0.09201945687731483, -0.16208295217449953, 0.012679559568393652], [0.585516057081611, -0.289400644778311, 0.2902599568226586], [0.7733117018387965, -0.5163828389912478, -0.0293729586466658], [-0.41822656935821234, 0.4249696111400871, -0.15384568407228863], [-0.14251341796276584, 0.06157363894211827, 0.29362353343166686], [-0.31708246295408, -0.029147873208275256, -0.13928423149051747], [0.06888765561513428, 0.4424123406077431, 0.20773852819154284], [-0.03322249702560464, 0.0923320385478272, -0.24459586236605318], [-0.18874534592164485, -0.1629774586156495, -0.05839726505729419], [-0.20325076853350074, -0.01542992027968604, 0.13394351871080556]], "Cell-Size": [12.9, 12.9, 12.9], "Charges": [0, 0, 0, 0, 0, 0, 0, 0, 0, 0, 0, 0, 0, 0, 0, 0, 0, 0, 0, 0, 0, 0, 0, 0, 0, 0, 0, 0, 0, 0, 0, 0, 0, 0, 0, 0, 0, 0, 0, 0, 0, 0, 0, 0, 0, 0, 0, 0, 0, 0, 0, 0, 0, 0, 0, 0, 0, 0, 0, 0, 0, 0, 0, 0, 0, 0, 0, 0, 0, 0, 0, 0, 0, 0, 0, 0, 0, 0, 0, 0, 0, 0, 0, 0, 0, 0, 0, 0, 0, 0, 0, 0, 0, 0, 0, 0, 0, 0, 0, 0, 0, 0, 0, 0, 0, 0, 0, 0, 0, 0, 0, 0, 0, 0, 0, 0, 0, 0, 0, 0, 0, 0, 0, 0, 0, 0, 0, 0, 0, 0, 0, 0, 0, 0, 0, 0, 0, 0, 0, 0, 0, 0, 0, 0, 0, 0, 0, 0, 0, 0, 0, 0, 0, 0, 0, 0, 0, 0, 0, 0, 0, 0, 0, 0, 0, 0, 0, 0, 0, 0, 0, 0, 0, 0, 0, 0, 0, 0, 0, 0, 0, 0, 0, 0, 0, 0, 0, 0, 0, 0, 0, 0, 0, 0, 0, 0, 0, 0, 0, 0, 0, 0, 0, 0, 0, 0, 0, 0, 0, 0, 0, 0, 0, 0, 0, 0, 0, 0, 0, 0, 0, 0, 0, 0, 0], "Date": "2020-06-06 20:27:10", "Natoms": 225}
{"Energy": -1263.0814616545424, "Positions": [[7.674456596374512, 4.021477222442627, 0.33269762992858887], [8.267358779907227, 4.209734916687012, 12.498663902282715], [8.204059600830078, 4.289584636688232, 1.0644229650497437], [6.908918380737305, 4.722324848175049, 0.2168067991733551], [7.270027160644531, 2.584566116333008, 0.4547904133796692], [8.152318954467773, 2.0345919132232666, 0.7306212186813354], [6.679498672485352, 2.3828611373901367, 1.328293800354004], [6.615835189819336, 2.1409997940063477, 12.050655364990234], [6.2311482429504395, 2.9010703563690186, 11.38805866241455], [5.801712989807129, 1.4818263053894043, 12.236861228942871], [7.431204795837402, 1.5564454793930054, 11.569534301757812], [8.394841194152832, 2.3196864128112793, 7.416078567504883], [8.526853561401367, 2.725639581680298, 8.359061241149902], [7.594211101531982, 2.6422157287597656, 6.970286846160889], [9.223428726196289, 2.639754056930542, 6.829520225524902], [8.462579727172852, 0.8229371905326843, 7.40047550201416], [7.788637161254883, 0.44196563959121704, 6.643084526062012], [9.44812297821045, 0.4707779288291931, 7.182116985321045], [8.015256881713867, 0.2826058268547058, 8.843578338623047], [6.994369029998779, 0.6100260019302368, 8.95102596282959], [8.644634246826172, 0.774880588054657, 9.606053352355957], [8.058568954467773, 12.077322959899902, 8.917531967163086], [5.3220014572143555, 9.558786392211914, 6.799188613891602], [4.8545942306518555, 10.47763729095459, 6.804556846618652], [4.925806999206543, 8.963736534118652, 6.064075946807861], [6.31654691696167, 9.7613525390625, 6.612848281860352], [5.329021453857422, 9.10888957977295, 8.20366382598877], [5.898542881011963, 8.174545288085938, 8.342679977416992], [5.912869453430176, 9.753861427307129, 8.931280136108398], [3.8998448848724365, 9.032011985778809, 8.734884262084961], [3.8027050495147705, 8.698176383972168, 9.7612886428833], [3.3214762210845947, 8.297435760498047, 8.144113540649414], [3.3914592266082764, 9.922944068908691, 8.641959190368652], [10.921196937561035, 12.024240493774414, 2.624541759490967], [11.864795684814453, 12.413049697875977, 2.3166332244873047], [10.412684440612793, 12.713226318359375, 3.255872964859009], [10.388790130615234, 11.87356948852539, 1.7557010650634766], [11.173888206481934, 10.791078567504883, 3.4676334857940674], [11.805124282836914, 10.050165176391602, 2.9858169555664062], [11.69310188293457, 11.020230293273926, 4.45045280456543], [9.808770179748535, 10.15304183959961, 3.8353679180145264], [9.918460845947266, 9.071725845336914, 4.061572074890137], [9.298604011535645, 10.15959358215332, 2.8623080253601074], [9.165762901306152, 10.715036392211914, 4.570913314819336], [11.343313217163086, 6.6872477531433105, 8.174103736877441], [11.004143714904785, 5.74996280670166, 8.187234878540039], [10.564130783081055, 7.325803756713867, 7.8972344398498535], [11.67247200012207, 6.855881214141846, 9.14069652557373], [12.48383903503418, 6.95750617980957, 7.2852091789245605], [12.890318870544434, 7.945551872253418, 7.4325103759765625], [0.4435707926750183, 6.3527512550354, 7.562096118927002], [12.199518203735352, 6.796541690826416, 5.77847957611084], [11.669427871704102, 5.934340953826904, 5.451836109161377], [0.23999717831611633, 6.712154865264893, 5.239933967590332], [11.767706871032715, 7.736520290374756, 5.322961807250977], [8.747079849243164, 7.943927764892578, 11.475963592529297], [9.042469024658203, 8.509636878967285, 10.69074821472168], [7.736831188201904, 7.8412251472473145, 11.337298393249512], [9.073345184326172, 7.008848190307617, 11.184182167053223], [9.098471641540527, 8.392471313476562, 12.850944519042969], [8.320899963378906, 9.096719741821289, 0.18782885372638702], [9.07748031616211, 7.560135841369629, 0.5865179300308228], [10.454573631286621, 9.063985824584961, 0.12315717339515686], [10.670523643493652, 9.312400817871094, 1.148584246635437], [10.493145942687988, 10.00717544555664, 12.483528137207031], [11.226387977600098, 8.37192153930664, 12.66539192199707], [4.312809467315674, 11.738930702209473, 11.909963607788086], [5.284127712249756, 11.819897651672363, 12.08987808227539], [3.8192179203033447, 12.494178771972656, 12.41248893737793], [4.2260661125183105, 12.160120964050293, 10.978424072265625], [3.693537950515747, 10.320598602294922, 12.09784984588623], [4.409247398376465, 9.587606430053711, 11.640575408935547], [3.605508804321289, 10.0350341796875, 0.2299955189228058], [2.3427014350891113, 10.144973754882812, 11.47065258026123], [2.402337074279785, 10.369792938232422, 10.410355567932129], [1.7421627044677734, 10.960225105285645, 11.900683403015137], [1.8081421852111816, 9.19130802154541, 11.665542602539062], [2.115147352218628, 2.928262948989868, 6.263298988342285], [2.5590929985046387, 3.718914747238159, 5.799915790557861], [2.8175997734069824, 2.3689987659454346, 6.705448150634766], [1.5565186738967896, 3.1940865516662598, 7.113221168518066], [1.4771900177001953, 2.1708362102508545, 5.0852532386779785], [2.239119052886963, 1.848768949508667, 4.340884208679199], [0.9514400959014893, 1.2500107288360596, 5.466735363006592], [0.3574451208114624, 3.0137691497802734, 4.390889644622803], [12.874998092651367, 2.6485071182250977, 3.4008026123046875], [0.7563660144805908, 3.9969382286071777, 4.138938903808594], [12.373924255371094, 3.132634162902832, 5.038356781005859], [4.272877216339111, 5.43276309967041, 2.176663398742676], [4.994651794433594, 4.995830059051514, 2.7782959938049316], [3.6311910152435303, 5.865997314453125, 2.878866672515869], [4.789608478546143, 6.201147556304932, 1.7185723781585693], [3.7385048866271973, 4.485274314880371, 1.1668143272399902], [3.2308998107910156, 4.9849138259887695, 0.3105931580066681], [4.47744607925415, 3.8279643058776855, 0.8087229132652283], [2.621511936187744, 3.719127655029297, 1.764681100845337], [1.6271291971206665, 4.192420482635498, 1.653055191040039], [2.7396864891052246, 3.5812740325927734, 2.8178977966308594], [2.4977328777313232, 2.7111635208129883, 1.3864516019821167], [11.66064739227295, 3.8940834999084473, 12.767480850219727], [10.859010696411133, 4.427050590515137, 12.365829467773438], [12.483414649963379, 4.205063819885254, 12.24759292602539], [11.770139694213867, 4.361625671386719, 0.733835756778717], [11.516378402709961, 2.442586898803711, 0.09664873778820038], [12.508377075195312, 2.1112873554229736, 0.5583055019378662], [10.824136734008789, 2.279262065887451, 0.89972984790802], [11.041125297546387, 1.6938295364379883, 11.722810745239258], [10.112892150878906, 1.8417423963546753, 11.318962097167969], [10.896614074707031, 0.6133310794830322, 11.851177215576172], [11.76504898071289, 1.7396328449249268, 10.88754653930664], [2.793344020843506, 5.106295585632324, 9.624439239501953], [1.9097005128860474, 5.023989200592041, 10.154396057128906], [2.6517913341522217, 5.485535144805908, 8.703071594238281], [3.263301372528076, 5.864870071411133, 10.154272079467773], [3.6150596141815186, 3.8921287059783936, 9.477365493774414], [3.828468084335327, 3.4948039054870605, 10.49066162109375], [3.0348422527313232, 3.154143810272217, 8.905206680297852], [5.016125679016113, 4.09410285949707, 8.867634773254395], [5.498297214508057, 3.07450532913208, 8.834002494812012], [5.623107433319092, 4.839285373687744, 9.505294799804688], [4.988794326782227, 4.529019355773926, 7.830131530761719], [2.3260533809661865, 8.617985725402832, 3.1117429733276367], [3.2746119499206543, 8.441058158874512, 2.6991848945617676], [2.444492816925049, 8.514500617980957, 4.113252639770508], [2.0423672199249268, 9.624153137207031, 3.1215155124664307], [1.1776937246322632, 7.794454574584961, 2.612532138824463], [1.209052562713623, 6.730372905731201, 2.9512691497802734], [0.34688109159469604, 8.325374603271484, 3.1619973182678223], [0.8888202905654907, 7.91455078125, 1.1112239360809326], [1.6883338689804077, 7.494426250457764, 0.4841957688331604], [0.6901427507400513, 8.915884971618652, 0.7360790967941284], [0.02560003474354744, 7.334017276763916, 0.8543428182601929], [8.248587608337402, 5.593488693237305, 4.244157314300537], [7.56859016418457, 4.831451892852783, 4.1962714195251465], [9.085329055786133, 5.110564708709717, 3.8782262802124023], [7.9506611824035645, 6.30504035949707, 3.572826385498047], [8.426204681396484, 6.074007034301758, 5.641811370849609], [8.61744499206543, 5.165207386016846, 6.342818737030029], [9.365659713745117, 6.650771141052246, 5.741757869720459], [7.222980976104736, 6.824857711791992, 6.283807277679443], [7.533195495605469, 7.174129962921143, 7.226930618286133], [6.338857650756836, 6.177728652954102, 6.353188514709473], [7.035084247589111, 7.724420547485352, 5.658419132232666], [0.39899173378944397, 12.779891967773438, 8.489420890808105], [1.0047756433486938, 0.05924582481384277, 9.324466705322266], [12.776875495910645, 0.6744245290756226, 8.322937965393066], [0.98580002784729, 12.612903594970703, 7.6424560546875], [12.54837417602539, 11.471489906311035, 8.672211647033691], [11.774884223937988, 11.402645111083984, 7.805212020874023], [0.291042298078537, 10.581537246704102, 8.413631439208984], [11.825536727905273, 11.227685928344727, 10.033930778503418], [12.36739730834961, 11.573402404785156, 10.985783576965332], [11.63724422454834, 10.144781112670898, 10.145344734191895], [10.804380416870117, 11.688240051269531, 10.096134185791016], [4.641604423522949, 12.662650108337402, 4.145756721496582], [4.568083763122559, 12.107492446899414, 4.979859352111816], [3.7004175186157227, 12.634439468383789, 3.792210817337036], [4.868591785430908, 0.6922393441200256, 4.467529773712158], [5.7252936363220215, 12.284177780151367, 3.2156834602355957], [5.5434489250183105, 11.273664474487305, 2.8191659450531006], [5.828721046447754, 0.04001617431640625, 2.360614538192749], [7.047935485839844, 12.186101913452148, 3.9865779876708984], [7.919181823730469, 12.024264335632324, 3.3341450691223145], [7.11761999130249, 11.268158912658691, 4.5460968017578125], [7.242910861968994, 0.08790107071399689, 4.640083312988281], [11.815458297729492, 3.1191258430480957, 7.986176490783691], [10.863724708557129, 3.906712055206299, 7.573821544647217], [0.10185261070728302, 3.5849759578704834, 8.098519325256348], [11.560664176940918, 1.9197643995285034, 8.278085708618164], [1.3609468936920166, 12.418317794799805, 2.1818132400512695], [2.442617893218994, 12.823833465576172, 2.5911760330200195], [1.1051723957061768, 11.165489196777344, 2.1980020999908447], [0.5045132637023926, 0.2818126678466797, 1.7413887977600098], [0.38042062520980835, 6.767543792724609, 10.92322826385498], [1.3092567920684814, 7.210205078125, 10.226096153259277], [12.071171760559082, 7.265158176422119, 10.836133003234863], [0.5964958071708679, 5.804628849029541, 11.715673446655273], [5.289091110229492, 6.6198835372924805, 11.637893676757812], [4.078586578369141, 6.85426664352417, 11.617574691772461], [6.039706230163574, 7.274136066436768, 10.883694648742676], [5.749781608581543, 5.754528045654297, 12.390382766723633], [9.781078338623047, 1.8102262020111084, 4.146489143371582], [9.571903228759766, 1.7005481719970703, 2.9586009979248047], [10.171271324157715, 0.7468303442001343, 4.806997776031494], [9.6134672164917, 2.932576894760132, 4.714744567871094], [6.029913425445557, 8.104560852050781, 2.638843536376953], [6.664868354797363, 7.030681610107422, 2.353656530380249], [4.948447227478027, 8.353325843811035, 2.0700457096099854], [6.4870781898498535, 8.915727615356445, 3.4894802570343018], [3.1570661067962646, 6.220264911651611, 5.585625648498535], [2.7747700214385986, 5.377676963806152, 4.684499740600586], [2.9505207538604736, 5.946067810058594, 6.808797836303711], [3.754422426223755, 7.285970687866211, 5.221000671386719], [10.841226577758789, 5.924488067626953, 2.238532781600952], [11.8595552444458, 5.188437461853027, 2.2251198291778564], [9.744773864746094, 5.501951694488525, 1.7540888786315918], [10.894197463989258, 7.106956958770752, 2.739098072052002], [4.213373184204102, 0.05959438160061836, 7.94710636138916], [3.4881834983825684, 1.0592275857925415, 7.722660064697266], [4.8418989181518555, 12.357978820800781, 6.986203670501709], [4.366147994995117, 12.514118194580078, 9.161067962646484], [8.882922172546387, 4.643436431884766, 10.080055236816406], [8.947807312011719, 5.444150447845459, 9.10477066040039], [8.36586856842041, 3.460507392883301, 9.915109634399414], [9.328777313232422, 4.989542007446289, 11.220443725585938], [8.198795318603516, 12.004347801208496, 12.723745346069336], [8.998943328857422, 12.570109367370605, 0.651740312576294], [6.941142559051514, 11.828411102294922, 0.15898585319519043], [8.599618911743164, 11.634989738464355, 11.566526412963867], [5.698411464691162, 3.2300403118133545, 4.84956693649292], [5.995487689971924, 3.983248710632324, 3.8569724559783936], [4.767233371734619, 2.426600217819214, 4.751197814941406], [6.303684711456299, 3.2949576377868652, 5.923937797546387], [1.7463908195495605, 10.743732452392578, 5.622206211090088], [1.4946974515914917, 11.915372848510742, 6.0538434982299805], [0.8337463140487671, 9.866737365722656, 5.526289939880371], [2.968900203704834, 10.433818817138672, 5.268702507019043], [9.03995132446289, 9.481376647949219, 7.843799591064453], [10.198636054992676, 9.212278366088867, 7.369065284729004], [8.826138496398926, 9.302583694458008, 9.074539184570312], [8.134439468383789, 9.895363807678223, 7.105578422546387], [2.1036133766174316, 1.6403251886367798, 11.611603736877441], [3.1452341079711914, 1.4240388870239258, 12.336807250976562], [1.5615487098693848, 0.6749651432037354, 10.965839385986328], [1.6236028671264648, 2.759242296218872, 11.515029907226562]], "Forces": [[-4.987947132357484, -2.8225389051322662, 0.10032522115972048], [2.8553971460650986, 0.46881672951464715, -4.234946328659872], [3.171575800225662, 1.6469333502151347, 4.8180596648795895], [-0.7637580825762824, 0.3086481013068935, -0.3048885700615122], [-0.48164286055098, 1.5496692312332447, -1.7403836012152756], [1.462291977539785, -0.9180107061799606, -0.16841971437986147], [-1.2874790072272797, 0.5286290093571617, 1.2499321597479218], [2.1695528254776817, -0.7323671835248704, 0.9031928530124658], [-0.06536810602178422, 1.1823261426342275, -0.5694822092281373], [-1.3890408485577643, -1.237346641877437, 0.4586218796891953], [-0.2984075299189717, -0.013439071227448312, -0.734439054077516], [3.914191573671474, -2.585972284603401, -0.3211059361891261], [-0.10759281574328929, 0.596182184497559, 1.1565340103101402], [-3.2202409299577637, 1.3178502989622867, -1.650052660900767], [-0.08645194825367097, 0.3258936996029937, -0.06278777179941052], [-1.4628790874091386, 0.00996813679855923, 3.345479161499819], [-0.7164098602437905, -0.293454098893391, -0.787869002154081], [1.5813966596406854, -0.06881091555694645, -0.4997091516733023], [1.1429776636879083, 0.7199570810411151, -2.4921834805209313], [-1.406064502479099, 0.2075265831950899, 0.5139881884561037], [0.2414056251257899, -0.031206436374626494, 0.35796313325192775], [0.12196120397410949, -0.17920477059539242, 0.009246343779225947], [1.1803229783426392, 0.5598224681615965, 1.3618226003541125], [-0.6479479496719378, 1.2826358020211936, -0.20596857914647568], [-0.7130457983039632, -1.025188780740172, -0.28500582136121977], [1.173073597805608, 0.14030691886532734, -0.40219079284890197], [-0.9999426019232606, -0.25953717783347907, 1.6700080220868763], [-0.108384228730206, -0.6856783404509142, -0.40004714087311144], [-0.04676581098893532, 0.5239284945986015, -1.1394889133852502], [1.7169341355115795, -2.9198507612670386, -1.1030543135008082], [0.3504404621464572, -0.3822884753295543, 1.079822566705259], [-0.22802328714942327, -0.3759996576528434, -0.34347225189190916], [-1.425498712735265, 3.2327530140141127, -0.321237486523049], [2.005017237202007, -1.3577134380680518, 1.585092228162645], [0.1167020563259361, 0.3536593177082854, -0.08321325224368706], [0.016836821848408984, 0.46755309209017143, 0.14366078541425195], [-0.9875616537625974, -0.23283083051635023, -0.7247320834180215], [-1.8625402150664794, 0.5226727190089849, 1.586719202284949], [0.5774595215103668, -0.3796882030324486, -0.9364930609432301], [0.10114141532346733, 0.515437101422695, -0.6901916340203554], [0.7787774356727856, 0.5023986038053451, -0.8010291131253006], [0.0789195887142053, -0.05248430994853351, 0.42022974364015503], [-0.899673021825445, -0.1514734999512414, -0.4868404870017788], [0.5651983884042427, -0.2868214958296797, -0.04504040626408471], [1.3617343176550256, 2.1657121893429183, -1.0025164161604911], [-0.6785055257136665, -2.823562549099509, -0.6789942238836698], [-0.21459135283825484, 0.8310822932615358, 0.3194192769618017], [-0.09733608694102822, 0.8903118164285422, 1.4785794608772302], [-0.4630724056621442, -0.9945415821222159, -1.8157596431229936], [-0.12296486808233874, 1.4837097824313643, 0.40978501260147043], [0.4622750888946988, -1.1250423374881622, 0.39828937614813376], [0.3576811487922566, 2.1810217619828505, 1.0174540240462087], [-1.2336258351071594, -1.5642337354420242, -0.152468464875627], [1.141943510986961, -0.10509513363277351, -0.26350579370870486], [-0.27753689468278575, -0.3767460518386483, 0.3479068779349024], [0.8250448375217, -0.4253852406522754, 0.8287027668906091], [0.6901205250759722, 1.785176941698472, -1.4062137881129158], [-1.7874203694698252, -0.18744200767961813, 0.055447969277101286], [0.7847543113131656, -1.2075206069179012, 0.34406425319571854], [1.0779171448709055, 1.5237543034511847, -1.635698555082363], [-1.1048046973525087, 0.8334154030250954, 0.620460090086831], [-0.42128544099874266, -2.1751345969502496, 1.6390695139428144], [-0.892969139521149, -0.8114338868682384, -1.2303988139450333], [-0.015684534326475937, -0.06734365234940423, 1.437189965753485], [0.05834968535436839, 0.8184969500506183, -0.8227365998362254], [0.6734263982506666, -0.23598296220372658, -0.3143076206545786], [-3.1184551759811354, -1.8279583228314775, 0.13427463470400083], [3.3066157729943946, -0.37245036004219945, 1.2161040382487898], [-0.8454440712480926, 0.9046976651997295, 0.9505617782562263], [-0.4889217089435496, -0.18311630036004745, -1.8661634471185349], [1.1900322618524517, 0.33612572369222604, -1.8616394742671112], [0.1906833867509888, 0.20894163447912173, 0.06050257367181578], [0.3422283105492392, 0.23962632234111092, 1.6488663154302268], [0.009163298222610266, 1.3310281808805624, 0.5602300547809911], [-0.10654502888759707, -0.07848260771256922, -1.07199825872447], [-0.7663797402925608, 0.4024025696500346, 0.17376833159328], [0.4071669141111802, -0.25075003740638385, -0.026797790559786448], [-1.4110276071235104, -0.8373647850166137, -1.8293872544289276], [0.5612290515503653, 1.7798500925241427, -0.2826888710683204], [2.0833170487711596, -1.8619096953425072, 0.43147107988693273], [-1.4987300122436515, 0.39070444953322464, -0.4207958152220368], [-2.21096738276797, 0.270304571792012, 0.5223544069330078], [0.42943916352070544, 0.16459790434126903, 0.22106862547810138], [0.576123961091873, 0.05040290716200066, 0.10708756628565068], [0.9556113592779165, -0.5043915478316543, 0.3503384087568226], [0.38726712180956696, -0.5958874557134047, 0.27803554973003736], [0.24532426831995688, 0.984009504141114, -0.03298224639445367], [-0.3731077590413865, 0.10891182774569422, 0.3910667457189823], [0.47683191455708207, 0.17058626435717725, -1.3579450428977977], [0.5115619104025707, -0.9866381922229794, 0.6760378891107812], [-0.8429917455064814, -0.30062149130969507, 0.1980850984631732], [0.5477263478899775, 0.9406489983327802, -0.5174821502244656], [-2.6634701272343353, 1.3007210724879845, 0.910542500388414], [0.8216286738866382, 0.6767597232227839, -0.2338895633024368], [1.9470627826933193, -1.1318237645617855, -0.7009652838277135], [-1.0452791511736752, -0.193538402865001, 0.1409373815691516], [-0.22081502642688214, 0.4357312478550925, -0.12244538688552438], [0.39931422916445447, -0.21544128700457513, 1.8249506588490754], [0.12500874058094244, -1.023638586086491, -0.8005878431847254], [-1.100315458076483, -0.9866426097052007, -1.4374534621492452], [-0.6387862543650547, -0.3825393116671031, -0.7062522970615542], [1.176509309419342, 0.12763616955425178, -1.0919841208806988], [0.4351212181803246, 1.4156909094957448, 3.481991553432079], [0.6109165203426041, -0.47375564929870567, -1.882477620041897], [-0.4275565733282029, -0.14123289688158625, -0.8107787796533268], [-1.2774347651944231, 0.04401028875149209, 1.237736081372491], [3.8533624407672185, -0.7186242820721235, 1.6483708065862526], [-3.617416026703382, 1.8666316776479286, -1.1088309092663995], [0.4178792792975583, -0.8179384890621539, 0.8621083069958642], [0.4445499738922513, 0.3455941640975189, -0.1947846270420041], [1.0935611134410153, -0.4301789318832637, 0.25687085035080426], [-0.7929521236038516, -0.534641436508877, 0.40293256081384893], [-0.6660894305602819, 0.9065863044321413, -1.7647427322558036], [0.6792729934701592, 0.7266049714086893, 0.7677073546798859], [1.2248532672444148, 0.07896595190584522, 0.4452769235112281], [-0.5220911551093329, -0.30737372582696904, 0.31868682639666573], [-0.3149522207848984, -0.5212750651612588, -0.09276162651971351], [-0.462130955788019, 0.944443128748948, 0.2809661460184124], [-0.014603413387487033, 0.5107335393897258, 0.02655967474262273], [-0.3118367012066121, -0.8133084900205191, -0.4376409594022645], [-0.0342456458441569, -0.23414847761924737, 0.09932672762354244], [-0.7677539376063992, -0.7265735973082494, -0.9219480797631124], [0.5390035772903005, 0.266332698048626, -0.3925135240746247], [0.3115328233456876, -0.6253436896646595, 1.8500845644206123], [0.0411078286359333, 0.904659711201996, -0.9860128558821919], [-0.769174302295139, 1.4707672300211614, -0.2499169642788226], [0.28116051267827413, 0.07579629920343234, 0.11199823321519471], [-0.20018053538161817, -0.7179916881951555, -0.09651405768889731], [1.4080654105127204, -0.10713221723917965, 1.1176142877517465], [0.6619544101651972, -0.27450681505342034, -0.25519617480559076], [-0.06452793250127378, 1.1547440141189422, 0.11838079169680879], [-1.309369583644728, -0.981074230193078, -0.0655011633722554], [1.0554364215864516, -0.1564048622708591, 1.8613310786149924], [-1.7580013054609969, -1.0600906950287337, 0.13220998658495617], [0.8775053162630188, -0.14201516816021656, -0.19057568192581778], [-0.5856367958577208, 1.3479000550626368, -1.0840485226812855], [-0.5548893917245907, -1.1903393642273818, 1.7848281662293535], [-0.14470943035641648, 0.6203552243649377, -1.0475485528434092], [0.1518139967322565, 0.4830552221150924, -0.39381609503388226], [0.9706152744157818, -0.694853795423952, -3.2656467483986087], [0.6379259290982098, 0.5502353848848143, 2.2425085140016243], [-0.4785170503022653, -0.273539761786527, 0.030705004779670128], [-0.3523569917398984, 0.1764566269072819, -0.2051107336078696], [2.1919984968213106, -5.075698927511119, 1.1908905435675023], [0.39603204485455695, 0.42305279922078637, 0.5433579485932877], [-3.1034128650926998, 3.616382431934297, -0.4321401308721346], [0.5660011792762621, -0.21011473637893485, -0.5924787075639729], [-1.6722861644937381, -0.03959185583754138, -0.3776475993376349], [0.6725969532726815, 0.2177348444305343, 0.9759228518500194], [0.41894329251305906, 0.6497391682852305, 0.26890504889382627], [0.4443552502673672, 0.9770019781422111, -0.09233748888504953], [-0.02181224966399695, -0.18915978943993947, -0.9506662748330175], [0.09831769087558037, -0.4585306493703142, -0.07712376390948933], [0.1417532275504969, 0.1514410910873417, -0.15175480482314557], [1.9070402530507835, -0.42955476837951434, -1.33345918643212], [0.18018291254076033, -1.3256583898360785, 1.8793446646332024], [-2.0428463929637286, 0.016737930304140555, -1.636208477868435], [-0.02890898254735223, 2.089156977950464, 0.8102058610010452], [0.9151628356290819, -1.3429522763475596, 1.3749154123158733], [-0.34056759879706167, -0.5145606624775194, -0.26381683722327365], [-0.2495828429598556, 0.9610236363599022, -0.7131547646157957], [-0.9038461786204073, -0.9820523424953643, -1.8691667601559623], [0.18151720073188327, 0.5060008497558369, -0.7625731728334971], [-0.42355217272502776, -1.197305603448803, 1.0445516834900581], [0.43030837433922164, 1.9841776328859662, 1.3335346915018689], [-0.6356840163935625, 1.1754341757002793, -0.6133281164871625], [1.0228432496006838, -0.909723495691995, 0.6115644017612004], [-0.1513832697929918, -0.04326309887481708, -0.004011647319172193], [-0.20549706818933533, 0.06083864788011235, -0.1504766320444733], [-0.6044538807420848, -2.6591414574111676, -0.09286684470958842], [2.4145930441319474, 1.2881960493748243, 0.8532089606769814], [-0.027499798749457346, -0.7277575059986995, 0.19208694577460345], [-1.9812597275771675, 1.8624394528799673, -0.7390899043501815], [-1.8380930538362437, -0.007939538172447101, 0.3712508023204805], [0.3683074205932792, 0.5495205550238753, -0.7078748104182264], [1.2064028060478393, -0.5984777512674909, -0.1398101374561473], [0.09245693552364298, -0.5350319312450241, 0.1465629008070724], [0.6959757298286643, 0.6448488148479514, -0.8005923910423437], [-2.7536301728349466, 0.09240954294418863, -0.19016390456210547], [1.4174299084208946, 0.8398791156637713, -0.9522346779020431], [0.9385495973942172, -1.796048165217009, 1.691701491360632], [0.6261677286858245, -0.7020176305640213, 2.599353907203084], [-0.571509813342608, -0.3107191490423479, -3.521953354137978], [-0.3540022552580806, 1.1885191687180336, -0.24569476089488654], [-0.04664323071086895, 0.09350254411250711, 1.092397472126171], [1.264651390259181, 0.6116597423563179, 1.5366904241233794], [0.03568909729955949, -0.2684718248721551, 0.0002569922440010036], [-1.756696266782407, -0.19259959002276322, -1.0857567039237352], [0.15562245125920393, -0.2549024787562455, 0.02625915395186817], [0.0461375828432311, -0.17249698811889336, -0.2887609423139843], [0.1649213526448107, 0.31722355516850065, 0.25883387968947874], [0.004534134655177225, 0.12112555267028197, -0.14427209659581863], [-0.27848710350938477, -0.4118062135848943, 0.19910991412100482], [-0.32825925057253874, 2.17061683439166, 0.9636172796530719], [0.8310930444755541, -0.42832036792297434, -0.11930323816409508], [-0.639892450174903, -0.39734413362801, -0.4381798643110951], [-0.05603637852496083, -1.2257192541634763, -0.385284302012085], [0.8371536364230713, -1.159436235807287, 1.1242374805870938], [-0.2248270792890471, 0.1995639618291696, -0.030505086166127997], [-0.6370055690931874, 0.41452323204236724, 0.6123126576985384], [-0.24050728655429712, 0.45110159405498623, -1.6700005229308814], [-0.5398865463734417, -1.1925634950603423, -1.7767049547680522], [0.05259900864362525, -0.17456841710554366, 0.5874997419598933], [0.7304359533749614, 1.2935508708639996, 0.6570424542767127], [0.041843131396186985, 0.224945389302028, 0.7821424430874119], [-0.8869216139927728, -0.29134968864213234, -0.6401263887359937], [-0.4737634809824054, -0.38226566654837013, -0.20348862096366782], [1.2491611408555985, 0.36575203880327484, -0.2328087544301682], [-0.29274376355719856, 0.17155433998581693, 1.1862207315648157], [0.15760611619634238, 0.31471455088440814, -0.3376248921459623], [0.5417287643711973, 0.4098192362243333, -0.15275768394918476], [-1.7923354490174652, -1.267453726912701, -0.7988930579805155], [1.5383656284165932, 0.8834226563368895, 1.1302075633867967], [0.4686445355205665, -0.4353566839365711, -0.30176895148203053], [0.25263765568719143, -0.1675829736487232, 0.03692451451205891], [0.5265937501345674, 0.4337543724811276, -0.09730009415704943], [-1.0201867192021095, 0.38634098200590816, 0.18115024703364527], [1.203732087614026, -0.6889394304863653, 0.40824543367782307], [-0.2022660283477706, -0.3300223714491711, -0.15514088260014108], [-0.3513849295471548, -0.14737896845373757, 0.8328457514083927], [-1.201920875541578, 0.7315560368540199, -1.1624475405415355], [0.687068073265963, -2.09714346150282, -0.4341497186627611], [-0.14772126074316214, -0.19863065861473614, -0.14961737540202794], [0.3454316826619602, -0.506502209699716, 0.17361563969281243], [-0.7397222605589174, 2.579997809938144, 0.10534580573655182]], "Cell-Size": [12.9, 12.9, 12.9], "Charges": [0, 0, 0, 0, 0, 0, 0, 0, 0, 0, 0, 0, 0, 0, 0, 0, 0, 0, 0, 0, 0, 0, 0, 0, 0, 0, 0, 0, 0, 0, 0, 0, 0, 0, 0, 0, 0, 0, 0, 0, 0, 0, 0, 0, 0, 0, 0, 0, 0, 0, 0, 0, 0, 0, 0, 0, 0, 0, 0, 0, 0, 0, 0, 0, 0, 0, 0, 0, 0, 0, 0, 0, 0, 0, 0, 0, 0, 0, 0, 0, 0, 0, 0, 0, 0, 0, 0, 0, 0, 0, 0, 0, 0, 0, 0, 0, 0, 0, 0, 0, 0, 0, 0, 0, 0, 0, 0, 0, 0, 0, 0, 0, 0, 0, 0, 0, 0, 0, 0, 0, 0, 0, 0, 0, 0, 0, 0, 0, 0, 0, 0, 0, 0, 0, 0, 0, 0, 0, 0, 0, 0, 0, 0, 0, 0, 0, 0, 0, 0, 0, 0, 0, 0, 0, 0, 0, 0, 0, 0, 0, 0, 0, 0, 0, 0, 0, 0, 0, 0, 0, 0, 0, 0, 0, 0, 0, 0, 0, 0, 0, 0, 0, 0, 0, 0, 0, 0, 0, 0, 0, 0, 0, 0, 0, 0, 0, 0, 0, 0, 0, 0, 0, 0, 0, 0, 0, 0, 0, 0, 0, 0, 0, 0, 0, 0, 0, 0, 0, 0, 0, 0, 0, 0, 0, 0], "Date": "2020-06-05 20:06:38", "Natoms": 225}
{"Energy": -1271.0397596182477, "Positions": [[8.060136420989013, 3.9302919036789077, 1.7397423941059882], [8.175056780952486, 3.156375131657997, 2.4734443034816267], [7.147069992653282, 4.430650153564786, 1.8861281158035548], [8.86531012444955, 4.673383810481245, 1.891341136108342], [8.174277557810333, 3.388184548401575, 0.36147621533723967], [8.165072567106828, 4.276747291883858, 12.57846269972513], [9.205895503945005, 2.9494405257996656, 0.32572702410658805], [7.127470283771312, 2.3629382503366876, 12.83236372421561], [6.204578435317329, 2.8212839723985974, 12.3966606716215], [6.816071240945274, 1.689535513299754, 0.7678103657594781], [7.548784298893672, 1.6740410649701516, 12.057598027379711], [9.077744918608314, 1.805034136545423, 7.52687170170333], [8.949983302963469, 2.2448709068985564, 6.56345295836428], [10.120217147840634, 1.6806008988174497, 7.6580168035392955], [8.79332008027107, 2.4648194808114456, 8.316820907144635], [8.378978980972267, 0.4991937499151342, 7.587150721891024], [7.333028598931366, 0.653275619628922, 7.202149667124289], [8.906014637671126, 12.748126436166677, 6.824594929723141], [8.29494952445313, 12.69544756809116, 8.944059921059145], [7.89069494066308, 11.653334791889467, 8.780902305418707], [7.578043685807495, 0.30207525094902765, 9.652423048037752], [9.27415041409761, 12.554546864162521, 9.487836770261964], [6.10369031033247, 9.37437599946397, 6.663752195664354], [6.1361499141210265, 9.125594946942414, 5.6243907671800075], [7.106651064956954, 9.567396434278274, 7.004209271905771], [5.593166037734015, 10.312701961597767, 6.7522295151858085], [5.388510438059434, 8.336844940092345, 7.454195469092451], [4.496134272033597, 7.990862761634562, 6.856356357627], [6.06963559111669, 7.458014486695205, 7.6078936630515726], [4.903677287994154, 8.917784029589392, 8.769694328156408], [4.142450022912311, 9.7090481787933, 8.54396861727667], [5.7467072113719615, 9.378051350197909, 9.35090116738895], [4.40341580310356, 8.151216902173356, 9.414287761894302], [11.26817662894758, 11.917319642221143, 3.1167855374300526], [12.242252615400256, 11.733993800711765, 2.7380863949299052], [11.207944978094158, 0.032243316451333, 3.407929020141365], [10.56297789970942, 11.768509052711904, 2.3237286249764577], [10.953131098999938, 11.070162230093489, 4.299435735429804], [11.470487654878212, 11.544926162095443, 5.17475088745627], [9.844252803475706, 11.123998190328361, 4.477073120415318], [11.46578280629334, 9.660490554974386, 4.151622574212533], [11.06746131794508, 9.058645807404385, 5.00935860364966], [12.581465757180252, 9.676366322744908, 4.224224107287789], [11.12214953481435, 9.175648397599856, 3.20705259184154], [12.027439115283997, 6.179059458368721, 8.407014040793726], [11.73512215975504, 5.222743183717524, 7.995294099792046], [11.24551275799789, 6.877016359659244, 8.370371311741714], [12.261855656995413, 6.020266847244447, 9.440595773578517], [0.3525838028393807, 6.7203724186784966, 7.751109259240575], [0.5550999715818268, 7.731988835258685, 8.193908912388968], [1.1860466929834128, 6.025466059473193, 8.03607340800416], [0.28098981597860245, 6.8903204031197545, 6.253822099080589], [0.02494216752234354, 5.959899365263099, 5.683236099395837], [1.3044929413836046, 7.235499023607409, 5.944364468423129], [12.458574266003428, 7.715264137468274, 5.977546283198984], [8.6149796692503, 7.286558040090298, 11.191046954865383], [9.140611743964175, 6.394425183797546, 10.867694422438351], [8.84594969121528, 8.010364361276649, 10.44348419359517], [7.5657916191190315, 7.098282955859968, 11.196512747539579], [9.070548935632187, 7.699937362356442, 12.54204238724785], [8.418222575787194, 8.552673324089273, 12.883318056923875], [8.888405728099693, 6.8665855649918335, 0.37763385783960135], [10.524335526821933, 8.12287365771523, 12.594006007529371], [10.793337885281137, 8.472737567305384, 0.7299571686063901], [10.725432228469797, 8.982131934513383, 11.910663244473769], [11.23833629409478, 7.306827068634747, 12.322519926569885], [5.124413247299469, 11.72899305650079, 11.58774732905701], [6.121290732659983, 11.898041460567368, 11.954550565747452], [4.477685591215998, 12.555948527765574, 11.873905951539248], [5.110946256683896, 11.74805628073436, 10.537191677315972], [4.625073352833372, 10.413916250789606, 12.0714790515921], [5.257899558519291, 9.587006799908316, 11.636448145040204], [4.796209999672401, 10.376222182421841, 0.28116961169318166], [3.170271129289827, 10.13419041855434, 11.733601500455412], [2.8632320308592623, 9.188157967348758, 12.258826666107712], [3.0574084026095365, 9.915122580280693, 10.64033145773353], [2.469103775615948, 10.970148676593139, 12.02047510059206], [2.303169221656249, 2.0703688765474872, 5.829577395650849], [2.1628013480136876, 2.956965863731884, 6.386221381876302], [3.108474670316326, 2.2740240810074988, 5.160625010235901], [2.7130010754322593, 1.295661987316891, 6.454526051181817], [1.0515821632590294, 1.7536905297923235, 5.09623433811112], [1.274330700795329, 0.9270329755436363, 4.362810990005394], [0.28434079330953865, 1.3376288418689664, 5.8134095014295255], [0.5392387543001044, 3.0062022379664333, 4.394134173050815], [-0.017761789413217793, 2.759434750182759, 3.4501116809767365], [1.3784963556129068, 3.6881011465776927, 4.112587639441056], [12.739267082650427, 3.5927047286164036, 5.031408746866159], [4.332849374120295, 4.797790322119077, 2.31868220497562], [3.915762582909391, 5.305340153881974, 3.1560302733156913], [4.699364657930069, 5.472670532743424, 1.5727495373996963], [5.159765056492481, 4.246244430130689, 2.7078084505965236], [3.4110602795396803, 3.8230470446698246, 1.726714386223663], [3.9222336956296244, 3.3358393169182334, 0.8439861288038899], [3.244195805499655, 2.9884899103831875, 2.465605517637859], [2.0624007530299484, 4.371871298556294, 1.3215499382339875], [2.1053801146859032, 5.298838499585716, 0.6836374410846197], [1.378481261458789, 4.5975951161304485, 2.1879217533116675], [1.5406328151503728, 3.6017540411402393, 0.693669586286274], [12.10365584325699, 3.1153493119808595, 11.656473545661159], [11.785044118477359, 3.5944222141393345, 10.772865845324702], [0.25978282142705944, 3.17466060225452, 11.720242367641202], [11.692858474864202, 3.6769680348772193, 12.450189510426231], [11.732712092897202, 1.6769283247378883, 11.686969454199549], [10.673974844327565, 1.5709637458944667, 11.299460389387539], [12.410879074865342, 1.1615947761276608, 10.944181209233992], [11.836995744980861, 1.0959342351397088, 0.19438504283785446], [11.747933536607265, -0.028474168605581253, 0.11144597352280561], [10.988323683807403, 1.4823866626805198, 0.8387936880159079], [12.825116635348532, 1.3423701354753792, 0.6626133517813623], [3.3721800324989832, 4.334522998449415, 9.244381615537543], [3.0066714201727462, 5.274878580545543, 9.688889959919694], [2.6898831360593847, 3.5851064896229574, 9.532624375008384], [3.3340443831175484, 4.440044695609662, 8.182565016015948], [4.754086923001228, 3.9794667890947513, 9.700057195737891], [5.459123935702602, 4.762537127579423, 9.297642590739526], [4.762583229249636, 4.075611851761698, 10.823079201525102], [5.250243673500819, 2.602158038595492, 9.289986030320145], [4.612592697411565, 1.7429415705770832, 9.64310791936553], [6.286252087590156, 2.490222225355269, 9.72237675821785], [5.35414170135641, 2.5215408139837283, 8.172976342121633], [3.204834875237199, 8.66798851983228, 2.4465145335302325], [3.804313312190182, 8.521831840962761, 3.3023588020323413], [3.1218946750229954, 9.72173956472383, 2.249905248873591], [3.727715631047075, 8.202002002296155, 1.658406712268868], [1.846380358004231, 8.087863740587936, 2.5768465525850557], [1.9380293641372712, 6.9782122152098385, 2.7115384609131574], [1.4225161783187186, 8.487482336454907, 3.5445743598705186], [0.9068768690590658, 8.360747269229808, 1.403649187362762], [1.3853652673818957, 8.172196575971459, 0.40260760277659424], [0.4799853368492738, 9.405683732995023, 1.3769687424569605], [0.04971139246264163, 7.636450338240229, 1.4943938860161645], [7.6132733624470585, 5.419843295891074, 5.338878260691489], [7.7944894327836, 4.383988055300192, 5.19003852102473], [7.607495504051381, 5.909972542949165, 4.374957516603188], [6.611520465991216, 5.500644024650459, 5.689073089505609], [8.646814158336042, 6.01678583523005, 6.229059242832862], [8.224753532801909, 6.912351645589771, 6.769202361921717], [8.88078100149112, 5.269805281656754, 7.042574623932138], [9.926807960511475, 6.388129248084907, 5.492439567080917], [10.625622582206466, 6.855882179984115, 6.245034928423163], [9.762147050602957, 7.132794068000054, 4.656247235584666], [10.417614176902005, 5.474778037894518, 5.056935545218711], [0.9485567546036052, 12.52043951802988, 8.734448032559792], [1.4029382615060255, 12.799530530485576, 9.667023472630458], [0.34398829190842456, 0.4404300513556477, 8.437295816309462], [1.7321070396365796, 12.400848520068136, 8.024953761078649], [0.09692198517034983, 11.300403155384483, 8.78119745434551], [12.513866773749116, 11.206507368243344, 7.776544953321892], [0.7738233030090955, 10.410600005884405, 8.859323537616605], [11.922228284568423, 11.328925098066293, 9.85345817643781], [11.411647526212676, 12.330739905442424, 9.866462255489074], [12.311029618471895, 11.10632761798699, 10.881235692618496], [11.163463670366378, 10.537457395309682, 9.584047263618618], [4.987229278021701, 12.163841856557513, 3.6765936316834504], [4.699873313164076, 11.518013877050976, 4.468113233962024], [4.262856999129947, 12.00155413888999, 2.8855878302102616], [4.908560330742189, 0.24606597018906917, 4.069290452301963], [6.389072793996773, 11.974002462347675, 3.187963151246888], [6.5589511632427895, 10.907955532495968, 2.8349475979473358], [6.5470748286874425, 12.633306850985695, 2.274681899568898], [7.442768025775327, 12.296878618198203, 4.2394932789365365], [8.420186115860366, 12.370708185461591, 3.697537439501134], [7.529778728629507, 11.515736576464231, 5.033009225426882], [7.257545263014903, 0.3886186924341741, 4.72002342817022], [12.186824995188214, 2.7786008499459296, 8.014621073904731], [11.349712520468923, 3.6506553360553062, 7.593625871874965], [0.42480910421163987, 3.0877104107061433, 8.39911861481051], [11.796960747356222, 1.5456787409980794, 8.047516117564362], [2.0914387709570836, 12.379134829789631, 1.9860581942515205], [2.467231564961333, 0.664990895832161, 2.0795093238354014], [2.9808985825359238, 11.44504099381307, 1.8937263173514731], [0.8557505565827851, 12.064483471532371, 1.980945594511376], [1.258175715157458, 6.906720562834636, 10.684095889195671], [2.411652519234672, 6.68116202905053, 10.165443573806945], [0.8733149900641506, 8.098496177138266, 10.832240486430013], [0.4991518098983369, 5.932140878050852, 11.003994079189988], [5.383957428766698, 6.614208087611547, 12.59495303208832], [4.628617615260069, 7.370450701650333, 0.37254659188059486], [5.660448953857473, 6.888927568691145, 11.388189724870395], [5.885270008659779, 5.567637060641757, 0.2345190040050948], [9.76353025850566, 2.0176737807524776, 4.1374434902648], [9.412979352197018, 1.6711348415783824, 2.9668435791767394], [10.636361604148785, 1.3509781238429415, 4.768415375206959], [9.212078957913791, 3.030526655535947, 4.690867237303739], [7.142778036142867, 8.150031306030206, 3.4169310629876066], [8.197819818504646, 8.796719604461826, 3.5053625508785085], [7.129296341850261, 6.949126813822315, 2.947010792613649], [6.028233302235365, 8.659156181493397, 3.8373030848479566], [3.5727978998761523, 5.308124657023083, 5.661435196867901], [3.0960428645915945, 5.741937454122521, 4.548984089051867], [2.7672660410285754, 4.792450707764042, 6.5050732223230066], [4.797861328666528, 5.375971101447921, 5.922381288417816], [11.148165747715563, 5.312814729388211, 1.9791479184142984], [12.142552391194942, 5.600106399075692, 2.6819453316828947], [11.211471237878204, 4.48647590463964, 1.0123677045061565], [9.998636544853506, 5.832953349181224, 2.2458913402473915], [4.545417334790675, 12.479584501103293, 7.715450534453206], [3.5266809248060924, 0.3533026973466443, 7.6515502480075], [5.165349780500111, 12.1313924225086, 6.664850385508996], [4.940373018197811, 12.062886919359851, 8.840732311743475], [8.999421785761879, 4.285551511728101, 9.828500042423515], [8.096094900796958, 4.872009752260048, 9.178242431569842], [8.976769174713283, 3.0033923092962467, 9.969419755761926], [9.959134325081811, 4.940583914088252, 10.361580219108292], [8.756795341832145, 11.73715905296431, 0.15750832505081336], [9.371092043530245, 11.20587963881656, 1.1436086040544786], [9.380406924913748, 12.210378136196912, 12.07869876959063], [7.466977540133387, 11.754418683537326, 0.1952520282172166], [5.852151501711582, 2.58380378231642, 4.740742488837752], [6.154929929298258, 3.3306182078977056, 3.7459621900081403], [4.789532591617105, 1.878739646504516, 4.703969391539393], [6.615840239804124, 2.54688221242136, 5.737917925456651], [2.0784526601041384, 10.368047881377473, 5.870103478426493], [1.260176160250857, 11.334426188421306, 5.717720764724748], [1.9051675736622469, 9.517880220092463, 6.789215574736313], [3.0804567222168964, 10.244076125296722, 5.066428080770848], [9.395451495875013, 9.296322457802855, 7.9541555471718395], [8.831459076574836, 10.065826681077214, 7.116085307370216], [10.617932353555249, 8.97123705340549, 7.814654808964187], [8.702661269894815, 8.837336694547892, 8.920291113918331], [2.716714606097417, 1.357813312035309, 11.513040884171954], [3.8549489868539353, 1.238032212512243, 12.05434327568823], [2.1276946087150908, 0.3198375969303213, 11.070140453298706], [2.1839805684931153, 2.5082681182824293, 11.410669083251475]], "Forces": [[-0.09139427401102324, -0.022240141483083342, -0.14440529448662204], [0.11551453022036832, 0.20704913648518908, -0.24828540416583042], [0.28811817433091336, -0.04503679485242154, -0.10960174621633924], [-0.026886958395270045, 0.06869239510824227, 0.12148933167601121], [0.17004577144214647, -0.13314122981034784, -0.19193487141132975], [0.01620007099863132, -0.11100553030603558, 0.030709150271660064], [-0.11347167192842675, 0.05733265157209476, -0.04312082593648835], [0.06853460415228325, 0.10812150033245789, 0.2232091013488305], [0.009223387875355277, 0.1160531111980686, 0.15875145162161716], [0.027094313190319297, 0.05252636545418951, 0.11450377331318473], [0.14628652707583864, 0.1300515968712501, -0.006366503580336268], [-0.322523461686178, -0.142732751848683, -0.006667834197988877], [0.10516021208253529, 0.08212906665767768, 0.24574964456024706], [0.47641867867378584, -0.0918385886949357, 0.014545307728629973], [-0.13440484922949383, -0.11842501799235251, 0.10661790801017998], [-0.26095327988725153, -0.6201932484575983, -0.19196179934861143], [0.19455054777189768, 0.03499019123892136, -0.03871918673620233], [-0.20643859846186577, 0.08088774428310301, 0.3442970316451413], [0.1092060733371862, 0.07907565703425763, 0.03743549045229796], [0.11769681195859734, 0.3540815220165062, -0.1092139726468417], [0.2904783646327082, 0.011514942216983617, -0.22258378467700013], [-0.23973321920231777, 0.19902444046219092, -0.2115071502413851], [-0.028424888103457176, 0.05346720549039077, 0.12062563350201806], [0.032615294161871526, -0.004262993247000256, -0.23985953307721752], [0.10644959958602977, 0.03467799382156444, -0.0030376239107591436], [0.14536925800993913, 0.006286003219426318, -0.11225979172227464], [-0.304080880645767, -0.0013105482625096413, 0.11216495571772622], [0.32205119337106264, 0.16935442113624904, 0.03451456930892108], [0.008260293402327541, 0.1520124066109792, -0.05511471729155956], [0.07073917315416997, 0.01578576144208989, -0.1441771818225361], [0.04295126287252563, -0.0009551340455779398, 0.06395401397377026], [-0.09001963068633377, -0.08208864291239969, -0.10755115187089226], [0.02713847232550153, -0.02990526474266156, -0.06714887066923154], [-0.27068789479936417, 0.010985565473338994, -0.04671212194285005], [0.03187274538012775, 0.20547106344239205, 0.08972834824360722], [-0.19204121134163812, 0.12909111140305524, 0.1490156429670996], [-0.021802749054016923, -0.17064628881535304, -0.16732483576343615], [0.06564284921548377, 0.26628327438501753, 0.1437119034622999], [-0.12244414475044296, -0.00757271123310941, -0.07500888491166714], [0.23317298181325652, -0.1258015032035722, -0.06227848370110378], [-0.21811775976016162, 0.0714481070288774, 0.13826509837925335], [0.08466003120446734, 0.06146554857028347, -0.05973391099534734], [0.022250402209282944, -0.11140592295676555, -0.10219978627326824], [0.0169404597099606, -0.060073105617644444, -0.03252457787265277], [0.11780194047673731, -0.14631232431604885, 0.15034737626092037], [0.026973509125628427, 0.0024754356049619904, 0.06249172106294262], [-0.11960015782237494, 0.22789183771217683, -0.12050702284819445], [-0.02465819343202108, 0.04022946526829765, -0.14500330555011612], [0.1322164732183244, 0.09566920796267973, -0.03333558194258141], [0.07019442109403902, -0.21621199666109508, 0.1642918324391406], [-0.12336612090299015, 0.10973573932434785, -0.038292702860605765], [-0.14488556215457463, 0.24766794103479894, -0.05753698555991455], [0.05078768030984616, 0.08011213099878388, 0.12091057737387631], [-0.2261998650614272, -0.04799057683285416, -0.08383401475401354], [0.2781314279603136, -0.3178737373047769, 0.06507522939474424], [0.22295619638919678, -0.2010935701529378, 0.1569022974219663], [-0.21067638104849226, 0.150296096673952, 0.040459680153313984], [-0.17652501366054224, 0.07408822722910285, -0.2085816558454947], [0.00345974581559162, -0.1227830388333637, -0.14245183238826323], [-0.10239957405774262, 0.25801179019896003, 0.5863082779448804], [0.1271475918469419, -0.14554089642746584, -0.1133605677292074], [0.005592386457265916, 0.03386598244345859, -0.1959515921269765], [0.0020960603999256714, 0.048736645897979665, 0.016026312359834587], [-0.23817565039475463, -0.14481882022507703, -0.25888295729905986], [-0.0085571464993744, 0.08785062417533139, -0.05027857449163766], [-0.010550816798616372, -0.11682355164391553, -0.06005103613969877], [-0.24484567525287604, -0.03668541015825789, 0.22546301191582022], [0.02576377551810813, -0.06256096996318777, 0.08765139061599293], [0.28798081230645256, -0.12341810406293245, 0.043792226924755456], [0.004855678718714643, 0.1593714931924816, -0.16598866771511453], [-0.029644193169409805, -0.2560719779548801, 0.24495926124472178], [-0.04041165254520672, 0.2880697574113158, 0.0974513977709572], [-0.032781936647901924, 0.1444561251702913, -0.16526521599160934], [0.13840026677613418, 0.04000407911787627, 0.008177542251923915], [0.05599022508894743, 0.22400080924327664, -0.1863448482599815], [-0.09604284870477471, 0.09049098861203668, 0.09122126607386832], [0.29981075965024856, -0.22702181457124926, -0.0071077036728849075], [0.08523325192330128, 0.14719260008553053, -0.097281692804512], [0.16333033134172362, 0.027011083466333227, -0.01819038998901194], [-0.07373020587873512, -0.07721479390539836, 0.11745246474507398], [-0.045039334180192174, -0.043539567801568965, -0.013805469723743708], [-0.20473336935933498, -0.24170434170483077, -0.28897044090965096], [0.08094144351039122, 0.19911039993608273, 0.20339382403940764], [0.2937561107289845, 0.16149508055659262, -0.13287819072295687], [-0.11917568074274859, -0.2708057806230236, -0.17580558919660455], [0.13502385771065847, -0.0011317994650708397, 0.24050372774513235], [0.06084538170254318, 0.05103384496323122, -0.0491231149111321], [-0.02011296996516907, 0.043356617083631845, 0.17337081270526086], [0.1762640758157191, -0.13310357598613048, -0.25281869783182526], [-0.15299439742312523, 0.12878549210641796, 0.2480391779960461], [0.2618957385395157, -0.1494102367613839, 0.14408992542955737], [-0.20659594693799374, 0.06258171105301356, 0.22938559698214728], [-0.4087897528763679, -0.7224958070248535, -0.27000107192343137], [-0.09295626879752104, 0.1850272775377924, 0.21672118476124694], [0.19024923028305743, 0.10201286973086242, -0.08421552845391665], [-0.2843241362800527, 0.31221445207192083, -0.09277188459654162], [0.17828731306935353, -0.17165089262291439, 0.07134648225276716], [0.14296791903555986, 0.02716070881523844, -0.16459120865099205], [0.14616103093845384, 0.05274648442904008, 0.1472703317630706], [0.39279262082374666, -0.007924703158926578, -0.5299001325838015], [-0.030430804774699765, -0.04925452867052435, 0.2339100640836391], [0.006205494303188659, 0.09194924230344667, -0.16916495406164092], [-0.04814331980284578, 0.21758069495199076, 0.5078476668462646], [-0.4681594259892086, -0.3225647702478881, -0.052342178615173166], [0.3524187980606189, 0.144625406512538, 0.09954433319459219], [-0.10357212979859548, 0.12927751495575787, 0.3671026004407908], [-0.14059501268641467, -0.006159053275584625, -0.464301089317902], [-0.08159693101620111, 0.4434146593141227, 0.11458253623117454], [0.41138877421583964, -0.16326679624780713, -0.09860239665491528], [-0.06331342132229463, -0.10299457980861298, 0.06822562330529672], [0.3098863956704801, -0.3276674497585351, -0.15813070337978402], [-0.19942848238964844, -0.07188109800049282, 0.06340346042699513], [0.04881917519393312, 0.061617672319721574, 0.14169263149594097], [-0.12478570001844395, 0.09384579785423541, -0.024922439013268835], [-0.0014866413621309018, 0.17089918171641166, 0.2878933325917945], [-0.2230113915212716, -0.16612708846755722, 0.17909385421963675], [-0.034455446526877334, 0.0335364459013473, -0.2568178744431606], [0.0024524811358718527, 0.14887508428931348, -0.16890665190391155], [0.10937159590147762, 0.27428033221845066, -0.005556524457453884], [-0.2486759636033627, -0.03372937425439935, -0.10602387021710774], [-0.024644204518664902, -0.003057742859607737, 0.07061506518537017], [-0.2349857384782044, 0.19516856177202227, 0.010874475378773802], [-0.08675220752520944, 0.13776424475803228, 0.06356409151470598], [-0.12536516653624655, -0.0017608153639253703, 0.1082060366677075], [0.16195651885424606, -0.007945930255409826, -0.20501713110439163], [-0.5574500206865499, -0.06751317733132654, 0.2584771468323601], [0.1645328918273745, 0.13174036580498294, 0.06461513301914337], [0.10298032282980399, -0.10043215393187804, -0.2940612432964558], [0.08401958990091599, 0.07685846769034585, 0.076410152022457], [-0.07756860708473608, -0.017523270750029955, 0.16096784243010934], [0.3338964834620038, -0.2393605641903632, 0.1252697027083623], [0.19032441430207753, 0.1501429031912963, 0.019704185515668323], [-0.206005256934347, -0.01431619114074266, -0.18802423292163936], [-0.01439193686424622, 0.049611400251156776, -0.22057978627178573], [-0.09412227453816097, -0.010528585739098678, 0.05113305087465194], [0.22115949862676595, -0.09183337749721489, -0.06122185102916761], [0.31725737535729903, 0.04746733100661004, 0.2796914470425789], [-0.10046646353073709, -0.1943171201096787, -0.27192360916039526], [-0.26365744999008317, 0.1545322013384422, -0.16930856243430015], [-0.2259464558065973, -0.023745832767046827, 0.07884185505032262], [-0.24561371612187355, -0.11340904602485671, -0.3763364579343087], [-0.05216400088352791, -0.2567894726765628, 0.23780727452582112], [-0.06239301704965125, 0.21881782798659222, 0.0011916660878177002], [-0.18630605455838525, -0.07637874502890732, -0.08448958794182983], [0.03454076434685902, -0.030668670271157255, 0.01793482057998921], [-0.11960651433523453, 0.13649082313961802, -0.028565283948855862], [-0.24055038065689088, 0.14494492810975526, 0.23985706326816442], [-0.11501399001251449, -0.23781520210315038, -0.07627554506465516], [0.17665276018802564, 0.012778912021501132, -0.06038435357096952], [-0.061375214066324776, 0.09788040636649652, 0.06125173497628138], [0.14151072407773335, 0.0658379572224712, -0.15483659867019586], [-0.04502998748354562, -0.22090079713071425, 0.050215555905890705], [-0.017227130080715525, 0.08422712091523978, -0.1448803402611567], [0.2319964561202474, 0.26555979856267653, 0.17056373532058045], [0.25374618837905866, -0.14112383747414195, 0.04196284579120011], [-0.039026631391370324, 0.07103091601022098, -0.12486871985207597], [-0.006088435033539534, 0.09701579127877541, 0.11133673930183036], [-0.21910390745765734, 0.1227370618836296, -0.010267460101020181], [0.3008690902503403, -0.24109234673497917, -0.18023022238660658], [-0.33806237805539646, 0.4344365332760845, 0.16897115462480097], [-0.2211532335475813, -0.3455179238045198, 0.43208022134950197], [-0.2859232227951, 0.07908866583842687, -0.4219508603645151], [-0.08513041395369225, -0.02273239145007434, 0.0872160297180348], [-0.07894136461993324, -0.011546211666049947, 0.0033328208341060423], [-0.0036155401521735043, 0.05041676094925059, 0.11839021077972249], [-1.0489858319234673, -0.43457044666233113, -0.4435996665074883], [0.18855539639427651, -0.14544804086446753, 0.1334554184220288], [0.8183145468024562, 0.2834489381723518, 0.16955504441791455], [0.2829107902704367, 0.285221654425417, -0.081356179633286], [-0.678127709608918, -0.23590379465953085, 0.07610512742588185], [0.11472720704116487, 0.12879635938192804, 0.12779530009266013], [0.3810964766863549, -0.20749413392412078, 0.09141041566519277], [0.6233306243912888, -0.045347303682642295, -0.14668012528414595], [0.14201084830083213, 0.9489341602636827, -0.21092642919853347], [0.2191050650086083, -0.10857935240440246, 0.09854033893859329], [0.18179170092319635, -0.5898231069428813, -0.0064963712104440675], [-0.1758126280092241, -0.32476328983437064, -0.3617818425795479], [0.2051121444453754, -0.18178121779108236, -0.18049219005302333], [-0.26531429532719525, -0.07827027801964376, 0.03226594633617444], [0.2906988057497558, 0.24639418658879103, 0.2757231985344843], [-0.21994109095925218, 0.12000205550300153, 0.0020598274395995948], [-0.1588997019565447, 0.22101524505985717, 0.006978821341766879], [-0.03946142274105534, 0.1788427532110406, -0.005177635353550094], [0.08242808674712065, -0.17606292348627353, -0.11035543691039121], [0.0701055953482212, -0.16023401820017605, 0.16825849678404448], [-0.20113495098918993, -0.5564324712819337, 0.008950764395561443], [0.23488879958008244, 0.23913496976449394, 0.012662080555985635], [-0.056556398484078264, 0.14273731207933388, 0.3378827857062587], [-0.12293883397251325, 0.06535874712431612, 0.19251968375212838], [-0.5216603053766227, 0.3340226706748212, -0.7188201055809357], [0.28099529577596183, -0.27208392576243734, 0.6497498672872002], [-0.06415782932565858, -0.17274212608419762, 0.24329737692827888], [0.43233850225834736, -0.02095278799781084, 0.17333904720549323], [-0.12348872668742682, 0.0885154828617545, -0.030089401072071604], [-0.012623584881841137, 0.028305146255680678, -0.23061601870736192], [0.02045410053596854, -0.22930214061865303, -0.19397839150979077], [-0.10155021147474727, -0.24917310347462748, 0.002894716923979563], [0.10381084797411495, -0.22711623899625014, 0.2655743717296137], [-0.1982478390333989, -0.04779545618831776, -0.10377061246192142], [-0.23498694397478503, -0.0747739638203309, -0.05665535745696905], [-0.06962902102052089, 0.09097868081789395, -0.2162831674316865], [-0.6109320699538601, -0.7776695275450844, -0.37808918703440353], [0.27549231015547365, 0.027939067948904397, 0.17699484337622978], [0.12321212378810421, 0.7159453978056887, -0.1816774551745165], [0.19228333239948014, 0.2817823797779623, 0.237547508232585], [-0.16003910460269496, 0.15105453985419912, -0.04640361732910791], [0.025937557681943273, 0.08672193613748776, 0.10693866223054806], [-0.03486274781818173, 0.10925875033436103, -0.0019446867868366043], [0.012835698368795043, 0.024385317036465355, -0.13055896320390414], [0.4623273451923186, 0.27228760105647987, 0.02915011078276958], [-0.0019279948497348254, -0.06198763001817479, 0.11401622798217251], [-0.17352688121243734, -0.06693549845977505, -0.07930535287727239], [-0.20674590781636265, -0.08090899193131877, -0.11194084421452356], [0.2944218561160655, 0.1217312587989025, -0.11551758017345005], [0.2586427983798638, 0.058579890129922735, 0.1160080118282866], [0.148641551249508, 0.07512357932115364, 0.043891713678344844], [-0.043765912215397926, 0.04366310309218822, 0.03335192344051453], [0.2935702962055111, -0.17693181531189558, -0.11762356847502846], [-0.18086458932891183, -0.07916307402317292, -0.1775615726902975], [-0.37298101486957014, -0.035953902258699016, 0.06974551831914973], [-0.20040540530833495, -0.06247290988735608, 0.07777041887732146], [-0.06187484200006021, -0.12292494873427397, 0.054154349642044484], [0.013827555233099736, 0.0400979412319969, 0.09579538955862124], [-0.059856944793840725, -0.0143740664087466, 0.1363368938279471], [-0.16683874165408602, 0.021833932006110855, -0.16074438917082012]], "Cell-Size": [12.9, 12.9, 12.9], "Charges": [0, 0, 0, 0, 0, 0, 0, 0, 0, 0, 0, 0, 0, 0, 0, 0, 0, 0, 0, 0, 0, 0, 0, 0, 0, 0, 0, 0, 0, 0, 0, 0, 0, 0, 0, 0, 0, 0, 0, 0, 0, 0, 0, 0, 0, 0, 0, 0, 0, 0, 0, 0, 0, 0, 0, 0, 0, 0, 0, 0, 0, 0, 0, 0, 0, 0, 0, 0, 0, 0, 0, 0, 0, 0, 0, 0, 0, 0, 0, 0, 0, 0, 0, 0, 0, 0, 0, 0, 0, 0, 0, 0, 0, 0, 0, 0, 0, 0, 0, 0, 0, 0, 0, 0, 0, 0, 0, 0, 0, 0, 0, 0, 0, 0, 0, 0, 0, 0, 0, 0, 0, 0, 0, 0, 0, 0, 0, 0, 0, 0, 0, 0, 0, 0, 0, 0, 0, 0, 0, 0, 0, 0, 0, 0, 0, 0, 0, 0, 0, 0, 0, 0, 0, 0, 0, 0, 0, 0, 0, 0, 0, 0, 0, 0, 0, 0, 0, 0, 0, 0, 0, 0, 0, 0, 0, 0, 0, 0, 0, 0, 0, 0, 0, 0, 0, 0, 0, 0, 0, 0, 0, 0, 0, 0, 0, 0, 0, 0, 0, 0, 0, 0, 0, 0, 0, 0, 0, 0, 0, 0, 0, 0, 0, 0, 0, 0, 0, 0, 0, 0, 0, 0, 0, 0, 0], "Date": "2020-06-06 16:16:13", "Natoms": 225}
[truncated: 1,801,515 more chars]
