# Supplementary material for: A Differentiable Neural-Network Force Field for Ionic Liquids
Source: J Chem Inf Model. 2021 Dec 23;62(1):88–101. doi: 10.1021/acs.jcim.1c01380 (PMC8757435; doi:10.1021/acs.jcim.1c01380)
Supplement: Supplementary file 3 — ci1c01380_si_003.zip [file ci1c01380_si_003.zip › training.json]

{"Energy": -1262.9680220184964, "Positions": [[8.468080520629883, 4.320182800292969, 0.9459972381591797], [7.651744365692139, 4.904610633850098, 1.010012149810791], [8.823624610900879, 4.584983825683594, 0.060179535299539566], [9.104987144470215, 4.743042945861816, 1.6035032272338867], [8.223808288574219, 2.8293886184692383, 0.9621680378913879], [9.09810733795166, 2.120379686355591, 0.8774646520614624], [7.869870185852051, 2.5246620178222656, 1.8635189533233643], [7.251367092132568, 2.3863906860351562, 12.83781623840332], [7.455260276794434, 2.753769874572754, 11.833915710449219], [6.266049385070801, 2.743175983428955, 0.22179722785949707], [7.205113887786865, 1.3038169145584106, 12.82384967803955], [8.881046295166016, 1.8979134559631348, 7.2690253257751465], [9.485249519348145, 1.6067860126495361, 6.503453254699707], [9.313641548156738, 2.720008134841919, 7.7478790283203125], [7.993721008300781, 2.1329383850097656, 6.8719024658203125], [8.87224292755127, 0.8816561698913574, 8.27424430847168], [9.881769180297852, 0.7751811146736145, 8.850858688354492], [8.209205627441406, 1.1358200311660767, 9.124120712280273], [8.46699333190918, 12.425464630126953, 7.717867851257324], [9.176803588867188, 11.989595413208008, 6.994326591491699], [7.547487735748291, 12.363118171691895, 7.161323547363281], [8.389800071716309, 11.680675506591797, 8.529047966003418], [4.8030571937561035, 8.752778053283691, 6.482174396514893], [4.466578483581543, 7.954087734222412, 6.012154579162598], [5.641731262207031, 8.95605754852295, 5.884647846221924], [4.236196994781494, 9.536611557006836, 6.272496223449707], [5.080092430114746, 8.677950859069824, 7.910476207733154], [5.704591274261475, 7.875290870666504, 8.15893268585205], [5.606074333190918, 9.655858993530273, 8.233817100524902], [3.74750018119812, 8.528841972351074, 8.60927963256836], [3.1323390007019043, 7.721917629241943, 8.176959991455078], [3.1679539680480957, 9.48636245727539, 8.498556137084961], [3.895355463027954, 8.396255493164062, 9.690276145935059], [11.561826705932617, 10.893169403076172, 2.5572574138641357], [12.226236343383789, 10.959187507629395, 3.3674428462982178], [11.050252914428711, 11.790042877197266, 2.5084052085876465], [12.07313060760498, 10.862367630004883, 1.6576611995697021], [10.505265235900879, 9.919671058654785, 2.8093485832214355], [9.758495330810547, 10.039190292358398, 2.032280206680298], [10.868383407592773, 8.878339767456055, 2.5986247062683105], [9.818031311035156, 10.117512702941895, 4.190547943115234], [9.607884407043457, 11.213669776916504, 4.3416242599487305], [10.503841400146484, 9.695550918579102, 4.894927978515625], [8.877131462097168, 9.612380027770996, 4.376746654510498], [11.632071495056152, 6.735915660858154, 8.154879570007324], [11.347259521484375, 5.7795867919921875, 8.113107681274414], [10.916300773620605, 7.452204704284668, 7.893375396728516], [11.811796188354492, 6.856875896453857, 9.134415626525879], [12.87366771697998, 6.916841506958008, 7.3972392082214355], [0.2753094434738159, 7.981811046600342, 7.522974014282227], [0.7846742272377014, 6.310849189758301, 7.855786323547363], [12.639583587646484, 6.582289218902588, 5.887980937957764], [12.25978946685791, 5.5829362869262695, 5.715615749359131], [0.7705870270729065, 6.522049427032471, 5.450658321380615], [12.024431228637695, 7.3176774978637695, 5.3939714431762695], [7.956275463104248, 7.719878196716309, 11.11783504486084], [7.990969657897949, 8.367085456848145, 10.267248153686523], [7.016615867614746, 7.751684665679932, 11.39980411529541], [8.19090747833252, 6.831252098083496, 10.717144966125488], [8.706827163696289, 8.005274772644043, 12.350035667419434], [8.411702156066895, 9.024848937988281, 12.701971054077148], [8.472030639648438, 7.328541278839111, 0.2806585133075714], [10.166852951049805, 7.972412586212158, 12.133262634277344], [10.444549560546875, 8.648111343383789, 11.327881813049316], [10.479392051696777, 6.96173620223999, 11.988295555114746], [10.701132774353027, 8.493745803833008, 0.09701371192932129], [5.490715980529785, 11.907472610473633, 11.58327579498291], [6.46297025680542, 12.027139663696289, 11.68661117553711], [5.009520053863525, 12.69567584991455, 12.138348579406738], [5.141601085662842, 12.13320255279541, 10.633476257324219], [4.960635185241699, 10.58622932434082, 11.99666976928711], [5.503345489501953, 9.915220260620117, 11.333937644958496], [5.306443214416504, 10.281163215637207, 0.13166354596614838], [3.4761552810668945, 10.319123268127441, 11.888236045837402], [3.4598441123962402, 9.272469520568848, 12.090717315673828], [3.1042189598083496, 10.638349533081055, 10.898165702819824], [2.9151275157928467, 10.82217025756836, 12.611294746398926], [2.0484871864318848, 2.0321521759033203, 6.177585601806641], [1.5766870975494385, 2.6481189727783203, 6.76635217666626], [2.70090913772583, 2.7581331729888916, 5.71265172958374], [2.665921688079834, 1.4049086570739746, 6.719537734985352], [1.0880086421966553, 1.312577486038208, 5.335818290710449], [1.6804159879684448, 0.5713636875152588, 4.8223185539245605], [0.4108944535255432, 0.7322052717208862, 5.996922969818115], [0.3288516402244568, 2.166123390197754, 4.335179805755615], [1.0045421123504639, 2.791316509246826, 3.6629815101623535], [12.588190078735352, 3.0232760906219482, 4.594214916229248], [12.679652214050293, 1.463909387588501, 3.751647472381592], [4.471889495849609, 4.697991371154785, 2.534511089324951], [4.102685451507568, 5.013350963592529, 3.3864498138427734], [4.614840030670166, 5.514388561248779, 1.8986488580703735], [5.392325401306152, 4.189913749694824, 2.7736644744873047], [3.524045944213867, 3.7807929515838623, 1.8442236185073853], [4.09697961807251, 3.2324564456939697, 1.0761688947677612], [3.202632427215576, 3.0200650691986084, 2.5389556884765625], [2.2634549140930176, 4.5080485343933105, 1.2900584936141968], [1.633288860321045, 3.7215707302093506, 0.8860514163970947], [2.3895912170410156, 5.211150169372559, 0.43098539113998413], [1.621410608291626, 4.906643390655518, 2.0700674057006836], [12.576886177062988, 3.4762535095214844, 11.80737590789795], [12.301827430725098, 3.8954737186431885, 10.942007064819336], [0.6723092794418335, 3.2405104637145996, 11.826156616210938], [12.457731246948242, 4.241270065307617, 12.497089385986328], [11.802607536315918, 2.235119581222534, 11.93662166595459], [10.67001724243164, 2.442941427230835, 11.765579223632812], [12.10201644897461, 1.601568579673767, 11.084489822387695], [11.855173110961914, 1.494739294052124, 0.43484389781951904], [11.054210662841797, 0.7785552144050598, 0.3548663854598999], [11.717069625854492, 2.1551666259765625, 1.3077030181884766], [12.809232711791992, 0.9797345399856567, 0.5518361330032349], [3.420083522796631, 4.589754581451416, 9.730841636657715], [3.389641284942627, 5.3761725425720215, 10.42995548248291], [2.5377306938171387, 4.027490139007568, 9.869569778442383], [3.302412509918213, 4.941852569580078, 8.736613273620605], [4.731136322021484, 3.9619007110595703, 9.957574844360352], [5.46530818939209, 4.796456336975098, 9.903413772583008], [4.7567458152771, 3.7056665420532227, 11.004642486572266], [5.1175031661987305, 2.808465003967285, 9.01968002319336], [4.5109028816223145, 1.9406449794769287, 9.272439956665039], [6.16695499420166, 2.473271369934082, 9.17520809173584], [5.002158164978027, 3.0817980766296387, 8.014324188232422], [3.4815502166748047, 8.506747245788574, 2.5954465866088867], [4.087680816650391, 8.017892837524414, 1.9160897731781006], [3.9271740913391113, 8.226320266723633, 3.484951972961426], [3.5691771507263184, 9.53903579711914, 2.5537631511688232], [2.0028271675109863, 8.19218635559082, 2.5461556911468506], [1.871476650238037, 7.221880912780762, 2.9655723571777344], [1.4911390542984009, 8.978721618652344, 3.1933751106262207], [1.5274393558502197, 8.26241683959961, 1.1168186664581299], [1.7077739238739014, 9.248478889465332, 0.7704652547836304], [0.5416826009750366, 7.992920398712158, 0.9650638699531555], [2.0234856605529785, 7.4848151206970215, 0.5252413749694824], [8.713956832885742, 4.94277811050415, 4.551205158233643], [7.829122066497803, 4.422782897949219, 4.314642906188965], [9.47605037689209, 4.254396438598633, 4.3511061668396], [8.833640098571777, 5.684729099273682, 3.87302303314209], [8.732126235961914, 5.488870143890381, 5.938360214233398], [8.858887672424316, 4.627368450164795, 6.6216278076171875], [9.494683265686035, 6.248045921325684, 6.174467086791992], [7.366825103759766, 6.0721330642700195, 6.224440574645996], [7.430148124694824, 6.685494422912598, 7.169522285461426], [6.716250419616699, 5.24569034576416, 6.312617778778076], [7.228564262390137, 6.743898868560791, 5.388971328735352], [0.7731986045837402, 12.311538696289062, 9.200254440307617], [1.5547764301300049, 12.512872695922852, 9.808650970458984], [0.2747032344341278, 0.30229076743125916, 9.025266647338867], [1.2258838415145874, 11.938176155090332, 8.395790100097656], [12.825098037719727, 11.381478309631348, 9.947149276733398], [0.5011632442474365, 10.600202560424805, 10.435599327087402], [12.397624969482422, 11.821733474731445, 10.867327690124512], [11.727252006530762, 10.789648056030273, 9.05018138885498], [12.025928497314453, 10.520707130432129, 8.070867538452148], [10.964427947998047, 11.583057403564453, 8.877336502075195], [11.145578384399414, 9.982397079467773, 9.469603538513184], [4.875168323516846, 12.322639465332031, 4.2787065505981445], [4.536899566650391, 0.40738195180892944, 4.334596157073975], [4.710546970367432, 12.096238136291504, 5.266139507293701], [4.226110458374023, 11.829448699951172, 3.641974687576294], [6.280734062194824, 12.11041259765625, 3.8401412963867188], [7.017359733581543, 12.665077209472656, 4.495635986328125], [6.600614547729492, 11.054746627807617, 3.9271230697631836], [6.581225395202637, 12.63046646118164, 2.434061288833618], [7.6655192375183105, 12.792854309082031, 2.3432564735412598], [6.174544334411621, 0.7607964277267456, 2.34517502784729], [6.215681076049805, 11.930265426635742, 1.6024775505065918], [12.323912620544434, 3.0384767055511475, 8.280669212341309], [11.307517051696777, 3.6030852794647217, 7.7620673179626465], [0.44820037484169006, 3.6962854862213135, 8.66839599609375], [12.341669082641602, 1.7701934576034546, 8.409748077392578], [2.5874946117401123, 12.223342895507812, 2.1273722648620605], [1.392606258392334, 12.06675910949707, 1.7192727327346802], [2.9773621559143066, 0.4549811780452728, 2.4761781692504883], [3.349684715270996, 11.292032241821289, 2.1583919525146484], [0.7804337739944458, 6.9124956130981445, 10.817573547363281], [12.650915145874023, 6.194128513336182, 10.703320503234863], [1.9267067909240723, 6.375069618225098, 11.106548309326172], [0.7127099633216858, 8.19288444519043, 10.653339385986328], [5.324976444244385, 6.650045394897461, 12.603851318359375], [4.589980125427246, 6.840339183807373, 0.6442019939422607], [5.249390125274658, 7.384233474731445, 11.604440689086914], [6.159754276275635, 5.702993869781494, 12.665529251098633], [9.965941429138184, 1.2811626195907593, 3.7849478721618652], [10.155866622924805, 0.5402423143386841, 2.7806284427642822], [9.947358131408691, 0.7930853366851807, 4.958981990814209], [9.773512840270996, 2.566037178039551, 3.640420436859131], [6.773606300354004, 7.967325210571289, 2.817922592163086], [7.466282844543457, 6.907594680786133, 2.810009479522705], [6.815552234649658, 8.737009048461914, 1.8361635208129883], [6.02665376663208, 8.234359741210938, 3.8219528198242188], [3.2743773460388184, 5.417115211486816, 5.697531223297119], [3.6738131046295166, 6.466203212738037, 5.158073902130127], [2.770618200302124, 4.4909563064575195, 5.005392551422119], [3.403761863708496, 5.277631759643555, 6.973456382751465], [11.603034973144531, 5.800811767578125, 1.9977067708969116], [12.15614128112793, 5.0683088302612305, 1.0879812240600586], [10.375094413757324, 5.622033596038818, 2.293268918991089], [12.296483993530273, 6.708683967590332, 2.5920276641845703], [4.308258533477783, 12.29645824432373, 7.852177619934082], [3.345071792602539, 0.20942269265651703, 7.690560340881348], [4.829682350158691, 11.805166244506836, 6.834292411804199], [4.7079267501831055, 11.990824699401855, 8.98724365234375], [8.842767715454102, 4.710012912750244, 9.973746299743652], [8.154006958007812, 3.7503151893615723, 9.4977445602417], [8.980154037475586, 5.791534423828125, 9.302204132080078], [9.381620407104492, 4.589161396026611, 11.071678161621094], [9.271862030029297, 12.051806449890137, 12.121201515197754], [8.163551330566406, 11.570363998413086, 12.389159202575684], [9.338570594787598, 0.18009474873542786, 11.40407657623291], [10.326665878295898, 11.518277168273926, 12.548307418823242], [5.837905406951904, 2.7805016040802, 4.92191219329834], [6.347925186157227, 3.515429973602295, 4.037477970123291], [4.8043437004089355, 2.0859644412994385, 4.65639591217041], [6.348503112792969, 2.736294746398926, 6.025842666625977], [1.4506243467330933, 10.447654724121094, 5.628430366516113], [0.3786696493625641, 10.447319030761719, 4.891002655029297], [2.5623035430908203, 10.235191345214844, 5.061578273773193], [1.3898367881774902, 10.671989440917969, 6.889118194580078], [8.700522422790527, 9.012563705444336, 7.545271396636963], [9.824649810791016, 8.536590576171875, 7.270384311676025], [8.31065559387207, 8.971368789672852, 8.73257064819336], [7.985575199127197, 9.518230438232422, 6.698801040649414], [2.8467483520507812, 1.2607656717300415, 11.682648658752441], [3.9703221321105957, 1.2922077178955078, 12.286187171936035], [2.4745407104492188, 0.1461905986070633, 11.178683280944824], [2.135524272918701, 2.2940518856048584, 11.5794038772583]], "Forces": [[-0.8246818886981566, -3.034271421137239, 0.14723776936442012], [-2.3512797754985524, 0.7435083243384928, 0.08691953660473606], [1.2382681909623638, 0.4448790831512058, -2.9529214393172265], [2.3074477446465633, 0.37860268574015843, 1.6827885802949079], [1.6850509620886003, 0.675421537339769, -2.7986712432031604], [0.7088125724781728, 1.2341850438342725, -0.14422813127920553], [-1.5149677173335683, -0.5855479694922374, 4.098383053166159], [-0.40656379869919296, 0.7700944019700504, 0.032379330663131305], [0.4354621204860183, 0.2701359544178489, -0.9789143300426612], [-1.2190820783276952, 0.3597095011960133, 0.08126337799330956], [0.1503516261930747, -1.118099527013037, -0.08378834633550232], [1.8438771240609453, 0.8887436239081703, 1.9703221603464232], [1.152725305463491, -0.4470485136313454, -1.8034997190871989], [0.1146664588833962, 0.7023517034151324, -0.20046936015045116], [-2.247003282706901, 0.5579828928817981, -0.7218439352608024], [0.24684071398079024, -2.613477357497005, 1.7068452655956496], [-0.7872358683453045, 0.4426399476214053, -1.103947452900505], [-0.38825162434382515, 0.4538365072665927, 0.051525369637385306], [1.1120070518197342, 0.05650605128804232, 0.4406788334679393], [0.7048061732541718, 0.03839172722987845, -0.2227370915881863], [-1.5828173970226456, 0.3726186862383322, -0.42509566469649174], [-0.059379283335026296, -0.22617142222675934, 0.39254403063810817], [3.496125444147305, 1.1999015185912327, 0.598638711042918], [-1.749487253524228, -3.131471240309043, -0.8815334318528543], [0.8261137298293262, 0.010963299792956545, 0.23052893621602805], [-2.3843896333058847, 2.2352693151214607, -0.48984291019376364], [-1.558841161514495, 2.503416194169064, 0.4952279683358893], [1.745298283384898, -2.000921178878801, 0.17746287422130072], [-0.409733463698475, -0.8759121240505983, -0.4821098150862805], [0.07617696417675049, 1.1536659995822924, -0.07184258424179506], [-0.14665861643920916, -0.49715892588965344, -0.04470007314203023], [-0.06916252466065523, -0.19083867295578294, -0.08186223107793342], [-0.03948435041844199, -0.3337229513332719, 0.5659028748178541], [-0.08791245774891102, 0.4247598046796505, 0.4683375238509475], [0.6081089761290388, -0.16417676827832392, 0.16409948368290325], [-0.3096869213114991, 1.3448340294665146, 0.2687983969202731], [0.32822097808333484, -0.5061223710359233, -0.30954300420052655], [-1.148221979684372, -1.377303989484565, 0.3609394375003808], [-0.7229432628858484, 0.5036576084505016, -1.0098998136234973], [0.3086833670039539, -0.0003256950864937182, 0.578757907992131], [1.1102169627819896, 1.0657835743330284, -1.994881336510324], [0.3638292678910316, -0.13939448590507164, 0.22745866443903123], [0.943428195192964, -0.09221318931915375, 1.6519482760131752], [-0.9193422882615682, -0.7508267064749113, -0.3575373151328768], [1.0069839799078952, 1.2618855450912956, -0.9692627521149119], [-1.1311138669818546, -2.2853278505703347, -0.505094933577077], [-1.2012261498678425, 0.3949629242778514, -0.3843094801713595], [0.657074682921585, 0.33723930617962256, 2.6786665527075106], [-0.3983401260176947, 0.06292171177812937, -1.4183590770092356], [0.04539163831582144, 0.17610146448111413, -0.09879468812149615], [-0.05845098949274291, -0.403151900734193, 0.0309871610756431], [2.1545939392270523, 0.1373850478707698, 1.9706822268952642], [-0.7066323218981919, -1.0701161037574265, 0.15266703033168666], [-0.2187058541699172, 0.39826567467078505, -0.3438033810246948], [-0.5679559755044522, 0.8414712509046176, -0.6655143767828205], [1.7067101670669516, 1.7802483989093656, 0.4961003596685717], [1.0198190007956565, 0.2748853663668142, 0.2024753163091904], [-3.611433931067914, -0.5944897316203263, 0.5298008389477712], [0.649244434483469, -2.092503289200276, -0.9606574883679976], [0.4674228832591953, 1.5718387525345043, -0.10919985874429182], [-0.2296581398831437, 0.06830586589816857, -0.06384095643619216], [-0.825504457035462, -0.596677146672895, 0.21750021407003056], [0.40668674119108816, 1.759651477261858, 1.1958744665458474], [0.3233265383039345, 0.2681554815484905, -1.1058384806844663], [1.0451103290357644, -1.4428741374930103, -0.41307286729478176], [-0.3571265869991064, -0.7671338883734098, -0.24126960735589698], [-4.182661106667364, 0.7205111485441659, 1.3816278550489567], [3.642791196509826, -0.12145434008927769, 0.3737332313907216], [-0.1512001162697539, -0.01771363790364189, -0.08976571443436845], [-0.011332298225084636, -0.0472145142884968, -0.9302383359178846], [0.5403157253829552, -0.04569740966184952, 0.5734402911025654], [0.2983910063560478, -0.9529472730829069, -0.5831346913819841], [0.1131906005266787, 0.5689005981883057, -0.254312206596146], [2.2414223137083615, 0.876783008519739, -1.6943421183915284], [-0.6518702417885665, -1.8971997988215685, -0.11791266909409023], [-0.2266477604073585, -0.35784794210023885, -0.3871863519227577], [-1.4057989169329101, 1.4378519492096913, 1.9737693573279382], [1.6274761385869096, 0.1770081083308462, -2.3115720617310416], [-1.854346853603335, 1.9903550438637112, 2.6774084260895763], [-0.40245641606394006, -0.40344482480462684, -0.6926075872018227], [0.583296493424251, -1.0655510439287985, 0.7159040637155007], [-0.40551818522468486, 1.0432528453738823, 0.09987410880867817], [0.5929504947900344, -0.8835027543849875, -1.028512116760996], [-0.2532452052502306, 0.0862619330962658, 0.2989932934874071], [1.9482763607429707, 1.3477546107056781, 0.018701992903856036], [0.19362017680246188, -1.0246978456039522, 0.03327680200745128], [-0.7607865953766705, -0.1617813592055711, 1.2610381680237672], [-1.010704615717856, -0.8933601138817701, -1.3020218701086474], [1.3090972483241061, -1.5187529126200199, -2.878198679839685], [-1.480837403766347, 1.0571707714637266, 2.88864559712339], [0.46241891966857834, 0.6711388594241683, -0.5526697229366196], [-0.5645237760978451, 0.21783262199119613, 0.23794314854809764], [-0.7265262753465465, 1.5104987587924306, -0.7277682984984106], [0.08268841754289159, -0.10595529324817471, -0.5870635965358388], [-0.2945062169987657, -0.9128734103878269, 1.0098280581279517], [1.6413173270308983, -0.8643255914872612, -0.09691352798210687], [-0.5001583091234701, -0.967637182417524, -0.460011897537659], [0.2963518718016488, 0.26926926682270164, 0.21174385298789355], [-0.3751315219348084, 0.8130495838865054, 0.8009721617742998], [-0.44289021070006473, -0.5995736636264656, 0.8333629139424433], [0.08199686811751507, 1.1386310760799339, -1.9262058382316134], [1.3231113005112949, -0.44814504792761783, -0.42925535178174906], [-0.745415693076318, 0.36772912800457774, 1.1657927172500926], [-2.161472092703141, -0.33700814394310763, 2.0400113733034555], [1.2520846890213047, 0.19342883130836352, -0.08189932536829388], [0.24671018780870593, -0.4327423518272018, -0.13570781746665966], [0.862693906012922, 1.680252631661877, -2.157827325372625], [-0.8908919565589971, -1.0570828253972082, 0.15037633921002397], [-0.2880686496186775, 0.4851179650060848, 0.13273607316319], [0.8045438892987513, -0.5952834455249574, 0.21170144588667317], [-0.1743718376601138, -0.12746762562393532, -0.2217192584948456], [-0.9433148021654195, 0.4162352021534219, -0.3779539803916935], [0.3573483391347182, -0.42951506163166003, 0.42314107889368435], [0.28841642760485725, 0.2764111958390157, 0.010315162497172011], [0.8272917042629189, -0.3199816173959383, -1.2403437350272841], [0.18693910441702322, 0.1513352979005539, -0.27773320948598956], [-0.035817730396416704, -0.8007868482034431, 1.2903627181465636], [0.011132837695110125, 0.41628699521037055, 2.9208030110971728], [-0.7665656349070661, -0.8436892846081122, -0.07963338353721025], [0.20595487676664195, 0.38977272241509414, 0.15103434575322475], [-0.29356241512941017, 0.5760573142702509, -2.5361027988950444], [-0.9874384232037333, 0.06586636536427977, 0.855211899073429], [0.07000788463830776, -0.1746988285163816, -1.3035798919525472], [0.14469041004236813, -0.1308596364672275, 0.7623277258832086], [0.14058172664813806, 0.921716340965402, -0.5080918809605156], [0.3269878580782082, 1.6913277972158272, -0.5812225878895853], [-0.34713200182454435, -1.642686482519584, 0.8228905968421267], [0.3864626817358751, -0.462652228732446, -0.12677618503626434], [2.486849992419058, -0.7098575630210563, 1.332471155923163], [0.3687651645384835, 1.7218412963245662, -1.0665394291798982], [-3.3120276371893174, -0.5754000214490748, 0.16730128844898565], [0.8259704345658804, -0.16241305953089444, -0.6735078617526883], [1.103678287885487, -0.2787474664239373, 1.0581317661336367], [-0.7087505608556923, -0.21397879516546178, 0.34097621914522297], [0.32470003674899506, -0.49969791138369013, 0.0920442539363969], [0.05424859792524901, 1.4722509602649305, -1.209313623264735], [-1.0682656050704225, -0.9389869936705225, 0.41526474095449967], [0.40957833204080785, -0.22037960788753563, 0.25256989606807223], [0.6467232619338937, 0.2004562118835291, -0.5851495955342786], [2.3819695990790133, 1.3768012125862588, 0.7312798651801149], [-0.13140306262769721, -0.4235941381827243, -0.19595184324567025], [-1.886710492962954, -1.3123581392501642, 0.06988261010224898], [-1.120727367360771, 0.8128358773390812, -0.9311813089693519], [-1.6212790734749003, -0.07997414877196367, 1.598397716685177], [1.5612848657530864, 1.236848996267385, 1.6151354133800446], [-0.19783803311706719, 0.8956092704903876, -0.5866175060387471], [0.4431914207080385, -1.1996075644031414, -2.5279097807064854], [-1.4023775281647548, -1.1806506917539383, -0.7226446636827839], [1.0823530317011791, -0.9934317467780367, -0.19396086641884522], [-0.428630295932988, 0.9100158020427505, -0.016417168987590575], [-0.2684099975073367, 2.164012991863497, 1.5133468052925148], [1.1263986408774664, -0.6907896679742017, -1.8488519450302794], [-0.18751842900494453, 0.25126572593878715, -0.018681617680353573], [-0.3045909679495213, -1.0047705131517435, 0.7894373189649075], [1.264692767120903, 0.10795738730402796, -0.42381118167255827], [0.6278134268214215, 0.8985484389747838, -0.8399355928606805], [-0.05687878647858698, -1.038528098653705, 1.5548521467619123], [-0.6326411702884127, -0.5610396864754801, -0.8156110170881801], [0.680232857604566, 1.2441315697899271, -0.20591292926181665], [-0.6595904745373546, -0.08548156511107322, 0.271016893552878], [-0.42795980787665167, -0.5728521210443468, 0.06385629033943149], [-0.837032552674753, -0.5154465849094086, -0.04738173555965253], [0.6856883185958235, -0.3520899272381354, -0.16128237459455352], [-0.49457850186500724, 0.07236961196295565, -0.27398476204782396], [0.2236779325147389, 0.7153684178366602, 0.6352634951200594], [0.5973425867357651, -0.2665796034858969, 0.3126264381984198], [0.25098630591041626, 0.2851414773175864, 0.3057259621481168], [-0.49445810721692945, 0.34733038483814865, -0.31173842127277646], [-0.36810991460061526, -0.26209545274969537, -0.13647175699537223], [-4.463053412251805, 3.0024544106906474, -0.881457660010819], [-0.13149945488281484, -0.31973854253922057, -0.054642313168991916], [0.42176316188296725, 1.409609632100095, 0.6639080516997111], [3.704002923008901, -4.533648830019378, 0.3857133981026167], [1.4511980457968174, 2.0105257358007025, -0.021095445462704806], [-0.4327690423012915, -0.465790489678503, -0.2627077875203179], [-0.9702287272522657, 0.09794356061735662, -0.027068423240517375], [-0.09100416605475192, -1.7672666868886484, 0.01681890638243602], [2.241753189229313, -1.0665528233168344, -1.5016097745329675], [-2.9792511385173723, 0.5917456389130186, 3.905009719120073], [0.14268085536108882, 0.94143875146474, -1.5598872784442572], [0.8852211881325474, -0.69340173821408, -0.35692594965430313], [-0.2270784801314556, 1.6384650560126843, 0.2800419330492097], [-0.09400038400429898, 0.16954213196707857, -0.017671893297223948], [0.0731714918948743, -0.20850167576930556, -0.04903101759989848], [0.25131229567433194, -1.4204278598431257, -0.19723613929882172], [-0.016679501234831223, -0.12630780636838598, -0.18990838430399665], [0.25026408572233555, -0.7755948167274326, 0.25271816366184646], [-0.3044549054443709, 0.5550633593866185, -0.4042631268242228], [-0.31702091742353683, 0.03935918924371459, 0.548930492866222], [0.31137840829654295, -0.6574953878145191, 2.3114992489022947], [0.43058308956043506, 1.0544836601267424, -0.9258083093121671], [-0.026209139587331936, -0.4968816718965929, -0.452187664279741], [-0.22280606461556995, -0.016807016049330156, -0.6459492047486319], [1.6046810635657047, 0.3441307893002742, -0.5335724147972224], [-0.6060645623574157, 0.6675907950063169, 0.8951865391972673], [-0.1838707222982201, 0.11986142442145199, 0.36435218398641334], [-1.171827360829132, -1.31304654813152, -0.5633939387324979], [-0.8850934704173757, 0.8846525292183282, -0.32022567682235165], [-0.5045620757726716, 0.408037702533751, 0.5719765225433853], [1.0862230536621154, -1.1745481817830319, -0.7917679721558097], [0.33632101607883036, -0.3916981490295778, 0.776939684177725], [-1.217353366916568, -0.21831974851502609, -2.2291231710071955], [0.10100546988275054, 0.04368997895500459, -0.3042911203405172], [-0.08861161296030907, 0.06427843968112609, 0.1124756861832252], [1.1388028178538472, -0.0015759753768533474, 2.6417947888919815], [1.385678151485172, 0.5550925491035377, -0.4760214431095044], [-2.4634764525353874, -1.2149676074544222, 0.7584181115869146], [0.16088723346386272, 1.0977016934909583, -0.6654937756889409], [0.7221935781808467, -0.615407769382847, 0.6100252608956348], [-1.5745332894846424, -1.3031164902638261, -0.7667622722036747], [0.7238681756223208, 1.0078949833621877, -1.594964960318497], [-0.15503714604599392, 0.5725416892738867, -0.2394450344690177], [1.330561046316448, -0.15209358867500067, 2.7141061957456483], [-1.0071173369063289, 0.17537560208664607, -0.5979978713468675], [0.9252416357743622, 0.0365436552228336, 1.0992378189483254], [0.6974125854786425, -0.1697741445572433, 0.12892982624064458], [-0.022719406362541075, -0.1494099938562859, -0.8149005883625796], [0.45079471497469825, -0.6243244890984115, 1.2112306821152903], [1.7686478519164388, -0.7251019487815538, -0.9222793441194225], [-0.6954409527061354, 0.04965988203523235, 1.9948592368267268], [-1.4360940263689406, 0.9916907179266718, -2.2594596518699253], [0.7071076109150436, -1.0728847158340507, -0.0994536209827756], [-0.1446450359852125, 0.4417475777337112, 0.017622233158674637], [0.08372232851969734, 0.5095804977084425, 0.1136791187493287], [-0.06513515741834078, 0.5230016507432269, -0.09811663461547912]], "Cell-Size": [12.9, 12.9, 12.9], "Charges": [0, 0, 0, 0, 0, 0, 0, 0, 0, 0, 0, 0, 0, 0, 0, 0, 0, 0, 0, 0, 0, 0, 0, 0, 0, 0, 0, 0, 0, 0, 0, 0, 0, 0, 0, 0, 0, 0, 0, 0, 0, 0, 0, 0, 0, 0, 0, 0, 0, 0, 0, 0, 0, 0, 0, 0, 0, 0, 0, 0, 0, 0, 0, 0, 0, 0, 0, 0, 0, 0, 0, 0, 0, 0, 0, 0, 0, 0, 0, 0, 0, 0, 0, 0, 0, 0, 0, 0, 0, 0, 0, 0, 0, 0, 0, 0, 0, 0, 0, 0, 0, 0, 0, 0, 0, 0, 0, 0, 0, 0, 0, 0, 0, 0, 0, 0, 0, 0, 0, 0, 0, 0, 0, 0, 0, 0, 0, 0, 0, 0, 0, 0, 0, 0, 0, 0, 0, 0, 0, 0, 0, 0, 0, 0, 0, 0, 0, 0, 0, 0, 0, 0, 0, 0, 0, 0, 0, 0, 0, 0, 0, 0, 0, 0, 0, 0, 0, 0, 0, 0, 0, 0, 0, 0, 0, 0, 0, 0, 0, 0, 0, 0, 0, 0, 0, 0, 0, 0, 0, 0, 0, 0, 0, 0, 0, 0, 0, 0, 0, 0, 0, 0, 0, 0, 0, 0, 0, 0, 0, 0, 0, 0, 0, 0, 0, 0, 0, 0, 0, 0, 0, 0, 0, 0, 0], "Date": "2020-06-07 01:47:44", "Natoms": 225}
{"Energy": -1261.7865970536707, "Positions": [[7.783081531524658, 4.21609354019165, 0.5615302324295044], [8.694198608398438, 4.295590400695801, 0.1506185531616211], [7.83270788192749, 4.497053146362305, 1.5931799411773682], [7.211733818054199, 4.982096195220947, 0.12062914669513702], [7.245691299438477, 2.8150413036346436, 0.4455249011516571], [7.875385761260986, 2.248323917388916, 1.0300264358520508], [6.345440864562988, 2.588932752609253, 1.0631223917007446], [7.279099941253662, 2.2897114753723145, 11.894721984863281], [8.236984252929688, 1.9955179691314697, 11.394604682922363], [6.840997219085693, 3.0493693351745605, 11.346278190612793], [6.638164520263672, 1.521926999092102, 11.680842399597168], [9.512353897094727, 2.327755928039551, 7.64984655380249], [9.738945007324219, 2.74904203414917, 6.709673881530762], [10.489033699035645, 2.5143513679504395, 8.059041976928711], [8.807445526123047, 2.9105494022369385, 8.103145599365234], [9.168437004089355, 0.9023516774177551, 7.561812877655029], [8.711145401000977, 0.8400630354881287, 6.562646865844727], [10.012956619262695, 0.22486871480941772, 7.653422832489014], [8.164094924926758, 0.5209490060806274, 8.653122901916504], [7.447922706604004, 1.3451415300369263, 8.694426536560059], [8.57802963256836, 0.24070170521736145, 9.623610496520996], [7.608625411987305, 12.605194091796875, 8.304101943969727], [5.714811325073242, 9.689386367797852, 6.660518646240234], [6.670065402984619, 9.777108192443848, 6.454324722290039], [5.429851531982422, 10.583601951599121, 7.060878753662109], [5.099349498748779, 9.593839645385742, 5.941529750823975], [5.556222915649414, 8.657461166381836, 7.712673664093018], [5.91292667388916, 7.784144401550293, 7.122250080108643], [6.326571464538574, 8.804015159606934, 8.504837989807129], [4.121662139892578, 8.60055160522461, 8.229874610900879], [3.5243759155273438, 8.377632141113281, 7.337604522705078], [3.8473033905029297, 9.533161163330078, 8.648127555847168], [4.044672012329102, 7.8746795654296875, 9.095928192138672], [11.273726463317871, 11.879779815673828, 3.3244194984436035], [12.217310905456543, 11.88377857208252, 2.9888103008270264], [11.007593154907227, 12.779711723327637, 3.735344648361206], [10.71268081665039, 11.874394416809082, 2.484006643295288], [10.926623344421387, 10.685524940490723, 4.154300212860107], [11.649530410766602, 10.561047554016113, 5.015623569488525], [10.034208297729492, 10.976511001586914, 4.737072944641113], [10.52362060546875, 9.435791015625, 3.3966617584228516], [10.51054859161377, 8.610893249511719, 4.118964672088623], [11.247257232666016, 9.069648742675781, 2.621347665786743], [9.513291358947754, 9.631200790405273, 2.990570545196533], [12.675067901611328, 5.983913421630859, 8.043683052062988], [12.847433090209961, 4.990888595581055, 8.186779022216797], [11.823439598083496, 6.095971584320068, 8.624821662902832], [0.41057294607162476, 6.571815013885498, 8.62820816040039], [12.496639251708984, 6.280686855316162, 6.657559871673584], [0.5513241291046143, 6.036972999572754, 6.147633075714111], [11.782215118408203, 5.605315685272217, 6.158509254455566], [12.18159294128418, 7.774105548858643, 6.427631855010986], [0.033969879150390625, 8.44651985168457, 6.8756489753723145], [11.21253490447998, 8.067122459411621, 6.7667155265808105], [12.189849853515625, 8.170658111572266, 5.354885101318359], [8.356017112731934, 7.817760467529297, 12.873211860656738], [7.483007907867432, 7.309188365936279, 12.515507698059082], [8.04711627960205, 8.749699592590332, 0.41748446226119995], [8.83608341217041, 7.17823600769043, 0.6242102980613708], [9.14967155456543, 8.152631759643555, 11.700650215148926], [9.138721466064453, 7.421946048736572, 10.92551326751709], [8.859228134155273, 9.051775932312012, 11.205318450927734], [10.605951309204102, 8.354715347290039, 12.093498229980469], [10.810423851013184, 9.1499605178833, 12.825519561767578], [11.135751724243164, 8.612825393676758, 11.200111389160156], [11.142614364624023, 7.403562068939209, 12.359599113464355], [5.726458549499512, 10.917496681213379, 11.42442512512207], [6.704564094543457, 11.248096466064453, 11.589075088500977], [5.548544883728027, 11.213388442993164, 10.386099815368652], [5.731029987335205, 9.905940055847168, 11.425360679626465], [4.648797035217285, 11.197871208190918, 12.371889114379883], [4.9033613204956055, 11.00248908996582, 0.5416593551635742], [4.510007381439209, 12.272336959838867, 12.313365936279297], [3.2897379398345947, 10.520025253295898, 11.993284225463867], [3.2232048511505127, 9.397743225097656, 12.199441909790039], [3.0092592239379883, 10.58700180053711, 10.943355560302734], [2.538417339324951, 11.066129684448242, 12.583311080932617], [2.4467525482177734, 2.253101110458374, 5.8243794441223145], [3.19863224029541, 1.7899781465530396, 6.373897552490234], [1.8244495391845703, 2.5596489906311035, 6.587592124938965], [2.8168487548828125, 3.048098087310791, 5.380719184875488], [1.7214275598526, 1.1884372234344482, 5.046393871307373], [2.2637710571289062, 0.7086601853370667, 4.230666637420654], [1.4726258516311646, 0.4250791072845459, 5.768527984619141], [0.457489937543869, 1.8983535766601562, 4.4757513999938965], [0.6263905167579651, 2.839184284210205, 4.0448317527771], [12.661457061767578, 2.2025504112243652, 5.242173671722412], [12.758988380432129, 1.27643883228302, 3.749387502670288], [4.633152008056641, 5.442209243774414, 2.519857406616211], [4.094803810119629, 5.569435119628906, 3.3957037925720215], [4.844814777374268, 6.399989604949951, 2.3281409740448], [5.533128261566162, 4.974124431610107, 2.8596389293670654], [3.8476169109344482, 4.8109846115112305, 1.361677885055542], [3.0654404163360596, 5.4812726974487305, 1.2757689952850342], [4.56212043762207, 4.80384635925293, 0.498710572719574], [3.268481731414795, 3.4318435192108154, 1.5786805152893066], [3.911752939224243, 2.559744358062744, 1.4236464500427246], [2.446430206298828, 3.2517995834350586, 0.8898618817329407], [2.823317050933838, 3.3719265460968018, 2.535860061645508], [12.047887802124023, 3.5937752723693848, 12.309714317321777], [12.004964828491211, 3.916560173034668, 0.41884368658065796], [11.126384735107422, 3.8586230278015137, 11.91397476196289], [12.693357467651367, 4.120081424713135, 11.747978210449219], [12.308395385742188, 2.1578054428100586, 12.129737854003906], [12.656257629394531, 1.9184684753417969, 11.086193084716797], [0.3469128906726837, 1.9938873052597046, 12.739124298095703], [11.22592830657959, 1.2072826623916626, 12.672900199890137], [10.518709182739258, 1.058057427406311, 11.88194751739502], [10.801353454589844, 1.553874135017395, 0.7665575742721558], [11.759356498718262, 0.3162742257118225, 0.011996030807495117], [3.418531894683838, 4.966231822967529, 9.65277099609375], [3.002525568008423, 4.189186096191406, 10.157402992248535], [2.871342658996582, 5.257842540740967, 8.874410629272461], [3.337355852127075, 5.697516918182373, 10.29419994354248], [4.923592567443848, 4.699424743652344, 9.329463005065918], [5.4346394538879395, 5.656637668609619, 8.926129341125488], [5.458775043487549, 4.5102219581604, 10.289609909057617], [5.004114151000977, 3.433060884475708, 8.48038101196289], [4.511018753051758, 3.6322784423828125, 7.51099157333374], [4.6262006759643555, 2.50089693069458, 8.904436111450195], [6.007268905639648, 3.2472636699676514, 8.210448265075684], [2.061177968978882, 9.310733795166016, 2.142843008041382], [3.0505635738372803, 9.307106971740723, 2.260103464126587], [1.7267144918441772, 9.78221607208252, 2.994521141052246], [1.806755781173706, 10.021808624267578, 1.4843332767486572], [1.4446468353271484, 7.978058815002441, 1.9156068563461304], [0.43067607283592224, 8.18925952911377, 1.6774441003799438], [1.805221438407898, 7.389494895935059, 1.075373888015747], [1.536855697631836, 7.124234199523926, 3.1408894062042236], [0.9277772903442383, 7.489463806152344, 3.9497408866882324], [2.625115156173706, 7.104742050170898, 3.3348896503448486], [1.307740330696106, 6.081752300262451, 2.9409923553466797], [8.525297164916992, 6.056005477905273, 4.28985071182251], [7.985843658447266, 5.169981956481934, 4.3687920570373535], [9.492330551147461, 5.761516571044922, 4.074873924255371], [8.157682418823242, 6.494786262512207, 3.4037914276123047], [8.18718433380127, 6.940732955932617, 5.475567817687988], [8.860876083374023, 7.756511688232422, 5.440143585205078], [7.116036415100098, 7.331186294555664, 5.412325859069824], [8.351295471191406, 6.133991241455078, 6.724650859832764], [9.349251747131348, 5.751662731170654, 6.8483452796936035], [7.722414016723633, 5.17927360534668, 6.7705230712890625], [8.107946395874023, 6.688423156738281, 7.554019927978516], [1.335625410079956, 12.226672172546387, 9.094067573547363], [0.7961980104446411, 0.08040494471788406, 8.65575885772705], [2.078261375427246, 12.154393196105957, 8.348361015319824], [1.8203797340393066, 12.516270637512207, 9.977394104003906], [0.5085532069206238, 11.040507316589355, 9.337233543395996], [12.88528823852539, 10.803747177124023, 8.372662544250488], [1.0904278755187988, 10.062555313110352, 9.286513328552246], [12.481213569641113, 11.377120971679688, 10.450161933898926], [12.023847579956055, 12.300962448120117, 10.397359848022461], [12.838668823242188, 11.171256065368652, 11.42215347290039], [11.51952838897705, 10.791936874389648, 10.224637031555176], [5.083959102630615, 12.677314758300781, 3.453524589538574], [5.131003379821777, 0.6602057218551636, 3.9652109146118164], [4.871814250946045, 11.956015586853027, 4.122516632080078], [4.280298709869385, 12.62861156463623, 2.773285388946533], [6.251338005065918, 12.483843803405762, 2.5808582305908203], [6.284919738769531, 11.51419734954834, 2.0824429988861084], [6.191000938415527, 0.3099026679992676, 1.6897200345993042], [7.503737449645996, 12.721006393432617, 3.4009835720062256], [7.189260482788086, 12.640756607055664, 4.473126411437988], [7.98612642288208, 0.7582783699035645, 3.2103915214538574], [8.327812194824219, 12.046442985534668, 3.246814250946045], [12.764501571655273, 2.5818982124328613, 8.254137992858887], [0.842399537563324, 3.266829252243042, 7.859308242797852], [12.750268936157227, 1.309823989868164, 7.993066787719727], [11.832810401916504, 3.0672035217285156, 8.874201774597168], [1.6051123142242432, 12.55739688873291, 1.745478630065918], [2.8050332069396973, 12.215180397033691, 1.9886879920959473], [0.6879428029060364, 11.67778491973877, 1.6265246868133545], [1.3523160219192505, 0.8770889043807983, 1.6108142137527466], [1.0620064735412598, 7.316488265991211, 11.17900276184082], [0.9072113633155823, 6.319108009338379, 11.874283790588379], [1.4036136865615845, 7.2053937911987305, 9.933328628540039], [0.8982446789741516, 8.44176197052002, 11.67535400390625], [5.327357769012451, 7.11618185043335, 11.749526023864746], [4.109058856964111, 6.838226318359375, 11.825174331665039], [5.6505327224731445, 8.117629051208496, 11.037748336791992], [6.203755855560303, 6.420922756195068, 12.367147445678711], [10.093122482299805, 2.6927762031555176, 4.240265369415283], [10.305122375488281, 3.507373571395874, 5.204000473022461], [9.725897789001465, 3.1101293563842773, 3.102883815765381], [10.275215148925781, 1.4293138980865479, 4.453557014465332], [6.065971851348877, 8.336851119995117, 2.6431593894958496], [4.928380012512207, 8.23095703125, 2.1210787296295166], [6.357036590576172, 9.395102500915527, 3.321232557296753], [6.900184631347656, 7.397429466247559, 2.496446132659912], [3.6071300506591797, 5.627557754516602, 5.731443881988525], [3.2115983963012695, 4.799052715301514, 4.8420090675354], [2.9343535900115967, 5.698473930358887, 6.786694526672363], [4.639334678649902, 6.325331211090088, 5.550841331481934], [11.076231956481934, 5.850157737731934, 2.29707670211792], [11.29421615600586, 6.199502944946289, 3.5040369033813477], [11.906523704528809, 5.096858024597168, 1.6672987937927246], [10.034509658813477, 6.25023889541626, 1.7272014617919922], [4.8451828956604, 12.624883651733398, 7.659041881561279], [3.8097403049468994, 0.41194260120391846, 7.645473480224609], [5.616931438446045, 12.631147384643555, 6.700697898864746], [5.137845993041992, 11.915182113647461, 8.676403999328613], [9.500452041625977, 4.887478828430176, 10.11706829071045], [10.352725982666016, 5.5981035232543945, 9.503403663635254], [8.494892120361328, 4.41758394241333, 9.502782821655273], [9.672418594360352, 4.635907173156738, 11.329303741455078], [8.704326629638672, 11.51989459991455, 0.2936159372329712], [8.51874828338623, 12.270885467529297, 12.250846862792969], [7.9148406982421875, 10.567771911621094, 0.47247523069381714], [9.702324867248535, 11.694741249084473, 1.0796843767166138], [6.275039196014404, 3.145272731781006, 4.478431701660156], [6.723716735839844, 3.951523780822754, 3.5885066986083984], [5.291786193847656, 2.464747190475464, 4.189149856567383], [6.845398426055908, 3.0441763401031494, 5.5843729972839355], [2.0999412536621094, 10.520987510681152, 5.371842384338379], [1.1752020120620728, 10.419082641601562, 4.452365398406982], [3.3163485527038574, 10.518033981323242, 5.029521465301514], [1.7578667402267456, 10.624162673950195, 6.5874786376953125], [9.291072845458984, 10.103835105895996, 7.678647041320801], [8.693285942077637, 9.650407791137695, 8.75182056427002], [8.6927490234375, 10.067573547363281, 6.553837776184082], [10.477184295654297, 10.576025009155273, 7.757853984832764], [2.83485746383667, 1.6357362270355225, 11.288400650024414], [4.020391464233398, 1.723176121711731, 11.663389205932617], [2.210679292678833, 0.5174651145935059, 11.4278564453125], [2.2793428897857666, 2.634249687194824, 10.81663990020752]], "Forces": [[-2.630397524871378, -0.36452775538662235, 1.8785506676480095], [2.0486348591776182, 0.09835566609197598, -1.0957407983745817], [0.24566284023283147, -0.4557901810815827, -0.4887800098631652], [-0.5545545454105101, -0.1691440363217987, -0.43523149519156534], [-0.45450299207001565, 0.4733903341726666, -2.105484193878766], [2.844490446888033, -1.8211565500114553, 1.8627550678301048], [-0.8114939800336799, 0.9727526197726475, -0.5054392050925525], [2.3969693804495313, 1.3833576007502852, 2.283546210836101], [0.2406697372260481, 0.42297723533999376, 0.6874467720662252], [-1.0480736804623485, 2.5212483915335455, -2.1934024003017267], [-2.4830813367093056, -3.0918138359003224, -0.009492231750040589], [2.424627364255401, -0.3948660803518396, -0.5813858561407259], [-0.30044958838281294, 0.14659124968064952, -1.1226627530941609], [-0.5474544735537769, -0.1257538952654369, 1.0218608835813234], [-0.6178574201859164, 0.7708173001387153, 0.8665753596713255], [-1.447998205940714, 0.22919316199380854, 0.7491073554723958], [-0.2655236306303569, -0.5888413858262027, -0.4147600419893829], [1.1635336196090054, -0.253756954061467, -0.28665707127792434], [1.3305029753161692, 1.6923053334916196, -0.8512111866873775], [-0.6764012692426221, 0.6076844351392378, 0.5431876074611092], [0.4573343029359282, 0.12974351342935575, 0.7225426027821031], [-1.4091006343836883, -2.225505234273416, -0.842331684379355], [-0.0029011479357196578, 0.3653862017187525, 5.17008031647878], [3.7006506731006943, 0.34661689545225366, -1.1640725610690412], [0.001068382389380302, 1.507734504711549, 0.7248257600289676], [-3.0330377295087745, -0.9763429279091427, -4.216986220521976], [0.040258656475919065, -0.38422394679683103, -0.17219781369723627], [-0.5023376730513038, -0.8731389039362368, 0.4117669531109237], [0.17311989426730734, 0.47687132895218076, 0.01777786936283527], [1.9535922368740741, -1.8576336703324, -0.5620320946986409], [-0.9308848782386177, -0.4254827372433264, -0.06249583128075275], [-0.580160891098698, 2.0656362375437443, 0.6544545680960033], [-0.16889509591102436, 0.06361161935256597, -0.6738958359846319], [-0.9450497030961458, -1.497428016384242, 1.349949895222698], [2.4083834983483707, -0.06756235143162377, -0.784602966780772], [-0.1874809375254075, 1.3103252479138447, 1.0536523904571367], [-1.320705476455854, -0.366741280158337, -1.881696768463237], [-0.1611953101413959, 0.41192733325852604, 0.961896968621814], [0.31791348325208774, -0.056453657053725695, -0.8324410911914327], [-0.5716796228339351, 0.19709069924290337, 0.21419004377997516], [0.8317126084132863, 0.7167329911069255, -0.11618356115616633], [-0.29476980065225755, -0.5087154905379536, 0.4475280717999612], [-0.13769704274887626, 0.32639803207845236, -0.11393060751121564], [-0.22754723671356247, -0.37133920010557836, -0.44953788589583943], [-1.3419495765647511, 0.16403498769099964, 0.8280366011731953], [0.9721435827574508, -1.5434403856836552, 0.12362419699439756], [-1.295700219354227, 0.03061586370692494, 0.08974099062164557], [1.421233065985929, 0.5168535664822664, 0.35781032187575745], [0.5405981615812846, 1.9123939141099566, -1.8361330933032414], [0.45031708191877823, -0.03797120122673377, -0.03303077420393698], [-0.6562303902456282, -0.3075894158090851, 0.106420214343303], [1.1181078343680748, -0.5170250001772384, -1.324394286881673], [0.34657701428583904, 0.12762398641131145, 0.5810841462901155], [-1.568654271274504, 0.41261532268786566, 0.9503233649937011], [0.10331333310763474, -0.9919404681989191, 0.36649476212485765], [-1.1659307098927896, 0.9414190726865828, -1.086181383975865], [-0.41527448567445746, -0.003495382845261629, 0.397126315430116], [0.4781226176511128, -0.4953565657026365, 0.16228828830908307], [0.7714461677102209, -0.08230216404509196, 0.6937426535491298], [2.6287684625899903, 0.22704961203796759, 1.7285748007692], [-0.3628628997992628, -1.6548060018465915, -1.0277860202771394], [-1.1417399018298653, 1.5629695030597675, -0.511910181015493], [-0.20104451179931682, -1.1728018168027106, 0.10953870024793978], [-0.13453685565069862, 0.32367399530994767, 0.4752232868350608], [0.8072742295909359, 0.7763041802322357, -1.4014205405632199], [-0.37015605664300744, 0.05281324131754612, 0.47340192262380215], [-0.11941557513318175, 0.5312268619037158, -1.8386182785551002], [0.45123065313316496, 0.36766451230675723, 1.0617317407525002], [-0.5372771412426394, 0.023756205757953928, 1.051219172947704], [0.656454112335526, -2.185876215876994, -0.5376490972489546], [-1.5499550297572844, 0.3404250356819529, -0.4410252469804158], [0.4378725498565166, -0.4873230771219339, -0.2330432287633978], [-0.5532273922124098, 1.2997465690156058, 0.051375777828169954], [1.6063900689019124, -0.7515469318476368, 1.0540749450538], [0.23599308756019183, 0.6542600583712312, 0.1067790411370802], [-0.05213299207079914, 0.4234428148217502, -0.9598169438929709], [-0.4864371158570857, 0.14585581801162578, 0.2191474320583456], [-0.2089144403995408, -3.9118235934522794, 0.7586391167230486], [0.9006701246041411, -0.5849857469703104, 0.2680804937363129], [-1.1754832738474243, 0.7198128950619954, 0.9007400352596537], [1.0513994002494857, 2.9016925909937545, -2.0800694451000004], [-1.602616880387986, 2.8232785807711966, -0.5438376490043244], [1.007929580329918, 0.03332445054465597, -0.5667423365486194], [-0.448493323506749, -0.8977036239189092, 0.8504007906690467], [0.18774075090899592, -2.8806199403777684, 0.5015970407415875], [1.0651309342065576, 2.0516739858604667, -1.6021971406417694], [-0.8923483455231493, -0.18358144621842443, 1.3882373667584906], [0.4968247385588501, 0.19998200410662292, 0.19439494851861247], [-0.25998274526046133, -2.3376129090124307, -0.376376950695003], [-0.9851392275913516, -0.9125040193781736, 0.9801764335695186], [0.7774553506761073, 2.55023386415913, -1.3412216132130033], [-0.1725308402511746, -0.6013503085212458, -0.1584955834965307], [3.2084880168076575, -1.807045363321866, 1.3733500680415376], [-2.3435991989666016, 2.1654619355458227, -1.0189425517790014], [-0.38940207764743295, 0.43647815622713293, -0.08334962053261034], [0.8731592423787432, 0.6150627358343141, -0.6582587113302742], [0.751705802767178, -0.3230948731412334, 0.005157589501671066], [-0.6827151003397642, 0.12168160336548349, -0.8033684209382064], [-0.842341497733503, -0.2680516787406044, 2.0865810376176572], [-1.4404967023816582, -1.6610061724198066, 0.2853150372833362], [0.1833523379839174, 0.5408329272308638, 0.16188897401343383], [-1.0238910563822172, 0.5043038017005367, -0.4817544927336747], [1.5373897333288082, 1.3741051107796922, -0.5106604329686522], [1.1517619660502127, -0.8062441299536715, 1.3761324068995], [-0.44471905703999814, 0.2829653456120902, 0.12077842633562354], [-0.20921956527642513, -0.2224143411643461, -0.1738349172459238], [1.152567599284576, 2.630953198692002, 0.3956924033000069], [-1.4893573719418605, -0.5164622293669006, -0.5886082763155497], [-0.10982123989672132, 0.047861928219494136, -0.6180340233785075], [0.6035068689096854, -1.7819182774454463, 0.22584216006186947], [3.7963169826283654, -1.4786975277032832, -0.8894198616735733], [-0.751390345901746, -2.269272407008047, 0.6403256714498632], [-1.016315431635471, 0.42773485042790077, -2.3720298658665064], [-0.10415947229797828, 3.1411334024289683, 2.4985330028265196], [-1.1830488827342345, -0.17495720055763692, 0.1784579495158685], [-0.8791609206235907, -0.9975314989273274, -0.0951950923698086], [-0.313894497131983, 0.05134075732540843, 0.36227348879844695], [-1.1541138742340744, 1.8714939631189382, -0.17787517143224452], [-0.3543246235462597, -0.07146172824302219, -0.36564346418305627], [-0.6021331305777583, -0.4189175350005041, 0.7382641323770095], [2.264623273503421, -0.32832911361762734, -0.5116332819258025], [-0.5840847277294507, -1.9943879808110097, -0.6370304991629713], [2.6511738296174054, -0.4025815472980734, 0.07245348162278949], [-0.8372786085647863, 0.494672861531256, 2.1225973651129766], [-0.5989731482406694, 1.3816446041778807, -1.8556627446518612], [0.31354281958026176, 0.3135383612989173, 1.0728686160626868], [-1.9273991170163582, 0.3137865899403694, -0.5821527843577377], [0.7644308229358056, 0.17687032559369034, -1.1499498505696533], [1.361886911442292, 0.2723362196091785, -0.8959295844990142], [-0.46136770817008477, 0.4263966590644981, 1.2027340877926003], [0.4302618755164699, 0.10747931174247376, 0.9316785606942756], [-0.7000128138926387, -0.8442943576962285, -0.35002219916951116], [-1.6444816668125224, 0.7296921791319513, 0.35667328275376153], [-0.5672923700818215, -0.8097839261813498, -0.004476499375797499], [1.4865620601902592, 0.34478873712005853, 0.48941679281327494], [-0.09374076094158904, 0.5388035955438523, 0.041666075310429714], [-0.8642501020555707, -2.272771398698979, -0.6279544785536161], [1.2015713782064674, 1.8739894438553442, 0.042381580393108326], [0.6571115487959057, -0.37810607632804494, -0.5229295281830705], [-0.6370103851690171, -2.3820929245471554, -2.2627902302386547], [1.4983465346403944, -0.2559300950776342, 0.19824840383548153], [0.027559826392598658, 0.7146129874832619, -0.3933518264886941], [-0.6963253232199752, 2.0140108271523913, 2.9302972174674293], [1.5840283170606628, -1.5007439557031386, -0.7128467721786869], [-1.1527045480335842, 1.387794157086243, 0.1998049216788874], [0.33868209201498606, -0.6948382393036416, 0.11994140228360245], [0.09401020613144412, 0.9314081098720369, 0.6198439186012559], [0.036870010396990005, -0.44734166418437243, -1.829104278269885], [-0.5661059277010606, 0.671385748995967, 0.021224046255946146], [0.22196098334048522, 0.5987880637639929, 1.2979706803815791], [-1.3801313757198137, -3.80622941307894, -1.7570856732598807], [-0.6632464958731626, 3.468461876520701, -0.3313825226568427], [0.7428148673551097, -0.428048197664125, 1.9860126095910944], [0.722470638085471, -0.24139862689539254, 0.5275196622452487], [0.09769641591424241, -0.5813001365702928, -2.4741505288855374], [0.11747932087492251, 1.7007317643754023, 0.5376473590386177], [0.03523198760698442, -1.695228240804816, 1.2380799721626425], [-1.174724757983291, 0.4832425506253457, 0.12892671251056634], [1.2587919033267319, 1.30497626543334, -0.30113364976054086], [-0.3377577011608284, -1.1530532168582084, 0.09724904332649006], [-0.23621030908948723, -0.2916343100810735, 0.8806135558256225], [-1.1977522447341022, -0.37968316915229694, 0.696929047199502], [0.41614497414508045, 0.1576520667158541, 0.07104400048752743], [0.3705020442262902, 1.7848421347653742, -0.013357373207417585], [0.6439770087084707, -1.3999950976526685, -0.41510996785098364], [1.9725422808537685, -3.7850716793364865, -1.2653900010720367], [0.4315151249243495, 0.9510315163879736, -0.17909487692703271], [-0.03545660836757694, 1.0865567586723488, -0.1474516192526372], [-1.8245963548066992, 1.7550703195952708, 1.3125707608812236], [-0.011819410180563487, 1.5070935761635085, -0.4629601513244087], [0.6042754391984222, -1.1782674259875834, 0.15377999325952924], [0.2243275396943986, -0.21332692026404892, 0.07768388856160768], [-0.48830969345990166, -0.014939891556765322, 0.1308742089192669], [0.3013060427307002, 1.4103639003583945, -0.866120415861849], [-0.20414088342465236, -2.714700136456675, 1.125727402299561], [0.07148787975160452, -0.24755638627786739, -0.683093743485837], [0.01489506360435163, 1.361091641444747, 0.08161290801417657], [-1.2970562278381765, 1.1105394114585092, -0.5921811220197674], [-0.17424259655070518, -0.8755004643220312, 0.27978667384753775], [1.1521204189926717, -0.1303492512439793, 0.3861517985753182], [0.3075618070114099, -0.36296372777551383, 0.023259836722139587], [0.15814860695796654, -0.7442547923669646, -0.36691281198963127], [-0.2584307353505848, -0.028618518203242856, 0.07303517757454987], [0.10814052479652862, 0.04808456386477183, 0.5361525025707206], [-0.16400133402768027, 0.6670118353329587, -0.0668073229025988], [0.6791455480291783, 2.441184693952324, 1.6359489045147728], [-1.173938542972719, -0.41208337617758867, -0.6340976081975712], [-0.12223307673942373, -1.3726535706850789, -0.6981412731627104], [0.4575580143295893, -0.5540534743198777, -0.19528125857987366], [-0.0693678446674974, -0.2732730528996299, 0.47039019271056615], [0.1855194642059144, -0.18536343819329998, -0.8615913540645339], [-0.26416248397137315, 0.21047137533970778, 1.0056306193741857], [0.04099731631378818, 0.13750947246787948, -0.4253993590291649], [1.2645533781755447, -0.8270406406769119, 0.4952359281627029], [0.026095856104641022, -0.35970942366107217, -0.4423340978655599], [-0.333190556525246, 0.5649779929808324, 0.7280085772383647], [-1.3847504476323511, 0.13647090058918837, -0.7172443978040016], [0.43590701367951296, -0.5431322906849678, 1.0652201266459773], [-1.932690873795202, 1.071220058387542, 0.23421539728522295], [1.2120808883926253, -0.18363108446204243, -1.9618044830739774], [-0.22907735370995655, -0.6639556014739176, 0.4859918090814704], [0.0014606355487132173, 0.38136079355541763, -1.9711781829904829], [-0.2070717642353099, 0.03007640911177217, 0.10897463924743157], [-0.020989343543642205, -0.06232477058581524, 0.06501162809503062], [0.11721786070079908, -0.39518311684349167, 1.9833120636817032], [2.215448349599136, -0.10352274953475298, 1.828125580814518], [-0.6347443691293995, 1.9565998029811897, -2.222221207085365], [-1.3576279039991836, -1.8875740549128976, 0.6696317414919027], [-0.4822669190481049, -0.14351824468535668, -0.20638138290868172], [1.3949312936550626, 0.1733385479392135, 1.0441186772138542], [0.6950620174824848, 1.1274561032097563, -0.5930561430861744], [-2.1441993425664476, -1.4355426296402471, -0.7315223022682419], [0.321557720478547, 0.230010221577752, 0.22739566677377193], [-1.1862293693621044, 0.2628038428714034, -0.21228662995859526], [0.8602695733199472, 0.11019488636713137, 0.7947457128643466], [0.53918349849067, -0.025960786155496143, -0.26713120332209817], [0.0842707399472492, 0.029372356423161352, -0.4455832929612206], [0.29823363300037575, -0.21956223699428754, 1.9837560776937642], [0.6303125165665501, 0.5969560440875258, -1.5978248546091858], [-0.4494081297861885, -0.09214422720274976, -0.22937359546678085], [-0.8626369247269785, -0.279634970564383, -0.15804632305603455], [0.8895789326169276, -1.6939576239183545, 0.9432728331355426], [1.2947642062907758, -0.10217807053992665, 0.34286512774188305], [-0.13709035649311205, 0.3728392543030427, -0.3730240207468032], [-1.7339244565221583, 1.820694893405005, -1.2348512850419582]], "Cell-Size": [12.9, 12.9, 12.9], "Charges": [0, 0, 0, 0, 0, 0, 0, 0, 0, 0, 0, 0, 0, 0, 0, 0, 0, 0, 0, 0, 0, 0, 0, 0, 0, 0, 0, 0, 0, 0, 0, 0, 0, 0, 0, 0, 0, 0, 0, 0, 0, 0, 0, 0, 0, 0, 0, 0, 0, 0, 0, 0, 0, 0, 0, 0, 0, 0, 0, 0, 0, 0, 0, 0, 0, 0, 0, 0, 0, 0, 0, 0, 0, 0, 0, 0, 0, 0, 0, 0, 0, 0, 0, 0, 0, 0, 0, 0, 0, 0, 0, 0, 0, 0, 0, 0, 0, 0, 0, 0, 0, 0, 0, 0, 0, 0, 0, 0, 0, 0, 0, 0, 0, 0, 0, 0, 0, 0, 0, 0, 0, 0, 0, 0, 0, 0, 0, 0, 0, 0, 0, 0, 0, 0, 0, 0, 0, 0, 0, 0, 0, 0, 0, 0, 0, 0, 0, 0, 0, 0, 0, 0, 0, 0, 0, 0, 0, 0, 0, 0, 0, 0, 0, 0, 0, 0, 0, 0, 0, 0, 0, 0, 0, 0, 0, 0, 0, 0, 0, 0, 0, 0, 0, 0, 0, 0, 0, 0, 0, 0, 0, 0, 0, 0, 0, 0, 0, 0, 0, 0, 0, 0, 0, 0, 0, 0, 0, 0, 0, 0, 0, 0, 0, 0, 0, 0, 0, 0, 0, 0, 0, 0, 0, 0, 0], "Date": "2020-06-04 10:23:40", "Natoms": 225}
{"Energy": -1261.4384357831068, "Positions": [[8.391632080078125, 3.5856871604919434, 0.364216148853302], [9.015832901000977, 3.5784406661987305, 1.2091723680496216], [7.787923812866211, 4.444474697113037, 0.4741840958595276], [9.01470947265625, 3.909374237060547, 12.51785659790039], [7.773037433624268, 2.309332847595215, 0.021452903747558594], [8.518500328063965, 1.474073052406311, 0.30511969327926636], [6.9246110916137695, 2.0876832008361816, 0.6573270559310913], [7.453248023986816, 2.3109288215637207, 11.403746604919434], [8.31485652923584, 2.2114198207855225, 10.803640365600586], [7.123701572418213, 3.312178611755371, 10.993356704711914], [6.743959426879883, 1.5622775554656982, 11.120197296142578], [9.556215286254883, 1.5576369762420654, 7.6439361572265625], [9.302800178527832, 2.25191068649292, 8.325433731079102], [9.40336799621582, 1.9013398885726929, 6.666867256164551], [10.555119514465332, 1.6944849491119385, 7.8295135498046875], [8.919978141784668, 0.3189176917076111, 7.9532389640808105], [9.600607872009277, 12.393186569213867, 7.773602485656738], [8.834147453308105, 0.24969220161437988, 9.014505386352539], [7.528822898864746, 0.272164911031723, 7.277672290802002], [6.796926975250244, 0.8205927014350891, 7.807613372802734], [7.255698204040527, 12.124482154846191, 7.131791114807129], [7.497196197509766, 0.6553881168365479, 6.273830413818359], [5.216147422790527, 8.813551902770996, 6.873049259185791], [6.1765360832214355, 8.873296737670898, 6.753230571746826], [4.851567268371582, 9.682249069213867, 6.758100986480713], [4.896600246429443, 8.1802339553833, 6.134025573730469], [5.029313564300537, 8.216706275939941, 8.213605880737305], [5.55797815322876, 7.272881984710693, 8.348933219909668], [5.541743755340576, 8.93390941619873, 8.842216491699219], [3.576326370239258, 7.937449932098389, 8.628998756408691], [3.200778007507324, 7.021869659423828, 8.333831787109375], [2.8175113201141357, 8.635152816772461, 8.197015762329102], [3.4984467029571533, 7.968812465667725, 9.70606803894043], [10.647285461425781, 12.493792533874512, 2.5063905715942383], [10.155221939086914, 12.183442115783691, 1.6150248050689697], [11.580818176269531, 12.724712371826172, 2.1686503887176514], [10.27244758605957, 0.3933839499950409, 2.924041986465454], [10.930591583251953, 11.38586139678955, 3.449075222015381], [11.562650680541992, 10.61000919342041, 2.995657444000244], [11.3596830368042, 11.700942993164062, 4.449895858764648], [9.65870475769043, 10.621357917785645, 3.8316848278045654], [9.196215629577637, 10.216670989990234, 2.982489585876465], [8.961495399475098, 11.322139739990234, 4.355307102203369], [9.994741439819336, 9.782659530639648, 4.451396465301514], [11.980730056762695, 7.373356819152832, 8.139678001403809], [11.288434028625488, 8.120933532714844, 7.86767578125], [12.612493515014648, 7.641901016235352, 8.86640739440918], [11.37160873413086, 6.627202033996582, 8.578740119934082], [12.79580020904541, 6.777946949005127, 6.993559837341309], [0.4051336646080017, 7.531537055969238, 6.318650722503662], [0.7103078961372375, 6.213719367980957, 7.337453365325928], [11.897438049316406, 5.939948081970215, 6.033555030822754], [11.121416091918945, 6.495195388793945, 5.524378299713135], [11.43710994720459, 5.1279120445251465, 6.563271522521973], [12.481880187988281, 5.626371383666992, 5.180422782897949], [8.579341888427734, 7.865138053894043, 12.756609916687012], [7.892608165740967, 7.666694641113281, 12.08320426940918], [8.20547866821289, 8.503196716308594, 0.49234795570373535], [8.753435134887695, 7.080063343048096, 0.42395085096359253], [9.814909934997559, 8.361215591430664, 12.132881164550781], [10.295787811279297, 7.564189910888672, 11.512014389038086], [9.551033020019531, 9.208452224731445, 11.515888214111328], [10.905474662780762, 8.828831672668457, 0.17676101624965668], [11.314574241638184, 8.10575008392334, 0.7840739488601685], [10.654603004455566, 9.658095359802246, 0.8295997381210327], [11.7767333984375, 9.142024993896484, 12.486837387084961], [5.8170599937438965, 10.724559783935547, 10.876651763916016], [6.56687068939209, 11.316243171691895, 11.29784107208252], [5.365849494934082, 11.224335670471191, 10.071779251098633], [6.220271110534668, 9.846551895141602, 10.547554016113281], [4.943066120147705, 10.488375663757324, 12.003985404968262], [5.638491630554199, 10.058703422546387, 12.788660049438477], [4.393059730529785, 11.354098320007324, 12.464996337890625], [3.8378820419311523, 9.499056816101074, 11.706080436706543], [3.1513962745666504, 9.744664192199707, 10.886316299438477], [3.2026865482330322, 9.511029243469238, 12.507685661315918], [4.33495569229126, 8.507386207580566, 11.665387153625488], [2.3031704425811768, 1.9965077638626099, 5.542231559753418], [2.951080799102783, 2.6051459312438965, 5.00941276550293], [2.8180596828460693, 1.2154866456985474, 5.953197956085205], [2.1331770420074463, 2.631896495819092, 6.29857063293457], [1.1492217779159546, 1.6760354042053223, 4.717187404632568], [1.6991839408874512, 1.3625003099441528, 3.887561798095703], [0.6239569783210754, 0.8265981078147888, 5.1674394607543945], [0.1956094652414322, 2.7646663188934326, 4.4245710372924805], [12.37173080444336, 2.3529529571533203, 3.7633776664733887], [0.635106086730957, 3.6102728843688965, 4.002883434295654], [12.560857772827148, 2.990975856781006, 5.273265838623047], [4.361831188201904, 4.343408584594727, 0.7569259405136108], [4.772395133972168, 4.024871349334717, 1.649144172668457], [5.081398963928223, 4.679360389709473, 0.10435835272073746], [3.94230318069458, 3.5478944778442383, 0.24852094054222107], [3.445559501647949, 5.456075668334961, 1.0252351760864258], [3.9861714839935303, 6.110440254211426, 1.6657508611679077], [3.3032569885253906, 5.951844215393066, 0.07166217267513275], [2.1821060180664062, 4.915984630584717, 1.6581580638885498], [2.415541648864746, 4.251021862030029, 2.518840789794922], [1.5269980430603027, 4.464909076690674, 0.8620359897613525], [1.5601353645324707, 5.757730007171631, 2.0218563079833984], [12.87855339050293, 4.0024285316467285, 11.980266571044922], [12.3045015335083, 4.141330242156982, 11.152885437011719], [0.8668082356452942, 4.533018589019775, 11.673569679260254], [12.517329216003418, 4.4462080001831055, 12.840177536010742], [0.21374547481536865, 2.506425380706787, 12.176698684692383], [0.5901058316230774, 2.1139910221099854, 11.262788772583008], [0.981770396232605, 2.297945976257324, 0.05120638385415077], [11.832199096679688, 1.731813907623291, 12.464963912963867], [11.100923538208008, 1.7718095779418945, 11.635488510131836], [11.388545036315918, 2.1301515102386475, 0.44737622141838074], [12.217354774475098, 0.7678561210632324, 12.626395225524902], [3.7086877822875977, 4.0988616943359375, 9.14041805267334], [3.146517515182495, 4.3905110359191895, 8.36706256866455], [4.030242443084717, 4.932154178619385, 9.642796516418457], [3.1520650386810303, 3.548698663711548, 9.692931175231934], [4.862868309020996, 3.301443099975586, 8.674832344055176], [5.284883975982666, 2.5040388107299805, 9.41156005859375], [4.607060432434082, 2.741427183151245, 7.811736106872559], [5.961788177490234, 4.100881576538086, 8.080925941467285], [5.482997894287109, 4.7797532081604, 7.39853572845459], [6.626157283782959, 3.5240533351898193, 7.423775672912598], [6.599843978881836, 4.644245147705078, 8.775153160095215], [2.7933831214904785, 8.336198806762695, 3.7730634212493896], [2.5596542358398438, 7.421602725982666, 4.090932846069336], [2.5521345138549805, 8.928862571716309, 4.573197364807129], [3.841038703918457, 8.394742012023926, 3.7620344161987305], [2.128047466278076, 8.664351463317871, 2.508091688156128], [2.367475986480713, 9.671823501586914, 2.121049165725708], [2.484705686569214, 8.083921432495117, 1.6868667602539062], [0.6206904053688049, 8.45797061920166, 2.6502294540405273], [0.37955814599990845, 7.440371036529541, 2.935197591781616], [0.18257081508636475, 8.541781425476074, 1.6779420375823975], [0.23462912440299988, 9.251114845275879, 3.307969093322754], [8.00393009185791, 5.564236164093018, 4.249799728393555], [8.568130493164062, 4.710259914398193, 4.445675373077393], [8.255602836608887, 5.854499816894531, 3.2733564376831055], [7.1025872230529785, 5.207181930541992, 4.333668231964111], [8.154191970825195, 6.626725673675537, 5.206735610961914], [9.137030601501465, 7.110630035400391, 5.0236124992370605], [7.474503517150879, 7.44434928894043, 5.035843372344971], [8.111177444458008, 6.170954704284668, 6.692672252655029], [8.375110626220703, 5.158962726593018, 6.829404830932617], [7.076753616333008, 6.398157119750977, 7.021240234375], [8.789682388305664, 6.768903732299805, 7.239236831665039], [1.571544885635376, 12.078786849975586, 9.00993537902832], [1.6135181188583374, 0.2181253582239151, 8.858222961425781], [1.1653659343719482, 11.549856185913086, 8.20526123046875], [2.613675832748413, 11.926535606384277, 8.947497367858887], [0.8930032253265381, 11.759538650512695, 10.293790817260742], [1.1896378993988037, 10.793462753295898, 10.59737777709961], [1.2293716669082642, 12.442766189575195, 11.05221176147461], [12.283177375793457, 11.644143104553223, 10.02994441986084], [11.680516242980957, 12.607912063598633, 10.04417610168457], [11.82430362701416, 11.085920333862305, 10.836977005004883], [12.077303886413574, 11.214184761047363, 9.093449592590332], [4.255249977111816, 12.610107421875, 2.9026424884796143], [3.4863882064819336, 12.51474380493164, 2.145796537399292], [4.3421149253845215, 0.7244014143943787, 2.955644130706787], [3.927558422088623, 12.276300430297852, 3.767216682434082], [5.5881123542785645, 12.179422378540039, 2.474736452102661], [5.596726417541504, 11.110483169555664, 2.2899537086486816], [5.693999290466309, 12.562080383300781, 1.4652416706085205], [6.701462268829346, 12.73466968536377, 3.4503297805786133], [6.655316352844238, 0.9128386974334717, 3.600076198577881], [7.67944860458374, 12.626951217651367, 2.9737677574157715], [6.671663284301758, 12.174230575561523, 4.336613655090332], [0.2752518057823181, 2.3957629203796387, 8.272059440612793], [0.2684534788131714, 3.6197071075439453, 7.9848127365112305], [1.3510174751281738, 1.7844033241271973, 8.378171920776367], [12.096386909484863, 1.7867918014526367, 8.454008102416992], [1.0423420667648315, 12.094205856323242, 1.2683100700378418], [2.309138298034668, 12.149141311645508, 1.1903191804885864], [0.42370232939720154, 11.098747253417969, 0.8462485671043396], [0.39365994930267334, 0.16530513763427734, 1.7613990306854248], [0.9598695635795593, 6.9597649574279785, 11.145697593688965], [0.6094995737075806, 7.027629852294922, 12.391902923583984], [1.556232213973999, 5.933423042297363, 10.695735931396484], [0.7112363576889038, 7.9454522132873535, 10.359987258911133], [6.019153594970703, 6.429400444030762, 11.376480102539062], [5.084595680236816, 5.929610729217529, 10.694003105163574], [6.49593448638916, 7.554916858673096, 11.103635787963867], [6.467984199523926, 5.735589981079102, 12.363439559936523], [9.66072940826416, 2.4477624893188477, 4.252566337585449], [9.714604377746582, 3.370098829269409, 5.112876892089844], [9.533167839050293, 2.659179210662842, 3.0031557083129883], [9.749723434448242, 1.2548277378082275, 4.628673553466797], [6.0517096519470215, 8.383866310119629, 2.595705986022949], [5.576148509979248, 8.61365032196045, 3.7249670028686523], [7.290772438049316, 8.394936561584473, 2.410409927368164], [5.283758163452148, 8.137916564941406, 1.6308289766311646], [3.228048086166382, 5.661761283874512, 5.613874912261963], [3.1739401817321777, 4.789309501647949, 6.599244594573975], [4.206131458282471, 6.438447952270508, 5.487663745880127], [2.3232569694519043, 5.706775665283203, 4.80833625793457], [10.558149337768555, 5.68516206741333, 1.968214988708496], [10.972227096557617, 6.351618766784668, 3.0258469581604004], [11.350379943847656, 4.930017948150635, 1.3511013984680176], [9.338850975036621, 5.843484401702881, 1.606980562210083], [4.368687152862549, 12.133817672729492, 7.158103942871094], [4.766595840454102, 11.580379486083984, 6.124814033508301], [3.9667654037475586, 0.4146679639816284, 7.137998580932617], [4.388670444488525, 11.488462448120117, 8.266166687011719], [9.812609672546387, 4.714990139007568, 9.901349067687988], [10.217643737792969, 5.764873027801514, 9.405526161193848], [9.15931510925293, 3.9196081161499023, 9.214284896850586], [10.068071365356445, 4.455657482147217, 11.078142166137695], [8.454120635986328, 11.894326210021973, 12.404224395751953], [7.539392471313477, 11.622477531433105, 0.3332870602607727], [9.704902648925781, 11.870214462280273, 12.796259880065918], [8.192360877990723, 12.170792579650879, 11.17750358581543], [5.086442947387695, 3.2522826194763184, 3.8703670501708984], [5.2388834953308105, 3.141745090484619, 5.1337690353393555], [5.857199668884277, 3.880640983581543, 3.2305822372436523], [4.126652240753174, 2.6800525188446045, 3.331697463989258], [1.4877640008926392, 10.672021865844727, 5.808662414550781], [2.2866711616516113, 9.725347518920898, 6.091892719268799], [1.536583662033081, 11.202301025390625, 4.6711344718933105], [0.6725251078605652, 11.057947158813477, 6.619691371917725], [8.511665344238281, 9.66256046295166, 7.765017509460449], [9.703051567077637, 9.458425521850586, 7.735027313232422], [7.923991680145264, 10.045761108398438, 8.82180404663086], [7.828751087188721, 9.495927810668945, 6.740799427032471], [3.847365379333496, 1.5636515617370605, 11.869224548339844], [4.578683376312256, 1.5997575521469116, 12.885995864868164], [3.909621000289917, 0.5968029499053955, 11.07483959197998], [3.056241989135742, 2.485844135284424, 11.618906021118164]], "Forces": [[-0.16272824787124435, 0.4198608946617195, 0.992287514891621], [-0.12914776528873745, -0.15782753014942702, 0.48610415477328023], [-0.4275841656470873, -0.3668672149588074, -0.04536853542700425], [1.132367729313675, 0.2485730513097797, -1.5095467548291848], [1.0810846880016227, -0.8718703476052265, -1.5244677908037698], [-0.42308208163431305, 0.7676995330618168, -0.47824065813669275], [-1.1651299165353926, 0.150918663595294, 0.4983756109872014], [-0.5647996828333005, 1.6907695836785146, 1.790820437188789], [2.152345402185841, -0.6365543783988925, -0.9609270092405503], [-0.4467604906234747, -0.10315269523139209, 0.6848118508453183], [-1.1171130361432717, -1.195954489521235, -0.17048101705945712], [0.16952464717053475, 0.4915401305137099, -1.0732124096845372], [-1.3824320828953178, 2.0555566605304536, 1.0314168994404773], [-0.06578944247961807, 0.13424644601192753, -0.3953384145672998], [2.2355616305172883, -0.7038479278422074, 0.05217501749664307], [-1.441284674128523, -0.3508535914973627, -1.2279470341391923], [0.4027184235351449, -0.9710799311988038, -0.9510003059238405], [-0.47292792866740374, -0.02405716445340636, 1.9441165798723916], [2.372697532581687, -1.4139610780072092, 0.2998098386990853], [-1.5133003860211423, 0.876723457692781, 1.3375761643503905], [-0.5584136387265939, -0.8557718151214218, 0.33669864340800926], [0.5033700665365546, 0.7602277820672649, -1.451092467828929], [-1.603191748518588, -6.041616567361842, 1.6462100669223403], [4.6460743796149035, 0.9836649278222438, -0.5463607828532487], [-2.2776051210026336, 5.171925986656199, -0.4531140746316373], [-0.7777019181655794, -0.8186682830250968, -0.7585354928464013], [-1.9797955676771237, 0.1775360869661496, -0.18341738003890015], [0.8052600972214753, -0.6732531272145721, -0.4133989918620542], [0.34279633842944257, 0.7046410172716269, 0.9627975701153273], [1.1855097012936369, 3.1081383435395495, -0.43563071326358416], [-0.7069261281089275, -3.2199696512251905, -1.0968177631667608], [0.2693106912403291, 0.4925273315925649, 0.04311504683337802], [-0.1011868164266753, 0.04292833970345949, 1.1348122128471532], [1.2426996828095316, -3.599460325592197, -0.73146965125976], [-0.6024803283218668, -0.21578313670238083, -0.2851418361222782], [2.0791623391634286, 0.8466891838908436, -0.9354269319081064], [-1.8165393213849759, 2.7477818459789507, 1.8324555007614785], [-1.8332516172691664, -0.7079938120132648, 1.2581300278133714], [0.8363012186420237, 0.23534399828684113, -0.5910511305032115], [0.28835935977025207, 0.4540281896576987, -0.8903450756349842], [1.3611260204045348, 1.9151013498430403, 1.2346018832253285], [-1.358208230864469, -0.954154541965687, -2.0881503396740992], [-0.053946813248442096, -0.416080759753616, 0.19301004587276502], [-0.201661059002388, -0.36518565698449723, 0.7191966311746552], [-0.5123134452293298, -1.4301560756207394, -2.719484734340587], [0.16740154470786234, 0.2858225841392797, -0.13888852529437945], [1.6960131013440873, 1.1610149186559748, 2.1529328602897446], [-0.13655157272694649, -0.44975918466537623, 0.005687866256041223], [-3.0813280519949235, 1.3063674470988567, -2.3199850229797696], [-0.4501385774986809, 0.4715334564086141, 0.7841782612306659], [1.5940471808647976, -1.6693961556896755, 1.463400400091352], [1.1820632874766652, 1.4171934154860377, 1.3775929136061074], [-0.9608722974741162, 1.0556316179065615, -0.17219927832829945], [-0.47580337279994916, -1.3890974993544327, 0.6008555028276754], [0.9134416102651016, -0.782962278166539, -0.6669358651973221], [3.525509360520027, 1.031787777369762, -0.9519937555136371], [-2.7710771403400947, -0.7983321765567483, -2.4427856925405], [-1.5809554529801535, 2.5425654103614126, 2.49665403785159], [0.7763689484543649, -2.918790436058957, 1.8811647356451995], [1.3526117884866093, -0.26550526301431865, 0.6842324905211543], [-0.5251973342404492, -0.1280442621824473, -0.18581155215883535], [-0.4360100116861172, 0.7907206396154806, -1.033529941524553], [-1.2469277203305462, 1.3201887779022767, -1.687136793083111], [1.031138149138761, -2.8431879239927875, 1.9986573776699066], [-0.5955176008023363, 0.9950976768368774, 0.4032357420376571], [0.380616845961315, 0.30616167807884226, -0.5474887589442352], [-1.101924426366409, 1.6016569652869543, 0.37457481557280164], [1.2442300062447282, 0.7781316422430479, -0.5482248414652696], [-0.056649520414892254, 0.1478899361996862, -0.2955383591016156], [0.5949575247685642, -0.9240325774059788, -0.5582143126085178], [-1.367532400855665, -1.0733796154220472, 1.232238866528214], [-0.5299828114110897, 0.1086295709542417, -0.045518005208541226], [0.8593819297133835, 0.6632868939609219, -0.6519483252734176], [2.709108061393018, -0.18228588819668315, -1.5506374868593455], [0.12814764338702642, 0.07409130544076006, -0.9371858219734506], [-2.2661698541596653, -0.15799592067110538, 3.221586987395678], [-0.41570348968941323, -0.42532876285795856, -0.5324741831694183], [-0.20298694004876586, 1.3411109784461497, -0.28737127817032904], [1.0793786778406518, -0.10070672915608012, -0.8494492945023292], [1.0407760737843823, -1.348132475175319, 0.5296608627325883], [-0.9473300557156249, 1.224700437391141, 2.091188123553044], [-0.11236957037386325, -0.17114705736728453, 1.3895444100386454], [0.4418742577774463, -1.2974025885048195, -2.9390279379585187], [-0.13869730380544, -0.7310912573148154, 0.23012520228638622], [1.2338678711961582, -1.9513643978211244, -0.3957478998100283], [-1.207533329427437, -0.5838373952157628, -1.4755348819988694], [1.1205437234426998, 2.3679866600668458, -1.1045032346511503], [-1.7174986173362012, 1.1939703765025513, 3.0071206080254793], [-0.5996000805392203, 0.3713482389364788, -0.3650622621570383], [0.6480303038969579, -0.6124488514875757, 0.7432119024168269], [1.375604738536892, 0.6116044577211001, -0.49905558939577305], [-0.7518358464280448, -1.092330462406959, -0.3186622835222079], [-0.835260130480156, -1.7808343038347583, -0.04769943938394223], [0.8611841706225076, 1.4324658899351128, 1.1929278366012694], [-0.5560652411208816, 0.6611868278941424, -0.9512546363025556], [-0.2789340359945028, 0.7079019112678282, -0.6825602798991973], [-0.08987629800065193, -0.25056219254076467, -0.0704059355199486], [0.3694740428139508, -0.35616648436992715, 0.45125431444550684], [-0.1103564269491656, 0.2512414697480861, 0.2399255099852368], [2.3013133396733125, -1.9106979980170087, 0.16462322193469528], [-1.5361695989380082, 0.2671973459307188, -0.49656062458406336], [0.030356388513491556, 0.21617233686330464, 0.2001239836867675], [-0.8927242266596292, 0.6327857906605105, 0.4930553356839291], [-1.6231103708114785, 1.1203316968501547, 0.6734407515342234], [1.0257962051444531, -0.3708195962740427, -1.7023072919490645], [0.08549714349321358, 0.35676727092596344, 0.24714392005943028], [0.8204774180380238, 2.2430527534320004, -1.3857851686993248], [-0.09934002738739926, -0.04271273111295368, -0.30581575895716967], [-0.9183975180617696, 0.41879673963579367, 1.6853076946837826], [0.2175880703089992, -2.5215488876968726, 0.4924052987633491], [3.6384309875944147, 0.6131865107625551, -0.9927913144700946], [-1.0498548701690409, 0.8939284495868753, -2.2929902207513817], [0.373469914421091, 0.8555431082263025, 0.8910221822245781], [-2.598316434412943, -2.6665592177070603, 3.11108794775635], [1.5509802521987892, -0.977617305052349, 1.082334961653424], [-1.0477408724277961, 1.1451766307327054, -0.2130371861650808], [-1.4511799862163668, -1.4191552209061773, -1.3417116858778384], [0.29910819568362546, 0.353183169208812, 0.49345562604651594], [-0.5175916361343716, 1.242125226598162, -1.011161078810852], [0.19080918355501938, -0.6656878336987689, -0.1745471424566], [0.4730358150446889, 0.5319684698002042, 0.7256461932140055], [0.5508775841335095, 1.515696329777787, -1.9719510286167679], [-0.5544340061547003, -2.7845665316493258, 0.5675462273432386], [-0.746398939352272, 1.560086762782321, 1.2714780662376555], [1.1340554670787582, -0.016679370261129495, -0.5649215749938252], [-1.385383554375222, 0.5031273248149, 0.825318166406637], [0.03116547189138724, 0.7238991265284591, 0.5153834284008361], [0.8708808532262791, -1.5639216154205138, -0.9736671868607111], [1.7904170454941728, 0.7631284224426053, 0.21982976012413014], [-0.34769571503972796, -0.9793795402631675, 0.8346143956337765], [-0.6614224932756224, 0.4587422436187294, -1.5090308247732591], [-0.4675596675854814, 0.08898825157496257, 0.4735361476118987], [1.8139373562738152, 0.5700731964451449, -0.2922347331395095], [1.2546737908248262, -0.4731891610376748, 0.5262829969067084], [0.055763382260140874, 0.25396701383344344, -0.5458184317783005], [-3.726340223007338, -1.35828994024887, -0.4707605667126396], [2.27085672685407, 0.13731273628446963, 1.9176606528997302], [0.31734326360330956, -0.11405899811791866, -0.22436405445641558], [-1.215239687218561, 0.7762218904472961, -0.5489446799288746], [-2.009085779091056, 1.5053215504260296, -2.7111629897071508], [0.4419085775557894, -2.2012681467040656, 0.34869480377685225], [-0.13486752656348674, -0.3792810428540097, 0.5013887380312027], [1.2858424686688816, 1.2433020403447643, 1.212065400927773], [0.8880965133816355, 0.05868910936008099, 0.8841498477738128], [-1.1283047194417755, 0.7502297566365573, -0.5650552845782484], [-0.4449198174499511, -0.0644440294332081, -0.8069120004371844], [0.5419398835048115, -0.7320042634889856, 0.44669715155235445], [-1.4633145448110787, 0.426315641822986, -2.3792121607192054], [0.8936883250612545, -2.1251899112793278, 0.6506324948955513], [0.26533045324323945, 1.1099960302709058, 0.977767728816343], [0.5470124330125481, 2.5887418661899306, 1.9605259165671198], [0.735399778725397, -0.12793936411127377, -0.10585570098591937], [-0.42425342640302544, -0.8448605753513535, 0.7265722903335999], [-0.35553598087162985, -1.332207351919526, -2.0644127797483454], [0.8667619160698247, 0.7523574428135373, -2.657435654371865], [-0.42788728630555756, -0.5148757195116036, 0.024783273236509692], [-0.1697136347263683, 1.7703673842305512, 0.5618738537960095], [-0.7990443944327569, -1.3179046577101245, 2.725035871460739], [1.0435492299120364, 1.0274987238660884, 1.2342069100799191], [0.17138218393588933, -1.2008792999042222, 0.45726794495288053], [0.3126904487408928, 0.7692466292027956, -1.0119006515731], [-1.2832517853842875, -0.4198181036722028, -3.2352991065705043], [-0.5854478294779436, 0.9138940945243809, 0.3505102068728198], [0.6176700983219943, -0.502224758365349, -0.40301197089411966], [0.0010117432009724304, -1.0444806689552566, 2.3111434882240878], [-0.9273281425801481, 1.5284209634709558, -0.26440382892879294], [0.23162266051242278, 0.49067791394017146, -0.19985866918006126], [2.3124310231723566, -0.7609894301760277, 0.1900165298839226], [-1.2031746329876114, -1.0063340423130895, 0.40893158392380274], [-0.44497616930370776, -0.2901702323110701, 0.3139294227961989], [0.7037574271579893, 0.03936565512871127, -0.2323303670235707], [-0.10146818271899107, -0.570573834622433, -0.31450773414188465], [-0.08330540911970381, 0.7821076688159934, 0.4925260855534368], [-0.9429403103497809, 1.1369895539735833, 1.603106402741098], [0.5274665788150077, -0.40317882006419736, -1.7336342018050606], [0.0709936351432252, -0.6770526574728274, -0.06604299736384889], [0.006174120213521572, -0.5673185840567543, 0.24780681953445605], [-0.6508508031273685, -1.407764424806821, 0.32241516015514793], [-0.19725757042681277, 0.30252990909817473, -0.15248822665593248], [0.30608378722284973, 0.48204803934856705, -0.12096291158073955], [0.24717090234013467, 0.3601071176088564, 0.025194203480095795], [-0.1395962780437334, -0.15230395079694972, -0.9469275343079473], [-0.4667215479835992, 0.7337379362935051, 0.065241234634267], [-0.07165658203614578, 0.704338767861569, -0.01895512331194384], [0.21253561855659184, -1.1170745405267206, 0.7169450847727579], [0.2634355951392412, -0.46276706583960847, -1.6015535069675968], [-0.8013198351504002, 0.3214874517252176, 2.0273532703023847], [1.248521588395296, 0.014981675954651882, 0.03573494183868357], [-0.7605178160646577, -0.13901827524139973, -0.6960552357608375], [1.6657946527451244, -1.1981514478764965, 2.7817340943710454], [0.14222153794841733, 0.9223256008739759, -1.0287278030636584], [1.0396267625191886, 0.45777301266000525, 0.44978415604475674], [-2.7963240182370765, 0.01990511889841219, -2.214198758752508], [2.0510842218570824, 1.8361390163672375, 2.6710690580316374], [-0.9151814029809918, -1.3980497039116788, -2.1383798251298254], [-0.45503057110231104, -0.2312136198056922, -0.4026285941136078], [-0.7696907372679624, -0.41463055346079963, -0.29569068106087365], [0.049515206879827495, -0.10605931046529032, 0.8904341193524159], [0.39512664690047805, -0.9235817225002697, -1.3248301112140501], [-0.9084826500159483, 1.2774976147044885, 0.09350277439073687], [-0.21417818027801042, -0.24194939863353618, 0.41998247327288574], [-0.45753728926851245, -0.4622670562590015, -0.7312900982930675], [0.8566956121505832, 2.509552804278129, -1.0600891375175168], [-1.3146932388533108, -1.4940406967859763, -1.3594967933723068], [0.7852139048275509, -0.7121695080783951, 3.3445665777908467], [1.6460758903926853, 0.1092402349268621, -0.2149790805187431], [-0.17111554251043823, -0.08156458042239967, -0.318708086391022], [-1.2823507350971575, 0.2985647057565604, -0.25788298715688884], [-0.11338424393818454, -0.24338518526896707, 1.1499613308938141], [-1.4129379469389756, -2.116570047867184, 5.8019571723300425], [-0.1553302814282593, -0.033989883795600494, -0.18233487927117345], [4.208274183369586, 3.622331344610162, -4.020747371577416], [-2.546161208098171, -1.4443561989904878, -1.5157268869490237], [1.8555251150202259, -0.5923924137833848, -2.2664803170979413], [0.5765820573800818, -0.9044799831539121, 0.29411867514698975], [0.22573853710610128, 0.2914181317849612, -1.0368459328207305], [-2.3913394225738256, 1.1540772329868783, 2.7941751994937087], [-2.416360199165738, 0.4161065705768791, 1.5269543315609224], [4.213246980075176, -0.7351399812654741, 0.12069062519691194], [-0.1682117149332939, 0.27481785957271, 0.8354528350380319], [-1.4646027596627378, -0.5649539954030174, -2.3675003728762225], [0.9458120623714111, -2.1918911057367176, -0.7722556646505977], [0.6551792041956579, 0.34373908910915085, 1.2326031955398213], [0.1705832252780217, -0.8369884813855036, -0.5240195865363084], [-1.4007966899152835, 2.612727327533909, -0.14143795575539223]], "Cell-Size": [12.9, 12.9, 12.9], "Charges": [0, 0, 0, 0, 0, 0, 0, 0, 0, 0, 0, 0, 0, 0, 0, 0, 0, 0, 0, 0, 0, 0, 0, 0, 0, 0, 0, 0, 0, 0, 0, 0, 0, 0, 0, 0, 0, 0, 0, 0, 0, 0, 0, 0, 0, 0, 0, 0, 0, 0, 0, 0, 0, 0, 0, 0, 0, 0, 0, 0, 0, 0, 0, 0, 0, 0, 0, 0, 0, 0, 0, 0, 0, 0, 0, 0, 0, 0, 0, 0, 0, 0, 0, 0, 0, 0, 0, 0, 0, 0, 0, 0, 0, 0, 0, 0, 0, 0, 0, 0, 0, 0, 0, 0, 0, 0, 0, 0, 0, 0, 0, 0, 0, 0, 0, 0, 0, 0, 0, 0, 0, 0, 0, 0, 0, 0, 0, 0, 0, 0, 0, 0, 0, 0, 0, 0, 0, 0, 0, 0, 0, 0, 0, 0, 0, 0, 0, 0, 0, 0, 0, 0, 0, 0, 0, 0, 0, 0, 0, 0, 0, 0, 0, 0, 0, 0, 0, 0, 0, 0, 0, 0, 0, 0, 0, 0, 0, 0, 0, 0, 0, 0, 0, 0, 0, 0, 0, 0, 0, 0, 0, 0, 0, 0, 0, 0, 0, 0, 0, 0, 0, 0, 0, 0, 0, 0, 0, 0, 0, 0, 0, 0, 0, 0, 0, 0, 0, 0, 0, 0, 0, 0, 0, 0, 0], "Date": "2020-06-04 02:06:53", "Natoms": 225}
{"Energy": -1262.61798772133, "Positions": [[7.785942077636719, 3.7539730072021484, 1.2016243934631348], [7.049389839172363, 3.517688274383545, 1.9351072311401367], [7.458820819854736, 4.605087757110596, 0.7154393792152405], [8.659988403320312, 3.9696476459503174, 1.6896860599517822], [7.850527763366699, 2.709353446960449, 0.18321140110492706], [8.70333194732666, 2.8090145587921143, 12.481447219848633], [8.055929183959961, 1.8163766860961914, 0.7993319630622864], [6.536917209625244, 2.5976996421813965, 12.282875061035156], [6.392707347869873, 3.321312665939331, 11.419557571411133], [5.648107528686523, 2.8234803676605225, 12.898208618164062], [6.417870998382568, 1.5660995244979858, 11.871142387390137], [9.377318382263184, 1.9278488159179688, 7.461537837982178], [8.910934448242188, 2.699413299560547, 7.959947109222412], [9.341917991638184, 2.074838161468506, 6.441162109375], [10.426380157470703, 2.019714832305908, 7.576623439788818], [8.80350112915039, 0.62762051820755, 7.798894882202148], [7.782981872558594, 0.584882378578186, 7.367497444152832], [9.296563148498535, 12.870078086853027, 7.1570587158203125], [8.723122596740723, 0.2738734483718872, 9.325181007385254], [8.385666847229004, 1.0994977951049805, 9.95398235321045], [9.640044212341309, 12.732525825500488, 9.658685684204102], [8.055974006652832, 12.320412635803223, 9.518502235412598], [5.155139923095703, 9.903892517089844, 7.108974933624268], [4.641561985015869, 10.82645320892334, 6.957708358764648], [5.272517204284668, 9.45186710357666, 6.211840629577637], [6.120710372924805, 10.205799102783203, 7.4947428703308105], [4.330137729644775, 9.07168197631836, 7.921061038970947], [3.9723949432373047, 9.589448928833008, 8.831154823303223], [3.3722269535064697, 8.955324172973633, 7.423793792724609], [5.155158519744873, 7.729217529296875, 8.310393333435059], [4.63102912902832, 7.183845520019531, 9.1184663772583], [6.165741920471191, 7.965963363647461, 8.613548278808594], [5.18864631652832, 7.08378267288208, 7.425088405609131], [10.614334106445312, 11.94141960144043, 2.775141716003418], [11.522953033447266, 11.99139404296875, 2.3216021060943604], [10.506933212280273, 12.820880889892578, 3.2990641593933105], [9.861268043518066, 11.917611122131348, 1.9930922985076904], [10.471381187438965, 10.860719680786133, 3.7644875049591064], [10.840521812438965, 9.870798110961914, 3.3793280124664307], [11.11214828491211, 11.20956039428711, 4.62185001373291], [9.002058029174805, 10.863468170166016, 4.2721076011657715], [8.868158340454102, 10.019465446472168, 5.0197649002075195], [8.193915367126465, 10.758798599243164, 3.5070619583129883], [8.829618453979492, 11.760759353637695, 4.854398250579834], [11.231621742248535, 7.0404767990112305, 8.420857429504395], [11.0618896484375, 6.024522304534912, 8.352399826049805], [10.315435409545898, 7.480721950531006, 8.414031982421875], [11.558527946472168, 7.17307186126709, 9.414130210876465], [12.329132080078125, 7.489808082580566, 7.495448112487793], [12.467277526855469, 8.517656326293945, 7.710885047912598], [0.333298921585083, 6.9676408767700195, 7.704614639282227], [12.160026550292969, 7.22024393081665, 6.024452209472656], [12.046526908874512, 6.084034442901611, 5.761561393737793], [0.26250720024108887, 7.447961807250977, 5.576510429382324], [11.528525352478027, 7.816884517669678, 5.489032745361328], [8.805329322814941, 8.073084831237793, 11.535863876342773], [9.112852096557617, 9.02370548248291, 11.304765701293945], [7.761547565460205, 8.219141006469727, 11.66148567199707], [8.93812370300293, 7.417916774749756, 10.730895042419434], [9.301401138305664, 7.410841941833496, 12.734198570251465], [8.749740600585938, 6.461393356323242, 12.790641784667969], [10.316474914550781, 7.192839622497559, 12.668907165527344], [9.196271896362305, 8.267005920410156, 1.0924859046936035], [9.471965789794922, 7.775483131408691, 2.0250625610351562], [8.177424430847168, 8.651056289672852, 1.3093441724777222], [9.939624786376953, 9.01528263092041, 1.0021077394485474], [4.848995685577393, 11.977502822875977, 11.692861557006836], [5.883516311645508, 12.187161445617676, 11.810235977172852], [4.232309341430664, 12.57986068725586, 12.181598663330078], [4.630880832672119, 12.254018783569336, 10.650070190429688], [4.498358249664307, 10.538515090942383, 11.845155715942383], [5.0586442947387695, 9.927814483642578, 11.034745216369629], [4.826389789581299, 10.186031341552734, 12.844261169433594], [3.0275964736938477, 10.209993362426758, 11.63826847076416], [2.5507962703704834, 10.40041732788086, 10.69055461883545], [2.3833208084106445, 10.678976058959961, 12.453840255737305], [2.9859888553619385, 9.067726135253906, 11.812807083129883], [1.77031409740448, 3.019566297531128, 5.9946818351745605], [2.4493393898010254, 2.270460844039917, 6.139129638671875], [1.3369141817092896, 3.2608439922332764, 6.778506278991699], [2.218845844268799, 3.795177936553955, 5.5742411613464355], [0.7234198451042175, 2.3604679107666016, 5.145897388458252], [1.2477749586105347, 1.753126621246338, 4.409433841705322], [0.046750228852033615, 1.6010255813598633, 5.584897041320801], [12.829142570495605, 3.3827438354492188, 4.317824363708496], [0.4195318818092346, 4.177907466888428, 3.7669968605041504], [11.978179931640625, 3.7026751041412354, 4.899666786193848], [12.296347618103027, 2.871866226196289, 3.513023853302002], [3.889500617980957, 5.463955879211426, 2.20686411857605], [4.686636447906494, 4.887897968292236, 2.4494199752807617], [3.4926376342773438, 5.826971530914307, 3.056485414505005], [4.350144386291504, 6.333324432373047, 1.838871955871582], [2.9825849533081055, 4.7152252197265625, 1.2698160409927368], [2.162019968032837, 5.361814498901367, 0.9612290859222412], [3.5179030895233154, 4.481644630432129, 0.34515947103500366], [2.596040964126587, 3.4022183418273926, 1.9748690128326416], [1.6448936462402344, 3.107461452484131, 1.5954111814498901], [2.4126570224761963, 3.4432902336120605, 3.049379587173462], [3.318486452102661, 2.557016372680664, 1.9040720462799072], [12.391542434692383, 3.548464775085449, 12.239179611206055], [11.665935516357422, 3.983100652694702, 11.607137680053711], [0.4142281115055084, 3.2855870723724365, 11.835775375366211], [12.58053970336914, 4.298346996307373, 12.850534439086914], [11.804152488708496, 2.38531231880188, 0.07710625231266022], [12.632499694824219, 2.0076613426208496, 0.6113321781158447], [11.110511779785156, 2.692899227142334, 0.7814038395881653], [11.285715103149414, 1.2373120784759521, 12.085895538330078], [11.143619537353516, 0.4197138547897339, 12.783536911010742], [12.154241561889648, 0.9897264242172241, 11.354022026062012], [10.255927085876465, 1.4401721954345703, 11.625509262084961], [3.0862486362457275, 5.022758483886719, 9.435791015625], [2.176379680633545, 4.726820945739746, 9.729340553283691], [2.831312656402588, 5.603532791137695, 8.583003044128418], [3.420576572418213, 5.597021102905273, 10.225088119506836], [3.8952736854553223, 3.8211617469787598, 9.118082046508789], [3.9202218055725098, 3.2123680114746094, 10.006608009338379], [3.3197500705718994, 3.165454626083374, 8.42605209350586], [5.353982925415039, 4.107142448425293, 8.586393356323242], [5.366868495941162, 4.458656311035156, 7.538251876831055], [6.023262977600098, 3.348491668701172, 8.681917190551758], [5.814707279205322, 4.887936115264893, 9.22248649597168], [2.2644996643066406, 8.966046333312988, 2.9781270027160645], [3.1889920234680176, 8.630034446716309, 2.838805913925171], [2.2011241912841797, 9.07475757598877, 3.950961112976074], [2.1880569458007812, 9.92409610748291, 2.671771287918091], [1.1072932481765747, 8.158226013183594, 2.434849262237549], [1.1853916645050049, 7.06183385848999, 2.5732598304748535], [0.21571563184261322, 8.579663276672363, 2.9285759925842285], [0.8876581192016602, 8.372152328491211, 0.9163758158683777], [1.7043167352676392, 7.900362968444824, 0.3751065135002136], [0.870558500289917, 9.46092414855957, 0.6628725528717041], [12.885059356689453, 7.95485258102417, 0.5058112144470215], [8.874951362609863, 5.997811317443848, 4.429852485656738], [8.276546478271484, 6.474942684173584, 3.718409776687622], [8.708701133728027, 5.001354694366455, 4.398100852966309], [9.828913688659668, 6.087088584899902, 4.0944414138793945], [8.65934944152832, 6.43650484085083, 5.840430736541748], [9.437538146972656, 6.103353977203369, 6.594246864318848], [8.565324783325195, 7.543394565582275, 5.996540069580078], [7.312256813049316, 5.852493762969971, 6.401357650756836], [7.392168045043945, 4.763545513153076, 6.612978458404541], [6.390779495239258, 6.052148818969727, 5.824182510375977], [7.211925983428955, 6.137598991394043, 7.436612129211426], [0.7707890868186951, 12.529667854309082, 9.051846504211426], [1.2853842973709106, 12.784006118774414, 9.857942581176758], [0.03358084335923195, 0.3503381609916687, 8.927873611450195], [1.334774374961853, 12.770235061645508, 8.286724090576172], [0.19729353487491608, 11.180838584899902, 8.993130683898926], [12.436779975891113, 11.235544204711914, 8.091360092163086], [0.8816269636154175, 10.331398010253906, 8.755006790161133], [12.325479507446289, 10.915306091308594, 10.300135612487793], [11.561710357666016, 11.653127670288086, 10.42620849609375], [0.004169373773038387, 10.799622535705566, 11.214303970336914], [11.845931053161621, 9.942846298217773, 10.216656684875488], [4.192367076873779, 12.575730323791504, 4.102564334869385], [4.360869884490967, 0.6733323335647583, 4.351263523101807], [3.6752376556396484, 12.202371597290039, 4.97270393371582], [3.468897819519043, 12.607711791992188, 3.398491859436035], [5.450153827667236, 11.92625617980957, 3.6085567474365234], [6.227014064788818, 11.819148063659668, 4.366927623748779], [5.172481060028076, 10.988489151000977, 3.200470447540283], [6.110625743865967, 12.722373008728027, 2.4307780265808105], [6.545639514923096, 0.7330968379974365, 2.895702362060547], [5.542828559875488, 0.32950225472450256, 1.6256707906723022], [6.957772254943848, 12.169279098510742, 1.9838473796844482], [12.326730728149414, 3.527996063232422, 8.29417896270752], [11.375236511230469, 4.100610733032227, 7.723696231842041], [0.3092932105064392, 4.2265143394470215, 8.892956733703613], [12.398709297180176, 2.249347448348999, 8.24624252319336], [1.254669189453125, 12.295940399169922, 1.9751360416412354], [1.0665888786315918, 0.5116744041442871, 2.444329023361206], [2.432793617248535, 11.73924446105957, 2.0653481483459473], [0.30918213725090027, 11.733460426330566, 1.4145480394363403], [0.7512761354446411, 7.1137166023254395, 10.771186828613281], [1.5522205829620361, 7.663057327270508, 10.007630348205566], [12.389541625976562, 7.516114711761475, 10.826083183288574], [1.1309266090393066, 6.141725063323975, 11.520744323730469], [5.457632064819336, 6.769094467163086, 11.862639427185059], [4.2326459884643555, 6.578621864318848, 11.544898986816406], [6.030364513397217, 7.88046932220459, 11.549786567687988], [6.140303134918213, 5.859508037567139, 12.496956825256348], [9.664528846740723, 2.0103940963745117, 3.85600209236145], [9.60350227355957, 1.7143733501434326, 2.662384033203125], [10.231103897094727, 1.2308130264282227, 4.684643268585205], [9.127063751220703, 3.068657398223877, 4.245644569396973], [5.993457794189453, 8.102018356323242, 3.162581443786621], [6.599135875701904, 7.026400566101074, 3.019113302230835], [4.987641334533691, 8.369906425476074, 2.4135735034942627], [6.369246482849121, 8.951421737670898, 4.043195724487305], [2.816000461578369, 6.368027687072754, 5.616737365722656], [2.5027177333831787, 5.593766689300537, 4.6812238693237305], [2.569647789001465, 6.036196231842041, 6.847105503082275], [3.3696911334991455, 7.4705352783203125, 5.333526134490967], [11.29797077178955, 5.482126235961914, 2.200239896774292], [11.111907958984375, 6.272932052612305, 3.1114625930786133], [12.418452262878418, 5.35679817199707, 1.6734633445739746], [10.31554126739502, 4.78799295425415, 1.7959096431732178], [4.225785255432129, 0.08117378503084183, 7.988724231719971], [3.2775139808654785, 0.8610418438911438, 7.768881320953369], [4.9605326652526855, 12.612675666809082, 7.017937660217285], [4.45658540725708, 12.580808639526367, 9.161726951599121], [9.167407989501953, 4.664339065551758, 9.887322425842285], [8.60877513885498, 5.798725605010986, 9.630867004394531], [8.644513130187988, 3.629131555557251, 9.413293838500977], [10.223129272460938, 4.627830982208252, 10.606694221496582], [8.539180755615234, 11.60190486907959, 12.3223295211792], [9.142330169677734, 10.966033935546875, 11.452187538146973], [8.99406909942627, 11.625873565673828, 0.6111627221107483], [7.479398727416992, 12.24006462097168, 12.031795501708984], [5.390091896057129, 2.9593923091888428, 4.328956604003906], [5.807244777679443, 3.5687999725341797, 3.2825865745544434], [4.2020063400268555, 2.542989730834961, 4.41209077835083], [6.181493282318115, 2.7974965572357178, 5.266565322875977], [1.3220523595809937, 11.027009963989258, 5.474884033203125], [0.9226405024528503, 12.084946632385254, 6.022119522094727], [0.4612099528312683, 10.151880264282227, 5.089218616485596], [2.526981830596924, 10.800926208496094, 5.305241584777832], [9.10236644744873, 9.881654739379883, 7.733297348022461], [10.194622039794922, 10.35385513305664, 7.279293537139893], [9.121219635009766, 8.834929466247559, 8.492398262023926], [7.9791669845581055, 10.447046279907227, 7.427665710449219], [2.4667117595672607, 1.4678786993026733, 11.772309303283691], [3.5376648902893066, 1.4246302843093872, 12.415111541748047], [1.950659990310669, 0.3576253652572632, 11.339042663574219], [1.870795488357544, 2.5420427322387695, 11.534656524658203]], "Forces": [[-1.6961616758531153, 0.1498357435575852, -0.5414191276363546], [0.059609000469296326, 0.013677293796962399, 0.22271877217164518], [-0.3518741854288206, 0.9640654927408212, -0.08739017951686547], [1.4572797255607914, 0.11648945408330448, 0.5483195442418561], [-2.428215478258743, -1.1250185432567552, 1.0697454286001242], [2.040459547260968, 0.6977107870800563, -1.5913485150327473], [-0.10623723689453274, -0.8027187785428582, -0.07819421375175557], [0.4374954060139568, 0.349606357712994, -0.30345546810645135], [0.6568616034191518, -0.17754641308015884, 0.3992063533559074], [-0.31879716054166907, -0.21354070516985268, 0.5470512828105684], [0.11591849445792347, 0.029965029187481333, 0.10342540280156305], [0.7114109137392275, -0.27716767225138966, -0.2319932282331879], [-0.0815744101556948, 0.9776471891667203, 0.7702060810663345], [-0.4337218299506239, 0.11748866259585593, -1.2023807632980892], [0.16987620902287034, -0.009752237079312116, 0.864546037129305], [-1.8559661864219614, 0.8719207047326746, 2.2480380209821162], [-0.494691219276035, 0.37446722318458836, 0.027682998083834436], [1.6610055193855742, -2.4704338622468662, -1.022312053226125], [-0.20414029979352033, 0.046357148874634276, -2.4381161713626636], [-0.05139486798206169, 0.7314126006768213, 0.3269327818928803], [1.6613474790875573, -0.12153757297824656, 0.6964981445715595], [-0.6895858876409872, -0.2503586876344139, -0.31490993990003685], [0.07074275348808495, 2.293854426268253, 0.7910154529996605], [0.539518862784207, 0.16134598741449982, -0.2857736418243747], [0.5266328446730509, -0.6089384788507247, -1.6366151146607877], [-0.06115286535104925, -0.6212502516027275, -0.12859960323961206], [1.1907257319368239, -2.558243017202833, 2.3739329729532863], [0.587967671855754, 0.44907297215718534, 0.5609556985447287], [-0.6394950475162915, -0.9267932677360542, -1.0185996149243561], [-2.6723347227790097, 1.8029101282752213, -0.8712693958774654], [-0.08739766686138127, 0.08028946640748097, 0.3070923213649203], [1.0841735669375445, 0.44556285331866324, 0.4489597733448959], [-0.00889583156969756, -0.3610856444673051, -0.555069881852744], [-1.9051686794395792, -0.6230487748953405, -0.7904801118483175], [1.7620568949087632, -0.2052749015333318, -0.8508237376796096], [-0.3517005670796806, 1.25963840481391, 0.5213027437698872], [0.6340373691726414, -0.02916257352466946, 0.47041282905427867], [-1.0134284841512062, 0.48706117827236084, 0.7099868347972657], [-0.1451376411886958, 0.33163989847641906, -0.03522982460738644], [0.10709036271703108, -0.6422796783527328, -0.06910646411596308], [1.0266779185151964, -1.6490946422541168, -0.032377176435561046], [0.03701795794919529, 0.41566931364405585, -0.41869155010566306], [0.2618560151823471, -0.11462699735811228, -0.24509962340437413], [-0.1688941927107982, 1.0651036808740815, 0.49972511755872184], [1.4999422595358287, -1.241231889220716, -0.5700664975877252], [0.22875363137477034, -1.1471103424115834, -0.3103237968966042], [-1.4002833250752431, 1.7212808099931896, -0.7463653166528434], [0.8172488737804104, 0.2690579362998643, 0.9125786488157794], [-2.282381477001931, -1.1118264180048567, -0.6200685965231016], [0.29542350904150305, 2.0924410999096454, 0.19797482248069012], [1.4025594223648503, -0.9699132077890718, 1.2384923302430404], [2.6101509820905564, -3.3731644160300656, 1.0878226874847003], [-0.20024649423790783, 1.3753542690516576, 0.4742922679460578], [0.0125533959352459, 0.10883547001728916, 0.052255717156780235], [-2.8194963136219946, 2.1417447082979733, -1.7701567024709688], [-0.9038300697516457, -0.33794868405227196, 0.4167053892110289], [1.0574491566640551, 1.218444714749835, -0.009398764236542297], [-0.7354260446448726, -0.72071866928021, -0.2027165900276168], [-0.1990715927861199, -0.4144032029420367, -0.6335491297583505], [-1.8882898484738386, 0.8504937014548957, 1.586996465585092], [-0.37948071760617413, -0.4382996292594167, 0.11942812404715131], [2.886315869137413, -0.8006405873631273, -0.8847207648598666], [-1.5281260931927665, -1.0556200774806332, -0.6067767904796949], [0.38136285061501046, -1.0971947773917077, 0.48418810974411497], [-0.16153755007315473, 0.3845024520273948, -0.3089168219819731], [0.9999188544080087, 2.065735311272867, -0.21451173297449194], [0.7269235745653375, -1.7269124076188132, -3.1387922096551857], [0.04637489888448235, -0.30840177316521555, 0.4728086639543628], [-1.5803052568622864, 1.9397699995504427, 1.8025047784071073], [0.22519882549435172, -0.2542885167391696, 1.0958834790858243], [0.19287239884084373, -0.2904046230886066, -1.6156166692313298], [-0.12498827306698726, 0.666529101889029, 1.0235070460852602], [0.13194605018010538, -0.11733255015311486, 0.15363490550517098], [0.25554868906125044, -1.128501620760254, 2.668352787478201], [-0.14752082899969682, 0.4287107654657788, -1.3158856787778925], [0.3120880586523962, -0.12370227161746851, -0.45137021599231425], [-0.13498095937212684, 0.9478926852130864, -0.31995840005603227], [-0.3659381368863213, -4.585729319903706, -4.386887063637865], [1.2722251773924405, -0.6593276268508108, 0.795513516492955], [-2.594698723904017, 1.9504542717972575, 6.011595533842755], [1.1359769434249962, 2.637008215952451, -1.6477155885534764], [-0.023032880381010208, 1.461257038345324, -2.4974600457845573], [0.8766255835285504, -0.5665047614201523, -0.6072054783856096], [0.04403900911492156, 0.22767178317633446, 1.1387278234652642], [-0.30582197332770555, -1.4672749525283628, 0.7568527263259598], [0.9163086105042799, 0.9226888742108352, 0.08533766645353985], [-0.8204366821943188, 1.0832901082741175, 0.8816812675474357], [-0.20309643077334685, -0.9531477197534979, -0.6707589114535726], [0.510353507793265, 1.0550876658787691, -2.9758552347833036], [1.3506878857033673, -1.5710326889176183, 0.910810752512474], [-1.5948515682440394, -0.006987951416225533, 2.1934520244498072], [0.11164028194422075, 0.34155547474889514, -0.7048031135928257], [0.8323528301270064, -0.9484862902739659, 2.0243659681808195], [-0.9173384591219759, 0.49209783034599947, 0.045512981262693875], [0.6768936339278652, 0.03706404043381026, -0.5799339846533437], [0.7210365557373787, 0.7201835374809746, -0.41313262184310745], [-1.4864715696099748, -0.8599905009296949, -0.9436538627542926], [0.037818593544340556, 0.7206609059066676, 0.8835920126250971], [0.12929051902656977, 0.19269723831226465, -0.4932442314094935], [-2.24058973549349, -1.7280587855588934, -1.225173847139473], [0.19391650704270563, -0.31389667278854877, -0.7439488891425402], [0.4117982830992296, -0.5134542537837653, -0.9233422258698374], [0.5232116206328636, 2.355753844211374, 2.562563170070933], [0.9822561720794399, -0.531044479512384, -3.4674189694208697], [1.7501827276560378, -1.048402291109964, 1.3794839156152143], [-2.260882801422531, 1.3205266493080865, 2.0127411875921912], [0.7114267011594343, 1.6861259261702308, -0.6696637087241932], [-0.03884677862091592, -1.1250874037111886, 0.4764478878767149], [-1.2709993251675777, 0.026909181793047826, 0.5291679366982334], [1.0354781804034066, 0.015866799008080756, -0.10854285636461232], [0.9877207329661294, -0.40477726199495645, -1.963630913543976], [-2.185752731273385, -0.9356893494588512, 0.8561268878020601], [0.6555407329805392, 0.19698506720572798, -0.0535403141262069], [0.8552272590744436, 0.8945635603408502, 0.8227397751994622], [1.4086961853315418, 0.5191184511798641, -1.3446212578828556], [0.1891787222467475, -0.5629683831677204, 1.3926437011485129], [-0.10751114286286063, 0.1287376912020633, -0.3108850447678496], [-3.9949162911861786, 3.137025045011402, 0.5268834516622066], [-0.12265160371214726, 0.10459923791543385, -0.27600905704752227], [2.221092515824947, -3.5290799377302977, 0.339664560451618], [0.09875246811664357, 0.5348394004849512, 0.13432004060701175], [-2.62781621109964, -1.6592700868385848, -2.0048706298668515], [2.751898776121736, -1.0173781643567161, -0.9365861721233079], [-0.5965083393942698, 0.140414934913961, 3.6729795590055674], [0.05684385561285767, 2.2692868328617557, -1.3204672280170928], [-0.14194800532192892, 0.8938007913374835, -1.5235747266350272], [0.20104236895279834, -0.15715129738135197, 0.7383241545527424], [-0.2539411852813272, -0.1665659742874084, 0.6505796839111982], [1.333251776835829, 1.2292083042188704, 1.4524842034292418], [0.7698711282734433, -0.3762944176237015, -0.6928922670984642], [0.051611752169468346, 0.11681856602535907, 0.12592181478419037], [-1.2454970231838847, -0.8276785693192827, -0.0856049877847308], [-0.7937352869833794, 0.7480996418991906, 2.1610677065055772], [-1.032005249661904, 0.41915639000366106, 0.09781603465673636], [-0.47166920257635436, -1.9596720420295597, -0.26556878635890163], [2.2155842148369405, 0.4190714952543399, -0.9340304149170169], [-2.1519601074624553, -0.31340149111567617, 1.1383961066467974], [0.09254856569974372, -0.15040180612448992, -0.9841874757644973], [0.29567557735791755, -0.015896881447298068, -0.7196387864060693], [1.6544484311449954, -0.5944482084378953, -0.6644711493954737], [0.07246144046031638, -0.48340166434832743, -0.7796946058333931], [-0.0768393988252778, 0.24957368324385687, -0.3169456939075799], [-0.18258579903398003, 1.095160870196359, 1.1450493232933032], [-2.6598299912097634, -0.8620254048473058, -1.0871424210323037], [1.6723861868926613, 0.7983930879399512, 3.199489582280922], [-0.6203647684190475, 0.4641632335729694, 0.3367104386524798], [2.327706789277093, 0.3093222253039867, -2.9249887798009993], [-1.1358552940648594, -0.2015020678378915, 0.7018015058469917], [-0.3763521517160847, -0.32348128186365027, 0.14290057622577934], [0.6772545278105384, 0.39982982470744116, 0.2568617508311463], [0.8769419450480745, -0.6419145376184707, -1.8023473942724426], [-1.2179685808700556, 1.1236857310722124, 0.3939025966481997], [0.9294645392882226, 0.3606379122806683, 0.6198469175012022], [-0.59734690963096, -0.8810680231454261, -0.25089147403581036], [1.4268030803860643, 0.47911980780108415, 1.94799004117658], [0.26260075992751075, 0.9533690104244887, 0.1719050156674698], [0.550163729361698, -0.714410683701996, -0.367561720323737], [-1.3918695018809386, -0.45087969300240904, -2.0409912892239386], [-0.6860584053750232, 2.2202533974487473, -1.7880565896456473], [0.15282651277879375, -0.1442198653734086, 0.8899804578363003], [-0.4803524163618829, -2.118941633232449, -0.3054522801407447], [-0.09771115680109567, 0.7388076202915579, 1.6360110711227835], [0.5628266320068763, 0.24050013155000666, 0.2524615137762524], [-0.8993964877935766, -0.6651827712645969, -0.24597125617231788], [0.19464068801550863, -0.317823437647371, -0.17525058803018215], [0.9799622606743656, 0.20902444196499717, 0.8846021034272403], [-1.134001711248754, 0.5598035967777248, -0.4810649895071258], [-0.0017065303440395403, -0.5312624682380981, -0.20434721349674131], [0.03452666158655451, -0.27592709308545355, -0.11809545338579716], [1.5407139570338162, -0.23159148282342334, -0.09824101510284675], [0.39012007335306376, 2.3714158249733854, 1.2612677328320478], [-0.6048970745936163, -0.22875813225136943, 0.1229230659262149], [-1.1780234960359806, -1.9688310314079933, -1.0272635294579124], [-1.630282300709645, -0.8185020942153572, 1.2155980357383573], [0.5240112433476677, 0.6069343798542434, -0.9355806387548692], [1.194577078674052, -0.4398021258820573, -0.005230190288551311], [-0.5455470825591819, 0.49148500856712984, -0.4376077508131348], [1.0106988766971166, -0.47347408947728414, 0.24053464487083173], [0.7866499383954384, -0.07936846328242926, 0.24518114517815515], [-0.45710538665891187, -0.7329600360346967, 0.17395752255128577], [-0.9825140998809769, 0.9054818749977205, -0.6181003239431183], [-0.4181817556069901, 0.46978595434380466, 0.9541079770137072], [0.09323742392030984, -0.8465150875531707, -2.4111639882080675], [0.3673342824299755, -0.5006627222779969, 0.5171207511694277], [-0.4229264102405915, 1.1802473575288697, 1.1421528848735454], [-0.5917933255683242, 2.210410859817626, 0.9896348651140551], [0.7822974873575268, -1.4660136082447293, -0.394718471613246], [-0.3391796968114241, -0.3446880346356405, -0.13936287734418107], [-0.30192725540369897, -0.5639599876154046, -0.5047113942146498], [0.398488029012963, 1.021593945261812, 1.4934114970937613], [-0.39746508317016704, -1.3473950082821293, -0.6744884075925761], [0.09376527621827821, -0.01007781644828739, -1.1414337007217255], [-0.15112022026444533, -0.16702693951849767, 0.26405358662985906], [-0.5778590210009836, -1.5254126486742756, -1.6315820715718448], [0.21651404042904548, 2.5081804187584007, 2.5679958941635825], [1.2719796144132671, -0.24434491663046826, -0.6268471962428298], [-0.5854394535617096, -0.632988570576524, -0.6235778518823477], [0.27329075445912804, 0.2917696598938837, -0.6457793925848638], [-1.2783733710809675, 0.8259511504303926, -0.1154755215378714], [-0.028300893140133183, -0.48176000612780306, -0.04047369519071051], [0.21184220459193442, -0.44119466321540296, -0.08138626800915225], [0.1939654244016996, 1.4338018890676179, 0.2790603891098916], [0.591670204986066, -0.11306431423596197, 0.16463324410086846], [-0.12007513811129718, -0.79038691172121, -0.016314077584954904], [-0.48550816040668937, -0.015738011418861584, -0.2645280124750205], [-0.14246416212221003, 0.3364846640523398, 1.0330353006228614], [0.6871795425296569, -1.0700693469863294, -1.1992296131646119], [-0.3535734042544344, 0.13478677806322534, 0.2605246018715863], [-0.030716289692634326, 0.3831938604714659, 0.17459702018086234], [0.8773123211915307, 0.09656922980100896, 0.6140537131811775], [-0.4136660938768254, 0.47923677567311174, -1.2024089984383126], [-1.0154728509291775, -0.3643877909776763, -0.3934995337697533], [0.4832169877594229, -0.3058139130387143, 0.6732487244197985], [-3.433102468499811, -0.7095495154576531, 0.23924385207986051], [0.08271056008050694, 0.6970687623398152, 0.4356769901623157], [0.7166962165694741, 0.36900722914831424, -0.0018637410507487192], [2.8371914311039914, -0.46686901234996475, -0.2922483571704857], [0.3014034448098434, 0.13258107650354217, 0.12933612644331688], [-0.8717725662146578, -0.24972063600243236, 0.32185554450575005], [-0.4588865442211681, 0.4527722712613736, -0.3680828797496516], [0.7787255191994112, -0.4735915707934156, 0.2779128487573298], [-0.5426129209130715, -1.6977042104813813, -0.47824022448117415], [0.5016330103716519, 0.23552773549869901, 0.26655145140846237], [0.47504330083089025, 0.5515919253821301, 0.36300645453308056], [-0.02806106794231606, 1.1488087057943204, -0.10254968119592497]], "Cell-Size": [12.9, 12.9, 12.9], "Charges": [0, 0, 0, 0, 0, 0, 0, 0, 0, 0, 0, 0, 0, 0, 0, 0, 0, 0, 0, 0, 0, 0, 0, 0, 0, 0, 0, 0, 0, 0, 0, 0, 0, 0, 0, 0, 0, 0, 0, 0, 0, 0, 0, 0, 0, 0, 0, 0, 0, 0, 0, 0, 0, 0, 0, 0, 0, 0, 0, 0, 0, 0, 0, 0, 0, 0, 0, 0, 0, 0, 0, 0, 0, 0, 0, 0, 0, 0, 0, 0, 0, 0, 0, 0, 0, 0, 0, 0, 0, 0, 0, 0, 0, 0, 0, 0, 0, 0, 0, 0, 0, 0, 0, 0, 0, 0, 0, 0, 0, 0, 0, 0, 0, 0, 0, 0, 0, 0, 0, 0, 0, 0, 0, 0, 0, 0, 0, 0, 0, 0, 0, 0, 0, 0, 0, 0, 0, 0, 0, 0, 0, 0, 0, 0, 0, 0, 0, 0, 0, 0, 0, 0, 0, 0, 0, 0, 0, 0, 0, 0, 0, 0, 0, 0, 0, 0, 0, 0, 0, 0, 0, 0, 0, 0, 0, 0, 0, 0, 0, 0, 0, 0, 0, 0, 0, 0, 0, 0, 0, 0, 0, 0, 0, 0, 0, 0, 0, 0, 0, 0, 0, 0, 0, 0, 0, 0, 0, 0, 0, 0, 0, 0, 0, 0, 0, 0, 0, 0, 0, 0, 0, 0, 0, 0, 0], "Date": "2020-06-05 13:25:17", "Natoms": 225}
{"Energy": -1270.6667100719847, "Positions": [[8.317332275804391, 3.1768865618898574, 12.420707869667439], [8.521388308819917, 3.2618673141422216, 0.5736835364601574], [7.807738901046013, 4.054615663955062, 12.11711778419228], [9.214911882505099, 3.1201324710374085, 11.898552832284453], [7.450419558977557, 1.9958991617820683, 12.223185363543816], [7.979517627728031, 1.1256120910145107, 12.68745943084816], [6.5083380972323015, 2.1550348147801905, -0.0853131671592895], [7.10626511841258, 1.7353975299332167, 10.775020954288449], [6.394297792032711, 2.525042077901822, 10.406801154474893], [6.610739070897481, 0.7326577566193807, 10.667597060425074], [8.023736965114729, 1.754618747154745, 10.131598414071892], [8.42639798140874, 0.7566999507704277, 6.51388838515467], [8.661355484482305, 1.573019010891715, 7.162315814183031], [7.452808168305634, 0.4380573194673782, 6.75177333001193], [8.467177977174012, 1.063243875012713, 5.4930048290400855], [9.413729796975296, 12.584510286740777, 6.76068432853686], [9.105937372086336, 11.635592448354506, 6.245487241694506], [10.402645321654683, 12.901012600032406, 6.323945998116484], [9.516667104244208, 12.37020713634021, 8.242733464849572], [8.62131290935644, 11.826202107848259, 8.641957043047224], [9.591643187754416, 0.4639429037318892, 8.752436447924445], [10.435286384108478, 11.782283789254903, 8.497662936895516], [4.781908108724559, 8.964480871804067, 6.401778856288745], [4.663406735650387, 9.906573301466711, 6.8842110464537045], [4.031132315003996, 8.859850952326987, 5.668821665720213], [5.784512749389355, 8.97261778335207, 5.9846459668453535], [4.646668225151296, 7.887124255964881, 7.4037596932053065], [4.444803739738729, 6.926068001733987, 6.866012055366039], [5.6452746801386295, 7.788036107314972, 7.910143493295372], [3.5093356445736226, 8.16933300448662, 8.364497698204485], [2.955482102326376, 7.244027318679213, 8.671479295973926], [2.7591019141572812, 8.835629072736575, 7.873711983516802], [3.869261800090014, 8.664178194823776, 9.300094015396503], [11.093040514104041, 11.472745033717436, 2.517986607307671], [10.605770717423232, 11.530978417462302, 1.556303100227676], [12.138987986391642, 11.54449549857887, 2.2907543608049], [10.778171066026516, 12.361671915162706, 2.9925832335205236], [10.553588927759678, 10.29679492571558, 3.246931109782393], [11.054539279682972, 9.380527504523037, 2.8244343575674407], [10.831847285927925, 10.349329618296547, 4.33892519394413], [9.04038594180428, 10.254916230466678, 3.048902471021214], [8.522853284854609, 9.440207083228396, 3.6200270661565837], [8.74798785083435, 10.174876639538688, 1.9704957651510004], [8.60067180384398, 11.215092060622343, 3.4166576129410884], [12.390895696866993, 6.353127835437976, 7.77009877728163], [11.521148540700311, 5.756109814845872, 7.897700972437244], [12.646548762810975, 6.748342384138347, 8.749197975231848], [0.2840644620096053, 5.742395990520191, 7.425906967307382], [12.11138494341843, 7.44385516450745, 6.819732322251891], [11.41491738674608, 8.16392674811885, 7.310792047681135], [0.15932337378265116, 8.001160328066787, 6.6141475718780915], [11.442773674539167, 6.956282962896337, 5.5573716170090375], [10.995087109983544, 7.834539814540024, 5.009696843932045], [10.602610029131426, 6.264002917297532, 5.841548342294219], [12.149895052421734, 6.406188995221726, 4.876990287878934], [8.898105028966624, 7.609372375694985, 12.328124191668604], [7.95211317701948, 7.230060137310437, 12.017428809021986], [8.715626320898748, 8.612555125887146, 12.582588961846618], [9.277962667121052, 7.068714458499712, 0.2802698174567314], [9.836801907135717, 7.5795865331807, 11.191849433953884], [10.848981319366482, 7.870319734502529, 11.56955352450314], [9.943271847353202, 6.530863708022533, 10.812345243032901], [9.41575400731394, 8.533824433931839, 10.100792743832908], [9.258296560667373, 9.5502683715356, 10.55551036704267], [8.48702296652653, 8.20845446202992, 9.55598209254881], [10.234729650721931, 8.629833276431093, 9.33367980255407], [5.956440367488453, 10.083029516743439, 11.541200706780609], [6.910442664793477, 10.517486470583062, 11.865702243973004], [5.856098048600725, 10.39176368196368, 10.533402341964358], [6.020448015713075, 9.027884306215263, 11.51805212751188], [4.820000278724737, 10.495918980849147, 12.393523487030691], [5.137414281060377, 10.36279348237213, 0.565033616182795], [4.603446941545589, 11.5861102961322, 12.229295360173598], [3.5852963751392943, 9.666466559597144, 12.102161200322202], [3.7861452946096508, 8.56757610297688, 12.22107009914585], [3.169154164886281, 9.852580220414142, 11.07374123175375], [2.7726701099378563, 9.93758621475999, 12.835831495368005], [1.129954739615789, 2.8431997637453104, 4.823428386526529], [1.2509326549728397, 3.9140231283657645, 4.742369906667041], [1.8431778170349948, 2.42400470701934, 4.179667308757292], [1.4012378752709267, 2.5478011050742655, 5.8183540596883105], [12.656137892504825, 2.426551814878452, 4.487035890072893], [12.28985643877234, 3.0684407282897794, 3.642186998326337], [12.685216337129278, 1.3619840835495558, 4.120248570697405], [11.730642896376342, 2.591273399162154, 5.670962359389202], [11.977468798342521, 3.5167873918144745, 6.248489755409016], [11.755914083295677, 1.7182516592882502, 6.3790456160828475], [10.67620765777022, 2.7290145540843773, 5.312654615413351], [4.314652297509565, 3.9560519395311613, 0.6662324955378707], [4.83146346412839, 3.528297413645569, 1.4949364202506432], [5.007320938880519, 4.517251480335279, 0.08572963815523443], [3.963301907273829, 3.1744888909690765, 12.929636602133106], [3.1996709723157095, 4.784594960942505, 1.1660321842975327], [3.5005338642436374, 5.193764343691596, 2.167744244650583], [3.0638103959905365, 5.661772136881216, 0.4715336045408349], [1.9247086595579475, 3.974549430357645, 1.3007364381490798], [1.4804426002924802, 3.7696474821209764, 0.2924678943768901], [1.1645927751883585, 4.531471338182869, 1.915661005276672], [2.0984917120597264, 2.9716697432376944, 1.7853766270570979], [12.340363457496878, 3.095010454751844, 11.34306712334979], [12.549365715216384, 4.085568558307709, 11.667781334278395], [11.38502700676015, 3.135591396874671, 10.878317964537905], [12.992726960288586, 2.9262228203770775, 10.5230431184293], [12.446228659817992, 2.0726386789800366, 12.407206327031483], [11.908417796037977, 1.1395612047789887, 12.090496112959057], [0.6257500583173113, 1.7793533523869163, 12.495612110926661], [11.912065949343836, 2.6406026332677928, 0.8000157244152586], [12.439111659021284, 3.595615708830768, 1.046945734100583], [12.114502537178156, 1.9064808831498838, 1.624663202223144], [10.819659258569649, 2.874208650988006, 0.7711425267996331], [3.548648217080647, 4.262584295009421, 8.986250721001724], [4.0703729409985705, 4.835279440404528, 9.72234653267531], [2.9894889154638564, 3.548411107015947, 9.540693976411639], [2.8704069187328813, 4.875588808506699, 8.455437247864653], [4.50296595906268, 3.6044273767913775, 8.053310473909528], [4.728566677111977, 2.573303771081649, 8.44803740684829], [3.977407712458087, 3.4784223628503605, 7.071222280310572], [5.787871672253419, 4.381638371239504, 7.878885342562199], [5.630903172640544, 5.4496975781052654, 7.599673137353281], [6.372658576389499, 3.9219331489709504, 7.044645404576508], [6.448376505045602, 4.350796383416468, 8.777002108962105], [1.9115231194138411, 8.555194320447542, 2.729959643736638], [2.3928284348592523, 7.973110611250766, 3.476727812165962], [1.5367973771394914, 9.400498014733506, 3.2537610043896548], [2.6201517462244674, 8.872471305545517, 2.0175520342488555], [0.793246633162265, 7.845862495195319, 2.0775963879577914], [1.1241185534888078, 6.810734728976616, 1.8088632399068292], [12.84718111702518, 7.7059090099297025, 2.8096224269345464], [0.33699654971764903, 8.61529498582232, 0.8578066971869216], [1.1228057592968843, 8.617885127200415, 0.047340593745360295], [0.1214817821931628, 9.685691251285775, 1.1260328629235044], [12.308771304264996, 8.152604703100822, 0.41921841958066075], [7.170004140249087, 5.346524935248601, 3.000546172165963], [6.385563531969318, 4.620972315274798, 3.0589717604618394], [7.963760805889191, 4.818084922779617, 2.583321481840185], [6.952072055497368, 6.242817553117414, 2.3927034288131654], [7.528129380285733, 5.790841598881541, 4.375422800139813], [8.125087468303335, 6.740505073238567, 4.29995917529586], [6.560607006573922, 6.047878714587828, 4.889660662846715], [8.274800391267643, 4.740797929711072, 5.165454595816049], [7.736246528224899, 3.760264743716058, 5.16154094045117], [8.392080618953914, 5.083376767606954, 6.232470865124515], [9.306287582374617, 4.543957882286195, 4.76516750689567], [1.8974811757905328, 12.22115157906438, 8.725498064205642], [2.523123829198659, 12.415047065612917, 9.55300527754752], [1.4610657197335741, 0.2639622179273818, 8.484420125127397], [2.4691338807892254, 11.902038054493202, 7.8978261635145754], [0.7951848031354919, 11.295735475053332, 9.061578483746446], [0.07350564769621704, 11.365558521177782, 8.203713347156512], [1.1819094914211197, 10.241292462067118, 9.06899487611635], [13.024763296010454, 11.67204676055972, 10.378217154149423], [12.734830168992081, 10.778765963917795, 10.997725197438411], [12.075026079799155, 12.242755131125884, 10.199616519468357], [0.7871561039126612, 12.307837273687673, 11.02261923934217], [4.3039022259049124, 12.691818122481852, 4.7539786096724805], [4.163841393035445, 0.8201145568696998, 4.470232437708564], [4.391944031276747, 12.581683535793573, 5.824975243269385], [3.404855937476585, 12.175578943247384, 4.51562353412043], [5.500852097065894, 12.172578129312846, 4.065822708523807], [6.401071978716557, 12.438477625479152, 4.6857710312327745], [5.472615210092948, 11.05231391063755, 4.044973706142547], [5.661526954870628, 12.775008101299859, 2.686100400340846], [5.867628362395082, 0.9741556567536369, 2.7922189156567754], [4.768146525531253, 12.636113448758428, 2.02107766130171], [6.561495239720036, 12.323330098531438, 2.186341316665769], [0.8431389842321221, 2.4822645603216933, 8.260114902896763], [1.7411747918276557, 2.1424100687229086, 7.41856062967435], [0.7040439338381744, 3.686066289714719, 8.628347509008833], [0.11083691487506517, 1.5707176282224147, 8.767411719216229], [1.5427963284303075, 12.555181527522153, 2.220608127287146], [2.2138095750773186, 11.507676531292562, 2.5002253576443416], [0.5669328314062189, 12.476363234998542, 1.4073788171390833], [1.8415099606106478, 0.7593632983961922, 2.7696450359434217], [0.7263500064118407, 6.7740557952258715, 10.802195492224339], [12.785019262986578, 5.807050509919772, 10.831605033602584], [0.4269504211329202, 7.797925734087762, 10.092942069917845], [1.8017159997828827, 6.7266944180091475, 11.44199252535694], [5.895793227709393, 6.081638995703532, 11.417206090475357], [4.792694819767363, 5.76369731325249, 10.925167618428773], [6.434447814947577, 7.2035839192593025, 11.15452225271329], [6.486178690330987, 5.279551608924971, 12.22899186555001], [8.856852624635746, 1.5319855043657955, 2.723962560994865], [8.483662095582373, 2.672195287186443, 2.266754762013397], [9.657511040903167, 0.8226335840997826, 2.0766748540257254], [8.370559520926871, 1.1132521859209057, 3.823815497679612], [5.669878259714561, 8.141703374674515, 2.3880620032247353], [4.606215678891033, 8.481497337232033, 1.7742335623561805], [5.804521383135007, 8.349081917029263, 3.6279808219240786], [6.612290531690414, 7.592379956348579, 1.7090146017836183], [1.9702806324775068, 6.1120069453891075, 5.332869503139769], [1.5587376483120599, 5.53232244815456, 4.283752898999116], [1.8639999250747818, 5.514492501088094, 6.459266073927068], [2.434793011814154, 7.292347391711955, 5.264039262984505], [10.401934549504643, 5.798336862086963, 1.6944983318527096], [10.088955700894847, 7.019158743426624, 1.9564539446684472], [11.108510460275255, 5.12508741047638, 2.482239267894693], [9.969635801641193, 5.307319262801811, 0.5909624256839032], [5.5014991258996675, 12.00766086450386, 8.093098715664839], [5.930794569566657, 11.047666427337258, 8.771604616189023], [6.07363865568668, 0.23101904689523448, 8.056495599586379], [4.428056071086416, 11.83063373133442, 7.37391032834996], [9.631048137296526, 3.7679046249246495, 8.596528531004989], [10.074610246189033, 4.876007746771058, 8.190509547406174], [9.02219166651821, 3.020399794441706, 7.765163549612322], [9.72239789319749, 3.424683929260782, 9.824552883281847], [9.380964146868186, 11.578034514451092, 12.210689362756185], [8.304591031197926, 10.891359938683006, 12.437130506891641], [9.390508782280527, 12.537413948172526, 11.422010252721579], [10.422310271818398, 11.208967037491648, 12.836255831889433], [4.5617702437003205, 3.3922368478162603, 4.0606463246731925], [4.505278363793429, 4.498802093268997, 4.610803784778475], [5.365957347621563, 3.186107885898137, 3.07187077891198], [3.843306676775504, 2.412570347460188, 4.474675013610266], [0.7608477396443346, 10.954442197661333, 5.418813755883104], [1.984456098434322, 11.171603885459147, 5.765754370141003], [0.48303726084572773, 9.898610586600675, 4.759690652626616], [12.753175514094378, 11.754434887534382, 5.767923821001526], [8.373048288577056, 9.021734291855875, 6.600304412969344], [9.575374532614926, 9.42120371252871, 6.584366417915248], [8.063915411462899, 7.877437388002597, 7.043576765379982], [7.443832299757172, 9.817381083830382, 6.191028774069389], [3.368189644977096, 1.4451884473148984, 11.632075862385292], [4.101085501816894, 1.3133319670267587, 12.663434687592058], [3.0743688540506855, 0.44405448762484345, 10.929993838365998], [2.9301076256815812, 2.6196710923677498, 11.33326418714191]], "Forces": [[-0.3647825638935589, 0.016901292492484947, 0.28643086190307243], [0.27688877668032813, -0.2619133143479428, -0.07780353774190844], [0.09970292911723042, 0.08517095245615111, 0.010140541327327321], [0.052236102691677895, 0.01914417376580111, -0.2685990729732115], [-0.19367557464612015, -0.39049398831871024, 0.056588853316253476], [0.07112038630819774, 0.023782472307707414, -0.1069701827510423], [0.17591440924080823, 0.03987290737999876, 0.006887862157594158], [-0.017485865237614907, 0.0795173417517218, 0.04324641784784805], [0.10569281996181974, -0.1291514648705496, -0.04147678909575427], [0.12447260467636741, 0.2802507028026327, -0.01224778209499119], [-0.10863035049383697, -0.006416984455602542, 0.003922407956871415], [0.04075290744558586, -0.2886810881783731, -0.23290907160029545], [-0.07198672173630503, 0.12143777497167293, -0.08410863128619774], [-0.0714106539779046, -0.008209364109467931, 0.30180310584164616], [-0.1205497620061337, 0.016524402797850123, 0.09681930080488275], [0.22638222160630947, -0.278851305854334, -0.1829533250432612], [-0.03371008596068986, 0.06783918599757337, -0.019067948383526493], [-0.2403150235655491, 0.01895619643867518, 0.051199860659091996], [0.16256095763966483, -0.10306854837095145, 0.2418015318444346], [0.05614135762723913, 0.10827571828368396, 0.014800455489672943], [0.05293487837488207, -0.07283204878589387, 0.18097320077851553], [-0.1846373214149577, 0.016633853694830517, -0.02858049183812836], [-0.009796157424124553, 0.03216855413658198, -0.21891977242538915], [-0.031754648394195305, 0.09762869456415041, -0.12697057765249703], [0.23169799454329837, 0.05025391613114245, 0.11661861241401428], [-0.046888275211682824, 0.28803793024530405, 0.17305897532293982], [0.08671810933538489, -0.3155200342759807, 0.20110663243877336], [0.03559473456488169, 0.17614599940427877, -0.23254479399465897], [-0.10310985954924054, 0.062014911093385035, -0.0886768204135212], [-0.03199177123039443, 0.00019597413293521776, 0.157350249728121], [0.11980113872504793, 0.1620952077062946, -0.029082623780926405], [-0.11543495162250182, -0.009176092744948634, -0.021307698138333886], [-0.0608595834702769, 0.03783047079789276, -0.05511202799974836], [-0.2659440628034176, 0.16609303291880703, 0.14712422628192168], [0.30014818478513455, -0.2178960563377098, -0.0269403909740412], [-0.1855386417371814, -0.030899315756142482, 0.16552734437535208], [0.036806363864084396, -0.07481950410688444, -0.28295564017444136], [-0.02448582166875193, -0.49024132106525864, -0.07608894778274296], [-0.19397455397219643, 0.11598152222822841, 0.06418662837950097], [0.07110958586211719, 0.10665561712539517, -0.2814286054571929], [0.09526875287770871, 0.18894618377110362, 0.13399957667380688], [0.25587942604612157, 0.04737096244577954, -0.0526505102447303], [0.15276798149637819, -0.056584853792529345, -0.04692047556661742], [-0.03750125430011304, 0.12734316914737065, 0.08158825105610806], [0.0013371519903469728, 0.03320050657464507, 0.45681683696430264], [0.06956695256640327, -0.16844685177895355, 0.1981768988666172], [0.00739374380965392, 0.06533178420477989, -0.3352531961495786], [0.033434005146346375, 0.06816771821288493, -0.020457465065167876], [-0.08270767770384942, 0.4445102252659134, -0.10089915383543199], [-0.1414133008513478, 0.044575687300247385, 0.10224249393211086], [0.05307523557293692, -0.06476975764525217, -0.08040024331108488], [0.03732539375260245, -0.11659261475795539, -0.06321785708670032], [0.1812209641300421, -0.3258932630116243, 0.15433229636832344], [0.05100239923694315, 0.1291323670171904, -0.1566550811740373], [-0.19029153493924392, 0.047603310962770505, 0.02199911779062973], [-0.016519960143476255, -0.11143540968324656, -0.009310985167268198], [-0.016983583956074005, 0.001810962661420708, 0.08908652827892286], [0.15148877972627917, 0.1356006613843535, 0.2435484170755018], [-0.03060580461324716, 0.14930562541029277, 0.0008943141774894305], [0.421690215146247, -0.07895598980201277, -0.18592492702609206], [-0.00390808351526989, -0.04053972392462178, 0.04135157947074036], [-0.09714982487160703, 0.014908642514794164, 0.1351204952756146], [0.06259179612143259, 0.13019768548929628, -0.08686718627262112], [-0.05153348701610534, -0.08336677175573085, -0.2175824291629529], [0.18247672874916795, 0.058020937779304546, 0.07259308958253773], [-0.2723593127110359, -0.04062207363254604, 0.1721408084808211], [0.15188606857322792, 0.10160705341868315, -0.05349343155795007], [-0.15926512356453457, -0.05520968514965698, -0.10254980801380081], [-0.17478890619643372, 0.10623019352712072, -0.03794971242282596], [0.08735158196244952, -0.048975202831139486, 0.0530897966208579], [-0.2813624520315903, 0.09420041716536465, 0.14670524088741296], [-0.10451051579373108, -0.07725848916606869, -0.25070055397588314], [0.12795727974079932, -0.06104764398721171, -0.018754993576878567], [-0.0811077024793428, 0.057119724566488866, 0.13758568294769638], [-0.030610465990275323, 0.15304317978504806, -0.06346091446236399], [0.0986411568354262, -0.061149130928626484, 0.17055164003432935], [0.2563211388434052, 0.018972961082298102, -0.2007836059805124], [-0.18329222410901846, 0.19675179157905762, -0.09701388527168905], [0.039654113816929, -0.01944809148445642, 0.03933297391446296], [0.06017229522162877, -0.21310820809518546, -0.0850618302072761], [0.012637803755037235, 0.07264845501232199, -0.029258215107963784], [-0.21626853719931102, -0.0831382231991116, -0.2006512876560166], [0.15905016811937514, -0.05973594588802022, 0.014205825263097355], [0.12304048024511759, 0.2248521783092638, 0.09569479394832925], [-0.2648336437510294, -0.035520061549809856, 0.09906073702624016], [-0.027211323054797332, 0.0336987500105272, 0.03964183062466924], [0.10655492819039929, 0.1420989926870222, -0.07570885111510545], [0.1293912582645111, -0.10413241803203128, 0.11910118620303975], [0.2508183980309347, 0.07118013697728975, -0.1795362809973453], [-0.2021085965784583, -0.13961189207532276, 0.003567057119288978], [0.12369224216109548, -0.030782312378248505, 0.1319332721072668], [0.013281433414224072, -0.11956499287467524, 0.11637847121437025], [-0.20617759597149818, 0.361034527730224, 0.2182724025100929], [0.03108989702801097, -0.002915824175503204, -0.08460976146260228], [-0.07389859099452066, -0.2606436567525871, 0.04764309750261204], [0.024699184674946927, 0.02764996972621224, -0.025247108023312516], [0.13041065465566523, 0.06756767079161147, 0.08741029146053654], [0.20375415767894187, -0.06500625630412436, -0.12480248034572071], [-0.013740119939345626, 0.10202829893920272, -0.02582707875046181], [0.11499396003709401, 0.1981567471788653, -0.47010281639613927], [0.09959323021291605, 0.1830543869953069, -0.14296554940613812], [0.017644954686795864, 0.13019770280998852, -0.049967736384754234], [-0.1677939441615699, -0.0005193245833776329, 0.02755170275785773], [0.007883041768703464, -0.12020745795623355, 0.14274424506385236], [-0.06858441580354935, 0.16832556301701765, -0.03678675016865644], [-0.08853061009443522, 0.12681259213176643, 0.07465554596988276], [0.225473744719011, -0.21379974243393496, 0.022111921261067796], [-0.19170909284419702, -0.06452498163945347, 0.042800670495148234], [-0.09152135287036588, 0.08949814642801249, -0.15437053097231357], [0.04935155120977457, -0.054114318364686935, 0.07229107821930178], [-0.1905668684289649, 0.07999620351163461, 0.03557225693779867], [-0.08982487161386703, 0.03786176365433662, -0.10749345681595558], [0.02082574121402816, 0.1029176963603158, -0.037665643700249905], [0.08186071463322973, -0.20138701505018375, 0.08227931791815819], [0.140660634304182, -0.26311717906272414, -0.12676991740106894], [-0.12742946895519444, 0.1759646053888057, -0.07381599711252036], [-0.03357896813342567, -0.012189582906500317, 0.08589789096755575], [-0.004587885799740463, -0.10222606646194338, -0.14782366299180869], [-0.10089334466188979, 0.041098882074302893, -0.009746121223212386], [0.03292305221093639, 0.03262655590464696, 0.05856160913402674], [-0.015748050931984198, -0.012494014037369676, 0.12774759104485756], [-0.07269878567186037, 0.10397729686638238, -0.14136834974655965], [-0.1913787951079544, -0.14145331463248353, 0.09408183035726508], [-0.061165199477336285, 0.22530628289403484, 0.23870469654801163], [0.20111780601511908, -0.07470835013733695, 0.3837131073804491], [-0.3569807386235202, -0.25946878865430884, -0.07241380286842104], [0.09362394598768986, 0.06842879857127826, -0.014650947048222797], [0.2806249670849653, 0.12506251582950886, -0.004170893184387951], [-0.01596436533789306, 0.0736498864469319, -0.19135571226707326], [-0.20066391834764394, -0.07453377059931796, 0.2075344844346984], [-0.028314526078403342, -0.09565278468520491, -0.09922472740246464], [0.20032817485987622, 0.11957853250785168, 0.19602011426880547], [0.0607156638451384, 0.19385230429652156, 0.23958104944961453], [-0.06450489695891146, 0.08493540277429519, -0.10809194002059454], [0.3077207055268143, -0.12979617598396728, -0.09500980010346034], [-0.09103140968316906, -0.10847878366756103, 0.10249677799663898], [0.01788149775520765, 0.1847030706734474, 0.25619671718993287], [-0.15277956056719663, -0.18560230538748834, -0.09890849033715876], [0.19435564924147192, 0.01541133307717352, -0.21463709935627515], [0.0669650573525598, 0.02552520066312091, 0.1266236571121584], [-0.05620105736384477, -0.014861048255718937, 0.022472944707888385], [0.04373480866401854, -0.10093640587076447, -0.2582683841887764], [-0.118687774304265, 0.11214589051866614, -0.07207574832649044], [-0.06735263786075313, 0.021045765172709435, 0.04709697338897499], [-0.06271131945050021, 0.12469440674526425, -0.04537751124227834], [-0.07794292080703326, -0.024142456360652688, -0.07355114719696366], [-0.06467812041505425, -0.013376733509421469, -0.06918337818616224], [-0.2837734313408424, -0.2625557324940819, -0.06296719581990323], [0.10341239141617066, -0.05201721021453893, 0.01770796312939557], [0.07675475610573537, 0.13977290496056244, 0.12594321000605166], [-0.24999885595628643, -0.01600112255723644, 0.11150131472585002], [0.15068321714139676, 0.13691268207559956, -0.2820037505999277], [0.16850464995510192, 0.0373128678306957, 0.07472880577616062], [0.0065850235200222325, -0.1009539296441254, -0.054569978613761554], [-0.1819676884474656, -0.17856379547450277, 0.1269066063889397], [-0.053811154607016076, -0.05450331690042856, 0.23122313839660918], [-0.04334871082908607, 0.07594100684933325, -0.2635799525346938], [0.1215287680681692, -0.005984838541151219, -0.26750477583311427], [0.19788991075206058, -0.2708544625259385, -0.11327264711534116], [-0.14433926210289502, -0.022902076661978066, -0.07195733660214802], [-0.11339022026597063, -0.003541622064312467, -0.049291647867774964], [0.24019118325814975, 0.08799175308369309, -0.05517049637966142], [-0.09968564196943694, -0.08060578000750225, -0.08578166407880394], [0.033283454452231256, -0.04640023492321031, 0.19640364844918626], [-0.19192156697494134, 0.04050650017123953, 0.06373131666944426], [0.03281672577341017, -0.18906699283271114, 0.24604980416759822], [0.05069566884282115, 0.14299721888840244, -0.028220797298671454], [0.052587315762978, -0.04540186493519503, 0.031327999510320156], [0.3302087555351052, 0.24953775324682334, 0.03144017549458822], [0.14404552187107827, -0.1486981273672653, 0.31918296765872556], [0.02190822404332711, 0.13671329941064359, 0.10050172681412123], [-0.3013921739089144, -0.006787243593434812, 0.09913179556460683], [0.029003937473071062, 0.16495940658067515, -0.03223869640211721], [-0.4428243528476024, -0.24029562577104577, 0.017290720838917223], [0.060792355138347146, -0.1263004642838736, -0.028314256827797653], [0.005641461941122962, -0.19919873691470172, -0.3506850816613357], [0.20773764132718384, -0.003849619657697202, 0.19408487620936316], [0.5197524546839458, 0.4323926245925293, 0.0059479350221968335], [-0.3775160311521814, 0.004092962308406369, -0.10624147230905769], [-0.08664095273462413, -0.24436823169216537, 0.023213167554795543], [-0.06891841236713349, 0.014421178906253301, -0.040644184081609525], [-0.5033190518755868, 0.3349082403881574, 0.05979652969052368], [-0.07787424271018423, -0.04050568604416411, -0.0014203370383958707], [0.2383465129554782, -0.07900748989137542, -0.262316312451683], [0.043475285496254186, 0.15910566528685985, 0.024597532780241377], [-0.4942802705510963, 0.5543181428295099, 0.07895943990922868], [0.3228249936119475, -0.03718514928115554, 0.08200359118805046], [-0.012844753536840059, -0.17809714735393314, -0.24508468040979736], [0.06815492754589526, -0.3101258929338607, -0.077171262204557], [-0.2205999098107055, 0.48018669428425936, 0.5264035175056792], [-0.005883203037559712, -0.225382977228326, -0.17930506267680407], [0.17096158638584608, 0.0939188582665856, -0.09504053511989079], [0.1525494084649207, -0.3078638787771851, -0.12940132192897616], [0.1319104142365505, 0.22251647377578002, 0.3880291201703735], [0.09630684900023795, -0.32842685338703875, -0.16242645889756852], [-0.11201256595822776, 0.08269968856423238, -0.051760223653553636], [-0.20925362892500254, -0.32811064895287695, -0.01255043287611988], [-0.12409184492137645, 0.19635066495368977, -0.15213651018266483], [0.05250934984118378, -0.1682317373433186, 0.29808411523177], [0.01969460869236953, -0.26269091608117434, -0.07192680154460093], [0.24010448938973497, -0.3669398831166053, -0.0842519019697188], [-0.3782844605359808, -0.09407686541162939, -0.2874652684014742], [0.147609514429815, -0.05806065578739091, 0.1105670632271777], [0.0825130525390048, 0.054930551752638515, 0.3179959705937292], [0.2887169217668178, -0.15280132709866595, 0.07493169762330455], [0.2031683681010337, -0.2531840635463091, 0.2514570994915285], [-0.102590460633714, -0.20234894301961023, 0.06919457869950565], [-0.19415669429484236, 0.11139993276620098, -0.1041900573944468], [0.05100287152995294, 0.10291543936895903, -0.08529587989388761], [-0.34424085793278586, -1.0984401662489998, 0.18884906052173064], [-0.008643160840109708, 0.5391949391190008, 0.19047211472283404], [0.03714824559584091, 0.15658238628138121, -0.03243929663786315], [0.20998228975747432, 0.5285245296598391, -0.21773751074470146], [0.18422298537085402, 0.023959925603785542, 0.05744974900545161], [-0.033518107873018455, 0.017328420092260183, -0.021039530759610275], [0.09784703221554429, 0.1783441239613534, -0.3622327152188239], [0.04875777955407368, 0.04882706755210747, -0.07265965742341712], [-0.14052958323731615, -0.0766734822644115, 0.0753917700890305], [-0.19138460613112362, -0.07263817643493076, -0.1343711657212559], [-0.0925597620363362, -0.0724383015247309, -0.07397601764754294], [-0.23823442565322275, -0.13958715203854088, -0.2216972710107084], [0.108105297206406, -0.01602783429295754, 0.10935079163510406], [-0.13608143379552323, 0.1713249902190275, -0.36308402668284323], [-0.003926477258896397, 0.033685813946858656, -0.033315787486670856], [0.06179801234278308, -0.10199354226500096, -0.17788742110081748]], "Cell-Size": [12.9, 12.9, 12.9], "Charges": [0, 0, 0, 0, 0, 0, 0, 0, 0, 0, 0, 0, 0, 0, 0, 0, 0, 0, 0, 0, 0, 0, 0, 0, 0, 0, 0, 0, 0, 0, 0, 0, 0, 0, 0, 0, 0, 0, 0, 0, 0, 0, 0, 0, 0, 0, 0, 0, 0, 0, 0, 0, 0, 0, 0, 0, 0, 0, 0, 0, 0, 0, 0, 0, 0, 0, 0, 0, 0, 0, 0, 0, 0, 0, 0, 0, 0, 0, 0, 0, 0, 0, 0, 0, 0, 0, 0, 0, 0, 0, 0, 0, 0, 0, 0, 0, 0, 0, 0, 0, 0, 0, 0, 0, 0, 0, 0, 0, 0, 0, 0, 0, 0, 0, 0, 0, 0, 0, 0, 0, 0, 0, 0, 0, 0, 0, 0, 0, 0, 0, 0, 0, 0, 0, 0, 0, 0, 0, 0, 0, 0, 0, 0, 0, 0, 0, 0, 0, 0, 0, 0, 0, 0, 0, 0, 0, 0, 0, 0, 0, 0, 0, 0, 0, 0, 0, 0, 0, 0, 0, 0, 0, 0, 0, 0, 0, 0, 0, 0, 0, 0, 0, 0, 0, 0, 0, 0, 0, 0, 0, 0, 0, 0, 0, 0, 0, 0, 0, 0, 0, 0, 0, 0, 0, 0, 0, 0, 0, 0, 0, 0, 0, 0, 0, 0, 0, 0, 0, 0, 0, 0, 0, 0, 0, 0], "Date": "2020-06-15 13:02:28", "Natoms": 225}
{"Energy": -1259.3955466116663, "Positions": [[8.260000228881836, 3.2300000190734863, 12.460000991821289], [8.550000190734863, 3.200000286102295, 0.5300000309944153], [7.909999847412109, 4.03000020980835, 11.950000762939453], [9.15000057220459, 3.259999990463257, 11.980000495910645], [7.430000305175781, 1.9900001287460327, 12.270001411437988], [7.930000305175781, 1.1100001335144043, 12.690000534057617], [6.4900007247924805, 2.140000104904175, -0.11000000685453415], [7.119999885559082, 1.7799999713897705, 10.810001373291016], [6.390000343322754, 2.5, 10.450000762939453], [6.690000534057617, 0.7900000214576721, 10.65000057220459], [7.970000267028809, 1.6800000667572021, 10.130000114440918], [8.440000534057617, 0.7300000786781311, 6.480000019073486], [8.550000190734863, 1.5600000619888306, 7.050000190734863], [7.53000020980835, 0.46000003814697266, 6.810000419616699], [8.620000839233398, 1.1600000858306885, 5.580000400543213], [9.410000801086426, 12.540000915527344, 6.7300004959106445], [9.0600004196167, 11.610000610351562, 6.28000020980835], [10.370000839233398, 12.950000762939453, 6.40000057220459], [9.540000915527344, 12.380000114440918, 8.25], [8.660000801086426, 11.830000877380371, 8.579999923706055], [9.5600004196167, 0.48000001907348633, 8.680000305175781], [10.420000076293945, 11.789999961853027, 8.470000267028809], [4.740000247955322, 8.930000305175781, 6.430000305175781], [4.670000076293945, 9.890000343322754, 6.740000247955322], [4.03000020980835, 8.980000495910645, 5.710000514984131], [5.680000305175781, 8.930000305175781, 6.080000400543213], [4.619999885559082, 7.820000648498535, 7.4200005531311035], [4.480000019073486, 6.840000152587891, 6.950000762939453], [5.599999904632568, 7.760000228881836, 7.900000095367432], [3.5300002098083496, 8.170000076293945, 8.40999984741211], [2.9900002479553223, 7.2300004959106445, 8.550000190734863], [2.820000171661377, 8.820000648498535, 7.890000343322754], [3.9000000953674316, 8.720000267028809, 9.270000457763672], [11.0600004196167, 11.479999542236328, 2.5399999618530273], [10.690000534057617, 11.510000228881836, 1.6100001335144043], [12.010001182556152, 11.640000343322754, 2.2300000190734863], [10.89000129699707, 12.350000381469727, 3.0299999713897705], [10.530000686645508, 10.250000953674316, 3.200000286102295], [11.180000305175781, 9.410000801086426, 2.9200003147125244], [10.810001373291016, 10.270000457763672, 4.25], [9.0, 10.320000648498535, 3.0400002002716064], [8.480000495910645, 9.530000686645508, 3.580000162124634], [8.760000228881836, 10.110000610351562, 1.9900001287460327], [8.520000457763672, 11.190000534057617, 3.490000009536743], [12.39000129699707, 6.329999923706055, 7.750000476837158], [11.580000877380371, 5.739999771118164, 7.7900004386901855], [12.65999984741211, 6.740000247955322, 8.630000114440918], [0.21000000834465027, 5.670000076293945, 7.500000476837158], [12.160000801086426, 7.539999961853027, 6.840000152587891], [11.380000114440918, 8.160000801086426, 7.280000686645508], [0.21000000834465027, 8.030000686645508, 6.620000839233398], [11.510000228881836, 6.920000076293945, 5.599999904632568], [10.89000129699707, 7.690000534057617, 5.15000057220459], [10.55000114440918, 6.410000324249268, 5.720000267028809], [12.190000534057617, 6.40000057220459, 4.930000305175781], [8.850000381469727, 7.62000036239624, 12.25], [7.950000286102295, 7.200000286102295, 12.040000915527344], [8.710000991821289, 8.539999961853027, 12.640000343322754], [9.239999771118164, 7.190000534057617, 0.18000000715255737], [9.870000839233398, 7.539999961853027, 11.190000534057617], [10.830000877380371, 7.930000305175781, 11.520000457763672], [9.930000305175781, 6.5400004386901855, 10.780000686645508], [9.440000534057617, 8.530000686645508, 10.120000839233398], [9.220000267028809, 9.49000072479248, 10.59000015258789], [8.520000457763672, 8.25, 9.610000610351562], [10.24000072479248, 8.570000648498535, 9.380000114440918], [5.940000534057617, 10.070000648498535, 11.529999732971191], [6.880000114440918, 10.360000610351562, 11.780000686645508], [5.950000286102295, 10.40999984741211, 10.570000648498535], [6.130000114440918, 9.080000877380371, 11.5600004196167], [4.829999923706055, 10.510000228881836, 12.370000839233398], [5.090000152587891, 10.40000057220459, 0.5199999809265137], [4.5400004386901855, 11.5600004196167, 12.300000190734863], [3.5900001525878906, 9.680000305175781, 12.180000305175781], [3.7899999618530273, 8.600000381469727, 12.170000076293945], [3.200000286102295, 9.829999923706055, 11.170001029968262], [2.7300000190734863, 9.930000305175781, 12.790000915527344], [1.1400001049041748, 2.830000162124634, 4.800000190734863], [1.2100000381469727, 3.8400001525878906, 4.820000171661377], [1.8900001049041748, 2.430000066757202, 4.260000228881836], [1.4700000286102295, 2.6000001430511475, 5.730000019073486], [12.65999984741211, 2.4100000858306885, 4.480000019073486], [12.230000495910645, 3.06000018119812, 3.7200000286102295], [12.65999984741211, 1.3700001239776611, 4.130000114440918], [11.700000762939453, 2.580000162124634, 5.680000305175781], [11.980000495910645, 3.500000238418579, 6.210000514984131], [11.770000457763672, 1.7200000286102295, 6.340000152587891], [10.700000762939453, 2.7699999809265137, 5.279999732971191], [4.320000171661377, 4.0, 0.6200000047683716], [4.760000228881836, 3.5399999618530273, 1.399999976158142], [4.930000305175781, 4.619999885559082, 0.11000000685453415], [3.950000047683716, 3.1800003051757812, 13.05000114440918], [3.200000286102295, 4.810000419616699, 1.1700000762939453], [3.5399999618530273, 5.160000324249268, 2.1500000953674316], [3.1700000762939453, 5.630000114440918, 0.46000003814697266], [1.9300000667572021, 3.9900002479553223, 1.25], [1.4500000476837158, 3.690000057220459, 0.320000022649765], [1.2200000286102295, 4.450000286102295, 1.940000057220459], [2.0, 3.0299999713897705, 1.7600001096725464], [12.3100004196167, 3.1100001335144043, 11.370000839233398], [12.480000495910645, 4.050000190734863, 11.680001258850098], [11.420001029968262, 3.1600000858306885, 10.910000801086426], [12.970000267028809, 2.9000000953674316, 10.630001068115234], [12.480000495910645, 2.0199999809265137, 12.410000801086426], [11.940000534057617, 1.1200000047683716, 12.100000381469727], [0.6200000047683716, 1.7400001287460327, 12.520000457763672], [11.989999771118164, 2.5900001525878906, 0.8100000023841858], [12.260000228881836, 3.630000114440918, 0.9600000381469727], [12.110000610351562, 1.8400001525878906, 1.5900001525878906], [10.980000495910645, 3.010000228881836, 0.7900000214576721], [3.580000162124634, 4.260000228881836, 9.0], [4.060000419616699, 4.810000419616699, 9.690000534057617], [2.9900002479553223, 3.6000001430511475, 9.49000072479248], [2.9000000953674316, 4.840000152587891, 8.530000686645508], [4.5400004386901855, 3.6100003719329834, 8.039999961853027], [4.710000038146973, 2.6100001335144043, 8.420001029968262], [4.010000228881836, 3.450000286102295, 7.100000381469727], [5.820000171661377, 4.390000343322754, 7.870000839233398], [5.670000076293945, 5.440000534057617, 7.65000057220459], [6.289999961853027, 3.890000343322754, 7.03000020980835], [6.430000305175781, 4.410000324249268, 8.780000686645508], [1.8400001525878906, 8.579999923706055, 2.75], [2.4700000286102295, 8.110000610351562, 3.380000352859497], [1.5800000429153442, 9.40000057220459, 3.2800002098083496], [2.5300002098083496, 8.760000228881836, 2.0300002098083496], [0.8000000715255737, 7.800000190734863, 2.1100001335144043], [1.0700000524520874, 6.789999961853027, 1.790000081062317], [12.860000610351562, 7.690000534057617, 2.7900002002716064], [0.3700000047683716, 8.630000114440918, 0.8600000143051147], [1.0399999618530273, 8.670000076293945, 0.010000000707805157], [0.17000001668930054, 9.670001029968262, 1.1200000047683716], [12.399999618530273, 8.140000343322754, 0.4100000262260437], [7.200000286102295, 5.310000419616699, 3.010000228881836], [6.390000343322754, 4.710000038146973, 2.9600000381469727], [7.950000286102295, 4.7900004386901855, 2.56000018119812], [6.880000114440918, 6.110000133514404, 2.4700000286102295], [7.5500006675720215, 5.78000020980835, 4.350000381469727], [8.010000228881836, 6.770000457763672, 4.410000324249268], [6.680000305175781, 6.130000114440918, 4.890000343322754], [8.300000190734863, 4.690000057220459, 5.15000057220459], [7.720000267028809, 3.760000228881836, 5.170000076293945], [8.350000381469727, 5.1100006103515625, 6.150000095367432], [9.320000648498535, 4.550000190734863, 4.800000190734863], [1.8900001049041748, 12.180000305175781, 8.730000495910645], [2.5399999618530273, 12.39000129699707, 9.480000495910645], [1.5400002002716064, 0.20000001788139343, 8.480000495910645], [2.4900002479553223, 12.0, 7.950000286102295], [0.7900000214576721, 11.270000457763672, 9.050000190734863], [0.06000000238418579, 11.40999984741211, 8.25], [1.2000000476837158, 10.260000228881836, 9.040000915527344], [12.970000267028809, 11.640000343322754, 10.380001068115234], [12.780000686645508, 10.830000877380371, 11.079999923706055], [12.100000381469727, 12.260000228881836, 10.170001029968262], [0.7200000286102295, 12.25, 11.020000457763672], [4.300000190734863, 12.640000343322754, 4.770000457763672], [4.170000076293945, 0.7300000786781311, 4.660000324249268], [4.390000343322754, 12.8100004196167, 5.760000228881836], [3.4200000762939453, 12.210000991821289, 4.520000457763672], [5.490000247955322, 12.090001106262207, 4.050000190734863], [6.340000152587891, 12.440000534057617, 4.630000114440918], [5.520000457763672, 11.0, 4.100000381469727], [5.700000762939453, 12.770000457763672, 2.690000295639038], [5.820000171661377, 0.9500000476837158, 2.680000066757202], [4.800000190734863, 12.760000228881836, 2.06000018119812], [6.590000152587891, 12.350000381469727, 2.2300000190734863], [0.8000000715255737, 2.4700000286102295, 8.230000495910645], [1.7200000286102295, 2.140000104904175, 7.440000057220459], [0.7100000381469727, 3.6700000762939453, 8.620000839233398], [0.09000000357627869, 1.5600000619888306, 8.739999771118164], [1.5600000619888306, 12.55000114440918, 2.180000066757202], [2.2300000190734863, 11.479999542236328, 2.5], [0.5900000333786011, 12.5, 1.3300000429153442], [1.8400001525878906, 0.7400000095367432, 2.7900002002716064], [0.7200000286102295, 6.810000419616699, 10.780000686645508], [12.790000915527344, 5.810000419616699, 10.850000381469727], [0.42000001668930054, 7.900000095367432, 10.130000114440918], [1.8300001621246338, 6.700000286102295, 11.450000762939453], [5.910000324249268, 6.050000190734863, 11.450000762939453], [4.810000419616699, 5.760000228881836, 10.910000801086426], [6.40000057220459, 7.200000286102295, 11.160000801086426], [6.4900007247924805, 5.250000476837158, 12.24000072479248], [8.90000057220459, 1.5100001096725464, 2.760000228881836], [8.49000072479248, 2.6399998664855957, 2.320000171661377], [9.690000534057617, 0.7600000500679016, 2.070000171661377], [8.330000877380371, 1.090000033378601, 3.81000018119812], [5.690000057220459, 8.120000839233398, 2.380000114440918], [4.599999904632568, 8.470000267028809, 1.8100000619888306], [5.800000190734863, 8.360000610351562, 3.620000123977661], [6.630000591278076, 7.640000343322754, 1.7200000286102295], [2.009999990463257, 6.100000381469727, 5.300000190734863], [1.5499999523162842, 5.53000020980835, 4.260000228881836], [1.8400001525878906, 5.539999961853027, 6.440000534057617], [2.390000104904175, 7.300000190734863, 5.310000419616699], [10.40000057220459, 5.829999923706055, 1.6800000667572021], [10.09000015258789, 7.010000228881836, 1.9800001382827759], [11.100000381469727, 5.1100006103515625, 2.450000047683716], [10.020000457763672, 5.360000133514404, 0.6000000238418579], [5.490000247955322, 12.030000686645508, 8.09000015258789], [5.950000286102295, 11.020000457763672, 8.739999771118164], [6.020000457763672, 0.2800000011920929, 8.0600004196167], [4.410000324249268, 11.920000076293945, 7.400000095367432], [9.65000057220459, 3.750000238418579, 8.59000015258789], [10.050000190734863, 4.890000343322754, 8.160000801086426], [9.040000915527344, 3.0299999713897705, 7.7400007247924805], [9.680000305175781, 3.440000057220459, 9.820000648498535], [9.360000610351562, 11.59000015258789, 12.210000991821289], [8.270000457763672, 10.920000076293945, 12.430000305175781], [9.450000762939453, 12.579999923706055, 11.380000114440918], [10.40999984741211, 11.199999809265137, 12.850000381469727], [4.570000171661377, 3.380000352859497, 4.03000020980835], [4.5, 4.520000457763672, 4.619999885559082], [5.390000343322754, 3.1600000858306885, 3.0900001525878906], [3.8700003623962402, 2.4100000858306885, 4.460000038146973], [0.7600000500679016, 10.950000762939453, 5.4200005531311035], [2.0, 11.149999618530273, 5.750000476837158], [0.45000001788139343, 9.880000114440918, 4.840000152587891], [12.700000762939453, 11.739999771118164, 5.760000228881836], [8.390000343322754, 9.040000915527344, 6.600000381469727], [9.620000839233398, 9.430000305175781, 6.610000133514404], [8.110000610351562, 7.880000591278076, 7.070000171661377], [7.4800004959106445, 9.870000839233398, 6.210000514984131], [3.380000352859497, 1.4500000476837158, 11.65999984741211], [4.100000381469727, 1.28000009059906, 12.670001029968262], [3.070000171661377, 0.48000001907348633, 10.940000534057617], [2.950000286102295, 2.6000001430511475, 11.370000839233398]], "Forces": [[-0.2170180144980105, -2.4882179957615227, -1.172039092492308], [0.12824095885403122, 0.9367222482515001, 2.5437219375214717], [-1.6956832336868437, 1.7949050738467054, 0.4875493342417534], [1.6551272500006158, -1.1578496202873487, -1.056754059452662], [0.7271071684685839, 0.7377517504487109, -1.8509842879327592], [0.6875918104195342, -0.27884003611416686, 0.3639812651525259], [-0.840367922380089, 0.24337732639875953, 0.7681059872669466], [0.12533454441784256, -0.7001668108594042, 0.5166003142916602], [-0.5358064451321346, 0.8305909186960427, -0.4729829120342829], [-0.7334462657273844, -0.7704922514541509, 0.19409184827457307], [0.9205234887954188, 0.5814191290883163, -0.22971722643362416], [1.1808106727114862, -1.142054968917652, 0.5076332784530265], [1.2529527934902824, 1.4150219861590534, 2.0122213017374597], [-2.344031285327602, -0.7532172400716778, -0.2018717273433685], [-0.8994302698944031, -0.11520828225160877, -2.3903874495904085], [0.2397932017687976, 1.3854117969284452, 1.9486739925256458], [-0.015200887151878187, -0.7161810200018232, -0.6978672356305596], [0.6718668036147813, -0.2784929536933701, -0.8095382065249933], [-0.7671757243968683, -0.09673380047864825, -1.7906997132237197], [-0.7506827700402331, -0.3646519710154331, 0.6865743023071232], [0.26184580072155716, 0.7075395704215375, 0.7369846913311026], [0.8889342030209543, -0.46361608173705915, 0.38030059301769065], [-0.4754534361261725, -1.3173232790049711, 0.4621200045074456], [-0.17820294855088795, 1.7439110666426128, 2.0691821690490766], [-1.0406695320384338, -1.0102572738839104, -1.3735886799957413], [2.5260370479775096, -0.029902577918391272, -1.4945936770623252], [-0.35088772957923536, 1.8538812999958871, 0.4544047593508749], [-0.457937346280497, -0.21518267380931086, -0.8942235966935481], [0.8784188577261146, 0.08671222989015319, 0.3643967235242703], [0.24106292983082944, -0.6699361800745555, -1.4165257874212156], [-0.5675099107883167, -0.3614893064239965, 1.040150820022559], [-0.6823836439948967, 0.44508008208255256, -0.337250173062622], [0.19430981475490655, 0.017590312967710273, 0.9963831297597111], [0.18833133362707422, -1.4317649183862928, 1.5119818275201202], [-1.942181201361717, 0.3906538438201158, -2.4596658093742803], [2.7684257842298017, -0.6697249367380705, 0.018344162055232708], [-1.252344983075146, 1.1099571493687568, 0.5413941009670125], [-0.3438104094910529, 1.5057131283139005, 0.4241871415959017], [-0.49483859640374067, -0.8626380915746025, -1.0614366229538983], [0.21029814144861628, 0.568010264107863, 1.2868232891940663], [1.4327773739170766, -1.5549499472412127, -0.23572487904427294], [-0.10404491614758261, -1.0535185653199157, 0.6010911152736014], [-0.4455565673726811, 0.5496428256232845, -0.7423244699296575], [0.11019528008699087, 1.2109288811643677, -0.1366246849318642], [0.35678296529203024, 2.900712250339971, -0.9258155533162236], [-2.404577465557786, -0.9226029027570695, 0.7385099291344872], [0.20667426597265193, 0.43280899408199397, 2.3800879494967333], [1.928237870307913, -0.6724373843960826, -1.1531832622373532], [-1.077079014531809, -3.7655332848086207, -1.0047397798317887], [-0.3626535527912601, 0.7634115761002317, 0.7059664411825336], [0.6412798513553164, 0.44196343221774426, -0.10124123540881337], [-0.05140157004183551, 1.4433125598563015, 0.5005783589235177], [0.4841240375421971, 1.6172272872447395, -1.3720993272655082], [-0.20006268191573645, -1.6095021444313873, 1.2846047171674333], [0.38589756559230376, -0.3661333665225479, -0.7742483466012439], [1.885076552772599, -0.5273843334953938, -0.16550758450618913], [-1.681508768890553, -0.5589000075879128, -0.7759391274671137], [-0.31531092406686645, 2.1462068322763765, -0.10116203575772623], [0.735659613158371, -1.6345306784508313, 1.8855216696202293], [-1.7211961835741554, 2.009028544377699, -0.8721913910816431], [0.8909389131807881, -0.22504763031004577, 0.8021325987103393], [0.22722704929876775, -1.1535551300445661, -0.1135902610054791], [0.17092560569278364, -0.875106518712713, 0.3865970806458043], [0.2835041429952738, 0.979073827082586, 0.23728240846039808], [-0.7345644008209654, -0.5563495625153064, -0.5779464109689806], [0.4575186396243877, 0.4603396430280832, -0.6620282542977926], [-0.8773456741736078, 0.5261624938578054, 0.327047427775437], [1.9335505249624143, 1.88093012982997, 1.429568317733447], [-0.751860549457639, 0.3192366173109312, -1.8540014083680993], [-0.7450588029770542, -2.328253271627399, -0.2752210578325914], [-0.9501036614948596, -0.6491437551118968, 0.8181835140829191], [0.7275804703007623, -0.2965493680852463, 0.9553514061932237], [0.3248357998078229, 1.0645787083279967, -0.7587476129189438], [0.7483522514986399, -0.28246767841513043, -1.5382474241458188], [0.09871553703844473, -0.6527848587838703, 0.5163693092806685], [-0.36710172113791406, 0.2850625427132371, -1.0150915514166305], [-0.4159338123530399, 0.37318300369099405, 1.0990604209852108], [-2.091399982047186, -0.7161078879011755, -0.3333302260127094], [0.3830450532841412, 2.3955308478680846, -0.6000218461676678], [1.1683457918760565, -0.6689456754998521, -1.7527257762418291], [-0.013112277312838637, -0.8875092615619955, 2.369385410345747], [-0.4984084525195174, 0.08964505711415663, 1.4260507554856903], [0.2000074288735617, 0.562606860413106, -1.0433971367132016], [0.23894182265980987, -0.5591157493282302, -0.255939075933459], [1.3856188566826613, 0.22382382014646698, -1.2091426427980516], [0.06338976309872421, 0.5104567282781692, 0.5486179590117337], [-0.14132426580499857, -0.7132190178891018, 0.7844933619395154], [-0.7761114960527687, -0.16813422174084072, -0.04703519122536596], [-1.7137436799144965, 0.4503582609735717, 1.4843021773761476], [1.444858997283651, -0.5800557468095241, 1.8131460937027686], [1.6012772313033443, 0.35379759187438786, -1.3101556918328974], [-0.5615226343108206, -1.2598803992117795, -1.9923746912098352], [-0.14622900836796113, -1.4168812720928954, -0.45602590849403024], [-0.04666671916617095, 0.4168140148587221, 0.781524174381615], [-0.7581280282893286, 1.0907887656134645, -0.4878776816146136], [0.46741655016000794, 0.49998647339233787, 0.6038471051322236], [-0.16164019652659742, 0.40772136966547373, -1.0117436229665835], [-0.7667549988916058, 0.883133887018968, 0.11782961543530628], [0.882047027985403, -1.1550755962763963, 0.5531486664514661], [1.2580071728858946, -2.8075442669864277, 1.1626104182261694], [0.8611664470456589, 2.208609327293263, 0.8208440708584801], [-2.2322306834646826, -0.21886033142788494, -1.0584912641630064], [0.9683186530506226, 0.05451720845067794, -1.5947679020233947], [-1.4141280296993655, 1.9794169382790006, 0.2566038350187638], [-0.5592379352536273, -0.5303223475072961, -0.3387648819443288], [1.2735545667028214, -0.056621962726238075, -0.2654953658792713], [-0.7347156170926662, -0.13375496988691463, -1.0458613278808566], [1.9324877910101272, 0.7695908424389405, 0.8171132570643345], [0.20428532695529325, -0.08000514935437325, 0.9329826067007749], [-1.7130677819603681, -0.9523363339136794, -0.23647741415908494], [0.46381393984953745, -0.8956129365809975, -2.065954409602845], [1.192025156505569, 1.243395764320172, 1.7354073359292992], [-0.7781281336417052, -1.4970053634615084, 1.064648918950143], [-1.0076818558347, 1.0849584699724655, -1.2186130358139085], [-0.4947518660457647, 1.0854662127405788, 0.8323094381051572], [0.4252492548751356, -1.110199957043625, 0.5297783960880786], [-0.5134304416812624, 0.19551794860541355, -0.8598842243492641], [-1.1248317287637102, -0.671543780788371, 0.5353544852081925], [-0.34579574130881763, 0.9912996102227297, -0.611085482486633], [1.0696457387987257, -0.13866108491392226, -0.6232951456969799], [0.594405943583389, -0.4374611001813705, 0.4583738068279301], [0.9492354490042129, -1.6547615283802346, -1.381858020032036], [0.518812762468565, -1.7849910088054843, 1.9012196914390163], [-1.1853989922722143, 1.898514438094302, 0.7770693862211743], [1.1508226592329098, 1.2222407592058688, -1.1334210896230488], [-0.9040147303662944, 1.6948522940888553, -1.7220665073258672], [0.7723839711567161, -0.5914899267207913, 0.08075364105945916], [-0.8521005927755024, -0.11854433838549833, 0.6919173884784668], [-0.36933669191250346, -1.2009792955352294, 1.2781793042945497], [1.3849158277128433, -0.30503452048813523, -0.5721464826344631], [-0.4489001978555414, 0.8483928043592529, 0.3121334034472582], [-0.9194151850917622, -0.10070307921703642, -0.024828930195511398], [0.4129322066666309, 1.2466467540748996, 0.9659079591598003], [-1.5532014688295384, -1.9493392191619696, 0.8406731231801465], [1.1192282613890436, -0.5261403849366545, -0.499091254940316], [0.21996849387743203, 2.0861769519350486, -1.5180428910386004], [0.826198677169208, -1.5514872206208485, 1.053298086435517], [1.260378800814821, 0.4764170847355546, -0.9732961207562768], [-1.6631339502113358, -0.48558015781356095, 0.3440187087404013], [-1.298904115941054, 1.7478336061694628, -0.7568789677124385], [-0.18532594875294545, -0.6474176509764883, -0.07360158563097996], [0.30029059385132245, 0.06197222258143186, 1.197100528052847], [0.8546717848959126, -0.292954307020988, -0.5173434990317411], [-0.6183029174896431, 0.2445413805755547, 0.8969315930503191], [0.6977464528519475, 0.24738716464763152, 1.73578686664558], [-1.224720159169609, 1.772094226045527, -0.2838188730562011], [1.0883666589477314, -1.4132774299805135, -2.1461101070265456], [-0.5050972720785186, 0.5378459649186772, 1.244374379612712], [-0.3929858015185944, -0.23016099159979678, -0.8990786568951971], [0.10587576809784224, -0.9443190184973568, 0.09635886120605372], [1.5549800180905937, 0.2709791157532227, -0.9914055447900497], [-0.6279923516547888, -1.095005888263068, 0.017999685806158378], [-0.9103103515973362, 0.23132595581059137, 0.007376077574776447], [0.6752928684144093, 0.6780741434621144, 0.21249159025316797], [1.6770518122595175, -0.9978548751339275, -1.4194659407060255], [-0.1614892559447575, 2.697938067328768, -2.1745699827777236], [0.3585727510620596, -1.7011469908462933, 2.6702775384897093], [-1.7652393973807459, -1.0551949452133516, -0.2836204235417384], [-0.3121209620681111, 2.4809600145245274, -0.15945995298783716], [0.9434624288449648, 0.07862131193315386, 0.7969195428587742], [-0.3446268407171107, -0.8823042630930287, -0.3709361868199996], [-1.2073460683170283, -0.8135387906455237, 0.5570107338486228], [0.5942669411310235, 1.1367688071739204, 1.0318055946115776], [-0.5253295115074316, -0.9438254296514474, -0.6327783923106873], [0.5983261496764848, -0.5369125549752632, -0.6971230181999063], [0.39128472802947045, 0.11224326748420807, 0.9898316210175515], [0.8477030311087461, -0.3438463986561796, -1.1837072075392683], [-0.42328342790733686, 0.473009854315455, 0.12422807589538304], [-0.5031218058273687, -0.025653972121532365, 0.25575050380990627], [0.05363317391081884, -0.45496350368454275, 0.6465755507752889], [-0.8339547926417673, 1.1517466056318304, -0.6005529514053757], [0.6809791909713131, -0.15492804099985097, 0.7778990915593167], [-0.12390665916559712, -0.38064879038536653, -0.5907811274869171], [0.7301981591605322, -0.5627239225893692, 1.6382706910942384], [0.3578162603607274, 1.3018641065941081, -0.7550828059129], [0.2804883949071071, -1.8702650018006515, 0.3856919542423447], [-1.4212189091515366, 0.6383360032488892, -1.2913848222149906], [-0.5651060557317323, 1.5650524498354836, -1.4545846821132633], [-0.16387360454358532, -0.5705168342687247, 0.3653741388110943], [0.5116368246289882, -0.6642262462899895, 0.6719956528264545], [0.2864680689604734, 0.11639521165409614, 0.2686686003209524], [-0.6066101956737852, -0.6608022894699235, -1.4062675130358657], [0.6461147076512899, 0.3454309234374019, -0.6999977583044084], [-0.7779191548737316, 1.4141024036019088, 1.0170263336208663], [0.7600386584370673, -0.34347303066366697, 0.6067278860869393], [-1.8505627863986371, 2.0412801027448504, 0.9273986401700302], [0.17820654009332307, -0.389960300230902, -0.5172962648198574], [0.4168075047009029, -0.45452284245179797, 0.3406952186084508], [1.1378263860850941, -1.160269303076129, -0.9620359436630518], [-1.7668161841167414, 0.6866951101925749, 1.4628550903446944], [0.628944202458339, -0.006684686201030309, -0.1643610714232619], [0.5449200322312229, -0.867160661578637, -0.002324556309266595], [0.8616336888693378, 0.2638679662334651, -0.9668990220133935], [1.2015541766649085, -0.4181336236003889, 2.0784082531361023], [-0.2800766299433149, 1.17193227981829, 0.18048788921084458], [0.1194130986515507, 0.18414705959599295, 0.3672053443279286], [-1.2451371028724174, -1.1860393619894567, -2.6473884052986905], [0.14032005928810345, -0.2589146840551961, 0.41081868898397617], [-0.48307493990655137, 1.3009558363133518, -0.5826135697028026], [0.9192070192409049, -0.5431451992983475, 0.3898343626733352], [-0.26930734099224085, -1.0783950783483491, -0.11127860340085304], [-1.0372262969348924, 1.461772002768858, -1.2236310854306083], [0.4977906669345947, -0.6934501629815244, 0.7832863556616524], [0.13400375167921752, -0.6985250986391731, 0.32898248285599174], [0.5628274986951467, -0.23431014236440065, 0.31057994090439384], [1.4790317725857598, 0.658501848870058, -0.5493056441449476], [0.471687080864938, 0.46555175086362666, -0.4100531044672716], [-0.8664667149460626, -1.8434616368211405, 1.5906627246887701], [-0.8834969398058222, 0.3947818817376231, -0.5808748922324918], [-0.39395298495981074, 0.7806396913080798, 1.8306259010259216], [0.1916823009718325, -1.2150573737678438, -1.1130419096755513], [0.2292691598284348, 0.424518093971107, -0.8410020915113056], [-0.4322460121566107, -0.011075736209778829, 0.048225144668298615], [-0.8522885951866341, 0.625395179056936, 0.9660186789171467], [-0.6966474230063265, 0.4606778395101406, -0.11515372546992803], [0.21646601122032727, -0.6666186110459456, -1.0209548413833984], [1.5571763059171808, -0.060702900588554216, -0.19437229494618694], [0.8993313425768956, -0.054879727002981514, 0.7641574391450301], [-1.0269796063702545, -0.27040050080280326, -0.39910533690624017], [-0.4900936144288895, 0.7921548440055303, -0.751518087193516], [-0.019442461629968034, -0.8670406121462158, 0.027255626406790166], [-0.31299129393763503, -0.41756823841029367, -0.41567014838179533], [0.6658764290571395, 0.2810514586762543, 0.9317894896074831], [-0.16885110730183134, -1.0520358749549665, -0.6785380566808848], [-0.3580251447547034, 1.3761885278953536, -0.1997880486518311]], "Cell-Size": [12.9, 12.9, 12.9], "Charges": [0, 0, 0, 0, 0, 0, 0, 0, 0, 0, 0, 0, 0, 0, 0, 0, 0, 0, 0, 0, 0, 0, 0, 0, 0, 0, 0, 0, 0, 0, 0, 0, 0, 0, 0, 0, 0, 0, 0, 0, 0, 0, 0, 0, 0, 0, 0, 0, 0, 0, 0, 0, 0, 0, 0, 0, 0, 0, 0, 0, 0, 0, 0, 0, 0, 0, 0, 0, 0, 0, 0, 0, 0, 0, 0, 0, 0, 0, 0, 0, 0, 0, 0, 0, 0, 0, 0, 0, 0, 0, 0, 0, 0, 0, 0, 0, 0, 0, 0, 0, 0, 0, 0, 0, 0, 0, 0, 0, 0, 0, 0, 0, 0, 0, 0, 0, 0, 0, 0, 0, 0, 0, 0, 0, 0, 0, 0, 0, 0, 0, 0, 0, 0, 0, 0, 0, 0, 0, 0, 0, 0, 0, 0, 0, 0, 0, 0, 0, 0, 0, 0, 0, 0, 0, 0, 0, 0, 0, 0, 0, 0, 0, 0, 0, 0, 0, 0, 0, 0, 0, 0, 0, 0, 0, 0, 0, 0, 0, 0, 0, 0, 0, 0, 0, 0, 0, 0, 0, 0, 0, 0, 0, 0, 0, 0, 0, 0, 0, 0, 0, 0, 0, 0, 0, 0, 0, 0, 0, 0, 0, 0, 0, 0, 0, 0, 0, 0, 0, 0, 0, 0, 0, 0, 0, 0], "Date": "2020-06-15 10:54:51", "Natoms": 225}
{"Energy": -1262.6401806643023, "Positions": [[8.931963920593262, 3.1892824172973633, 0.43248844146728516], [8.927112579345703, 3.530514717102051, 12.381372451782227], [9.422834396362305, 2.3091342449188232, 0.3261697292327881], [9.396315574645996, 3.8260645866394043, 0.9987738728523254], [7.523038387298584, 2.956327199935913, 0.8317539095878601], [7.535274505615234, 2.193303108215332, 1.6705029010772705], [7.026162147521973, 3.8200786113739014, 1.2707997560501099], [6.663787841796875, 2.475480556488037, 12.586602210998535], [5.628484725952148, 2.253577470779419, 12.880311012268066], [6.9863433837890625, 1.534963607788086, 12.13135814666748], [6.6546478271484375, 3.270057439804077, 11.801231384277344], [8.63195514678955, 2.0236446857452393, 7.516269207000732], [8.523127555847168, 2.7251744270324707, 8.21418571472168], [8.337656021118164, 2.4203052520751953, 6.671790599822998], [9.65771484375, 2.0194180011749268, 7.43017578125], [8.11591625213623, 0.6204157471656799, 7.786708354949951], [7.005314350128174, 0.6191440224647522, 7.606875419616699], [8.687545776367188, 12.860184669494629, 7.125523090362549], [8.262663841247559, 0.290945827960968, 9.271565437316895], [7.718414306640625, 0.7849768400192261, 10.07880973815918], [9.3021240234375, 0.4339461028575897, 9.584237098693848], [8.15635871887207, 12.104612350463867, 9.41751766204834], [4.999557971954346, 8.670441627502441, 6.683094501495361], [5.912042140960693, 8.826563835144043, 6.250650405883789], [4.309296607971191, 9.349609375, 6.249387741088867], [4.694474697113037, 7.723816871643066, 6.2542524337768555], [5.036291599273682, 8.634210586547852, 8.189497947692871], [5.800993919372559, 7.936429977416992, 8.61978530883789], [5.442655086517334, 9.626593589782715, 8.398308753967285], [3.6085739135742188, 8.547879219055176, 8.723471641540527], [3.092348098754883, 7.7248053550720215, 8.395434379577637], [3.191718101501465, 9.48556137084961, 8.51869010925293], [3.70700740814209, 8.190791130065918, 9.773212432861328], [11.34616756439209, 11.440629959106445, 3.200204372406006], [12.273436546325684, 11.796487808227539, 3.2592215538024902], [10.86927604675293, 12.33976936340332, 3.237687349319458], [11.126961708068848, 11.125316619873047, 2.304131031036377], [11.061100959777832, 10.385546684265137, 4.191269397735596], [11.662474632263184, 9.5228853225708, 3.9764344692230225], [11.261560440063477, 10.653728485107422, 5.220233917236328], [9.562567710876465, 10.09204387664795, 4.112910270690918], [9.35342025756836, 9.592942237854004, 3.211463451385498], [8.956207275390625, 10.985740661621094, 4.033931732177734], [9.168110847473145, 9.356837272644043, 4.7614359855651855], [11.510032653808594, 6.486804008483887, 8.100733757019043], [11.13085651397705, 5.566807746887207, 7.955503940582275], [10.809385299682617, 7.187459945678711, 7.88051176071167], [11.750468254089355, 6.531520366668701, 9.105483055114746], [12.705373764038086, 6.597326278686523, 7.160638809204102], [0.4574090242385864, 7.42520809173584, 7.451579570770264], [0.3471749722957611, 5.7158942222595215, 7.457903861999512], [12.358036041259766, 6.665534019470215, 5.672506809234619], [12.060676574707031, 7.680382251739502, 5.333626747131348], [11.57878303527832, 5.94120454788208, 5.40354061126709], [0.35856425762176514, 6.35984992980957, 5.081420421600342], [8.682043075561523, 7.645411014556885, 11.286443710327148], [8.938661575317383, 8.26373291015625, 10.473103523254395], [7.653982162475586, 7.600038051605225, 11.26208782196045], [9.032395362854004, 6.6550445556640625, 11.213083267211914], [9.138835906982422, 8.213066101074219, 12.55426025390625], [8.32831859588623, 8.857152938842773, 0.029575824737548828], [9.227555274963379, 7.365150451660156, 0.36647188663482666], [10.525704383850098, 8.893118858337402, 12.56712532043457], [10.52396297454834, 9.848455429077148, 11.966987609863281], [11.355209350585938, 8.272811889648438, 12.228022575378418], [10.824968338012695, 9.170198440551758, 0.6636953949928284], [5.450024127960205, 12.0076904296875, 11.88555908203125], [6.480878829956055, 12.078886032104492, 12.175872802734375], [4.8669843673706055, 12.822717666625977, 12.077502250671387], [5.43192195892334, 12.111786842346191, 10.82876205444336], [4.776728630065918, 10.71776008605957, 12.288093566894531], [5.556604385375977, 9.915653228759766, 12.266674041748047], [4.613962650299072, 10.67685604095459, 0.45435699820518494], [3.3556292057037354, 10.504301071166992, 11.655035972595215], [2.6168785095214844, 11.154021263122559, 12.196367263793945], [3.125274658203125, 9.438736915588379, 11.759810447692871], [3.3915348052978516, 10.851442337036133, 10.61029052734375], [1.9607410430908203, 1.24393892288208, 5.587594509124756], [2.316629648208618, 0.9275079965591431, 6.513820648193359], [2.7217495441436768, 1.6486279964447021, 5.041009902954102], [1.7627921104431152, 0.4206353425979614, 5.0834221839904785], [0.83955979347229, 2.1689369678497314, 5.701196193695068], [12.809366226196289, 1.6357170343399048, 6.03895378112793], [0.9980055689811707, 2.9367616176605225, 6.471380233764648], [0.37808334827423096, 2.7717156410217285, 4.374931812286377], [1.1705089807510376, 3.427579402923584, 3.9344100952148438], [12.42989444732666, 3.392286539077759, 4.609380722045898], [0.04152178764343262, 2.019850492477417, 3.614196300506592], [4.678769111633301, 5.271839141845703, 2.604109764099121], [4.668423652648926, 6.113406181335449, 3.1435232162475586], [5.1976542472839355, 5.55926513671875, 1.7576940059661865], [5.258087158203125, 4.602778434753418, 3.1094167232513428], [3.314556121826172, 4.728324890136719, 2.373145580291748], [2.8768362998962402, 4.423518657684326, 3.344963788986206], [2.68843412399292, 5.570568084716797, 1.9732238054275513], [3.2646214962005615, 3.502681016921997, 1.4240756034851074], [3.4957315921783447, 3.8982584476470947, 0.473965048789978], [2.266944169998169, 3.0548195838928223, 1.3002638816833496], [3.9314842224121094, 2.698626756668091, 1.6905083656311035], [12.759264945983887, 3.8512439727783203, 12.00316047668457], [12.46735668182373, 4.511197090148926, 11.286457061767578], [0.8341993093490601, 3.7503316402435303, 11.793874740600586], [12.64486312866211, 4.463747024536133, 12.868072509765625], [12.020757675170898, 2.533395528793335, 11.945449829101562], [11.009856224060059, 2.7698168754577637, 11.82318115234375], [12.334953308105469, 2.0701212882995605, 10.998124122619629], [12.253353118896484, 1.6602997779846191, 0.3535591959953308], [11.774580001831055, 2.0729548931121826, 1.238439679145813], [0.44786638021469116, 1.6050257682800293, 0.48515453934669495], [11.846799850463867, 0.6484991312026978, 0.2162935435771942], [2.983797073364258, 4.726622581481934, 9.271984100341797], [2.432903289794922, 5.463995933532715, 9.77487850189209], [2.6855459213256836, 3.8024230003356934, 9.64022159576416], [2.6402273178100586, 4.816135883331299, 8.298421859741211], [4.444564342498779, 4.893373966217041, 9.365394592285156], [4.832274436950684, 5.848049163818359, 8.914603233337402], [4.7013373374938965, 4.736597061157227, 10.45016860961914], [5.118544578552246, 3.7447407245635986, 8.629087448120117], [4.5277605056762695, 3.36179518699646, 7.791825294494629], [5.248721122741699, 2.8827919960021973, 9.28942584991455], [6.127946853637695, 3.9864916801452637, 8.32116985321045], [3.203187942504883, 8.709200859069824, 2.3456308841705322], [3.7423152923583984, 8.375325202941895, 1.5987931489944458], [3.6070659160614014, 8.385981559753418, 3.2432806491851807], [3.402193546295166, 9.68045425415039, 2.3070149421691895], [1.7113016843795776, 8.445192337036133, 2.293546199798584], [1.4520909786224365, 7.515712738037109, 2.8126285076141357], [1.1350529193878174, 9.276555061340332, 2.708975076675415], [1.29400634765625, 8.35342025756836, 0.8945525288581848], [0.29127585887908936, 7.931612968444824, 0.6786798238754272], [1.9532781839370728, 7.646617889404297, 0.3099394142627716], [1.4272470474243164, 9.32069206237793, 0.45689713954925537], [8.526702880859375, 5.237036228179932, 4.007361888885498], [8.204710006713867, 6.0771684646606445, 3.4195330142974854], [7.758231163024902, 4.584775924682617, 4.046952247619629], [9.189234733581543, 4.739348411560059, 3.471599578857422], [8.884359359741211, 5.697112560272217, 5.335474491119385], [9.43692684173584, 4.851377487182617, 5.755276679992676], [9.64073371887207, 6.467465877532959, 5.403268814086914], [7.66818904876709, 6.164832592010498, 6.173295974731445], [7.00603723526001, 5.3445940017700195, 6.37717342376709], [7.148440361022949, 6.8501787185668945, 5.530087471008301], [8.008798599243164, 6.614507675170898, 7.100295066833496], [0.6345213651657104, 12.735380172729492, 8.814888954162598], [1.2828938961029053, 0.20516008138656616, 9.510405540466309], [0.11461496353149414, 0.5970429182052612, 8.373578071594238], [1.2534774541854858, 12.37476921081543, 8.047551155090332], [0.01635587215423584, 11.615347862243652, 9.479998588562012], [0.7918916940689087, 10.899126052856445, 9.789655685424805], [12.434144020080566, 11.995628356933594, 10.374366760253906], [11.952919960021973, 10.8448486328125, 8.626860618591309], [12.412841796875, 10.429681777954102, 7.725224018096924], [11.078186988830566, 11.456774711608887, 8.352386474609375], [11.432861328125, 9.997864723205566, 9.100214958190918], [4.960202693939209, 12.452497482299805, 4.453004360198975], [4.116819381713867, 12.137089729309082, 4.060083866119385], [4.928760528564453, 0.5382002592086792, 4.609330177307129], [4.877590656280518, 12.350896835327148, 5.436629772186279], [6.283308029174805, 11.89111328125, 4.091608047485352], [6.972527027130127, 12.342184066772461, 4.776733875274658], [6.3614373207092285, 10.862239837646484, 4.434489727020264], [6.650156021118164, 12.20643424987793, 2.6542630195617676], [7.69710636138916, 11.876897811889648, 2.384483575820923], [6.48726224899292, 0.3351784348487854, 2.4599387645721436], [6.00335168838501, 11.684459686279297, 1.9269227981567383], [11.692554473876953, 3.0364603996276855, 8.307060241699219], [11.031274795532227, 3.8608956336975098, 7.552328586578369], [12.740421295166016, 3.4095277786254883, 8.906731605529785], [11.271566390991211, 1.8281985521316528, 8.430421829223633], [2.1447715759277344, 12.539204597473145, 2.543287754058838], [3.068697452545166, 11.688261985778809, 2.352635622024536], [0.9312728643417358, 12.226887702941895, 2.3589601516723633], [2.465937614440918, 0.8075106143951416, 2.9266395568847656], [0.8009685277938843, 7.284968376159668, 10.745437622070312], [0.9312359094619751, 8.541528701782227, 10.562533378601074], [12.539119720458984, 6.75551176071167, 10.617277145385742], [1.7874138355255127, 6.582502841949463, 11.070068359375], [5.656574249267578, 6.869687080383301, 12.47464656829834], [4.6883978843688965, 7.274191856384277, 0.23663051426410675], [5.933645248413086, 7.400262355804443, 11.350309371948242], [6.393153667449951, 5.914708137512207, 12.892864227294922], [10.00618839263916, 1.3902045488357544, 4.376548767089844], [9.768324851989746, 2.5692427158355713, 4.737842559814453], [10.140861511230469, 1.0733383893966675, 3.1726274490356445], [10.123249053955078, 0.4833593964576721, 5.28944206237793], [6.63484001159668, 8.268241882324219, 2.795823097229004], [6.491756916046143, 9.142871856689453, 1.9000260829925537], [7.673492431640625, 7.571415901184082, 2.8324170112609863], [5.691539764404297, 8.08498477935791, 3.67512583732605], [3.394019603729248, 5.886495113372803, 5.780623435974121], [4.59050989151001, 5.978912830352783, 6.235774993896484], [2.9838778972625732, 6.671757221221924, 4.929396152496338], [2.6486005783081055, 4.989030361175537, 6.205535888671875], [11.485828399658203, 5.573030471801758, 2.1906325817108154], [10.46607494354248, 4.840503215789795, 2.2531824111938477], [11.487339973449707, 6.731668472290039, 2.7525675296783447], [12.533792495727539, 5.191185474395752, 1.586613416671753], [4.49918270111084, 12.785483360290527, 8.035344123840332], [3.5070624351501465, 0.7752808928489685, 7.782628536224365], [4.94592809677124, 12.078906059265137, 7.148670196533203], [4.974442005157471, 12.67164421081543, 9.22040843963623], [9.03141975402832, 4.593029975891113, 10.036745071411133], [9.01120662689209, 5.401784896850586, 9.109989166259766], [8.52459716796875, 3.4752533435821533, 9.925677299499512], [9.56696891784668, 4.8985700607299805, 11.114989280700684], [9.169499397277832, 12.246889114379883, 0.028760433197021484], [8.05290699005127, 11.730498313903809, 12.571756362915039], [9.4617280960083, 0.509895920753479, 12.57158088684082], [9.99202823638916, 11.629742622375488, 0.7437185049057007], [5.82204532623291, 2.694689989089966, 4.620408535003662], [6.352892875671387, 3.444021701812744, 3.7261128425598145], [4.5952277183532715, 2.5226023197174072, 4.638418197631836], [6.575273513793945, 2.12994122505188, 5.474510192871094], [1.790950059890747, 10.471781730651855, 5.678873062133789], [1.4039127826690674, 11.504329681396484, 6.229890823364258], [0.9933714866638184, 9.49229621887207, 5.569766044616699], [2.95792555809021, 10.384403228759766, 5.224466323852539], [8.9060697555542, 9.142244338989258, 7.784156799316406], [8.861054420471191, 9.40579891204834, 9.020432472229004], [7.896303653717041, 9.420888900756836, 7.0286173820495605], [9.907618522644043, 8.611845016479492, 7.257624626159668], [2.694406270980835, 1.575149416923523, 11.349324226379395], [3.7663331031799316, 1.3260748386383057, 11.964351654052734], [2.006589412689209, 0.6088001132011414, 10.834798812866211], [2.302670955657959, 2.76395583152771, 11.232695579528809]], "Forces": [[-3.154916338317628, -1.859168030513916, -0.9449218837618968], [0.14414752841367898, 1.42750223068815, -2.0365390819939124], [0.7828891197543402, -2.0072646932233744, 0.3398967269580101], [2.323343136624148, 2.5067763570462467, 2.5074884225563467], [-0.2725931283988227, -2.046391572732783, 0.5261293770249204], [0.14681258096288788, 0.2678648837904826, -0.2857044045637418], [0.19165354783064528, 1.158554706848191, 0.19874609758987083], [0.3448642939632471, 0.6077600041274409, -0.14328163999213414], [-0.5995122165942337, 0.33036460173789856, 0.3919817837141458], [0.8115060591495606, -0.6073627544090044, -0.29845931165578693], [-0.11523271113803735, -0.0541172793803375, -0.17150331802399227], [0.42450934663652395, -3.127762481991361, 0.7102785274572971], [-0.8917131250506934, 1.5283402982167758, 2.657475793836761], [-1.3547028679340332, 0.8513459437909928, -3.2346072794348935], [1.4603790182836631, -0.49149849363092984, -0.07448819331514796], [-1.1328779846271189, 2.0535044575457118, 1.8416786400920944], [0.3432405518150849, -0.06503821882681492, -0.6460919777849723], [0.17289376335205317, -0.45517709992347205, -0.4240781244895017], [1.3309695874942808, -0.8581250428677133, -0.7354829878026576], [-0.9657905141563576, 0.7560612322168625, -0.048744107936570656], [0.9583585717811516, 0.2927270807429103, 0.14951614718087258], [-0.38865248142104664, -0.6135521054506293, -0.07173454974233283], [-1.219538458696105, -1.2657759149939474, 0.14169224804105054], [1.3018194415770066, 0.3943764518121427, -0.12592633888709104], [-0.12868920694379196, 0.33381944808022357, 0.3312811770722308], [0.24519476843991905, -0.35108837615417304, 0.3891819601015195], [-0.6227776764155399, 0.44867071245169576, -1.1539291280438868], [-0.27986294619064195, -0.3270970663635926, -0.5151853753581442], [0.375033666674274, 0.7812120225321477, 0.5838267696403469], [4.177769923642331, -0.40357262025417284, 1.6900601687478376], [-2.038328522234209, -2.626930955926361, -2.116856180073765], [-1.7159419965906104, 1.9951467565130503, 0.03979480795350614], [-0.1603019429129089, 1.0105291091104336, 0.6667505067377152], [0.30431278044921123, -1.2002975004627618, 2.924896341917423], [2.9267588248610195, 0.2482616530411568, -0.37189082874758905], [-2.159567202339686, 1.8795385451319673, 0.8177320866134138], [-0.5228550775250883, -1.1124962576076625, -3.402881870598597], [-2.6290647952488393, 0.8684203490971617, -0.012954460213790863], [0.8403123635960824, -1.2098937192636896, -0.47722598432227314], [0.708975541177525, 0.9193776396181917, 0.8594245797586357], [1.7360509907006292, 0.7124370098447252, -0.6874527268473355], [-0.2884831079727961, -1.048254507518007, -2.630564575888058], [-0.46855894611103904, 1.0816528166918586, 0.5618304166777416], [-0.5096449171341895, -0.953324316760498, 2.2558273418720147], [2.134085777461002, 1.261963506279321, -1.1650883865820516], [-0.9298969350182898, -2.275594487028614, -0.4506491539744813], [-1.3052063770695839, 1.5952870725247894, -0.3013303127284297], [0.7493376696361571, 0.5077726795899152, 1.0365478798901224], [-1.4082762275044398, 0.23867360142088112, 0.21687196351267807], [0.12633930639418628, 0.9242418509888397, 0.29166491247074433], [0.9108936763619969, -1.4262245612890485, -0.21854448729483036], [0.6315805624280256, -0.200806865273705, 0.7819165252182046], [-0.09702620773197758, 0.14335991989904, 0.11114067629336738], [-0.49731822045429097, -0.3715789087286197, -0.1079642637444259], [0.09050792407681535, 0.16247870338373793, 0.1440054905704207], [1.3804433361393955, 0.23080038613824638, -0.11044799792386903], [0.300770886456505, -0.0032876848200423855, -0.6220480340343539], [-1.6737078953542956, -0.352403880489577, 0.13475753424590176], [0.4182311484942444, -0.31876205613431396, -0.5767935872402654], [1.3047277311303647, -0.02871470354170099, 0.9718626979062263], [-0.1425298251845578, 0.6054022831562015, 0.3622442569404777], [-0.3378121712299472, -0.1993433348829077, 0.24793642924917728], [-1.4692223506394293, 0.45538684144707076, -1.4905745947828972], [0.010007216409064917, -0.3312613805087783, 0.13199378220397157], [0.4230331560394812, -0.8363916564343314, -0.7279715388950495], [-0.11176670749923019, 0.3571080170543644, 1.372073288492218], [0.06814324484179027, -1.8372598823489934, -0.9699576346493061], [0.06772418792551113, 0.02744688457573443, 0.29651914813930447], [-0.9875775500258386, 1.3147655110992134, 0.903478262529787], [0.13024505264379493, -0.4713520421611183, -0.14242169274613586], [-0.28545939213680765, 0.31328020329326334, -0.7014192575750481], [-0.2728274188206833, -0.29860542364410175, -1.0879250878120357], [-0.14055872344204337, 0.8136932275541126, 1.5680059309175545], [2.0568624722406468, 1.0235590394879457, 0.8085066419315816], [0.12095502495157649, -0.18364834788264897, -0.0835098997556051], [-0.4341754011078787, -0.5895741347213713, -0.229843678524559], [-0.18852964316782, -0.15859595137744215, -0.5862563979551629], [-0.49364349624159587, 2.1755990367193405, 0.9637511086550932], [1.0645889311261267, -0.24380586576608726, 0.7653936331682455], [1.1592107518191055, 0.8698301958810354, -0.39310555671508823], [-1.1436431450040447, -2.490041403639894, -1.3533601149889483], [-2.0210772230078966, -0.22968045946646484, -1.0361437289330833], [0.3200608910192043, -0.47486087328726956, 0.30312065335184063], [0.6342749183404597, 0.45933209395470004, 0.24004641128761156], [1.4349811372101053, -0.44462529157025377, 0.054591506520621606], [-0.06434523985176377, -0.07340975914783, -0.11439226848432608], [-1.148702423570681, 0.8298433908740397, 0.21583556640415694], [0.2512411220860016, -0.05990802848225454, 0.18073724121528856], [-1.1615769039084707, -0.5344970518711059, -1.4005202399586123], [-0.2568541748679177, 2.0393276431321983, 1.5954332991016285], [0.3224616442785809, 0.10079059089161838, -1.4627305562345347], [1.2145360665011333, -1.6832066140481197, 0.9753558701432732], [-0.5639684638524621, -0.703724153211053, -0.5036189792358655], [0.14371552102921945, 0.23758733588300154, 0.4762911428738404], [0.03465668477430126, -0.21880815938890513, 0.006265445637448587], [-0.3309760898792289, 1.7084595043911643, 1.465911054022262], [0.7772668918140813, 0.40842920088777573, -2.2999137578700815], [-0.5871716341664095, 0.03747984511464779, 0.42931201439850575], [0.8739267272282331, -0.8587091974894783, 0.4797163928378579], [-1.6271165352722665, -0.10898124475895558, 0.7228081637132246], [-0.7987476383624322, 0.8345862488618246, -1.4573050033241939], [2.2831360537315977, -0.8486745946943387, -0.16322504822860154], [-0.17985461097044622, -0.49294045317061796, 0.990687133174805], [2.430843374625885, -0.23231160751044386, 2.2474859662641746], [-2.6612304641492712, 0.6881750048582461, -0.34946395192501356], [0.39677695067674384, -0.4345537695841391, -0.32681914332135903], [0.46917885313833774, 1.0919298213820379, -2.544838674583857], [-0.3674115799128289, 0.6293261235830767, 0.7810156950700438], [0.42169588063490004, -0.20723575823710141, 0.36949805114197676], [-0.24561266266835055, -0.4515537720290018, -0.22490780217581754], [-0.09477311623014234, 0.8753252551814584, -0.43741123197353693], [-0.1448901189441218, 0.48125633819770375, 1.0842603620987712], [-0.21776421443461128, -0.6805549595259067, 0.5612705090234651], [0.18654722326113699, -0.22862693004685614, -1.2773073160330677], [0.746703491784251, -1.0304772095202215, 0.018020120283470574], [-0.6416110065036409, 0.025479927004326948, 0.407675092784295], [-0.02022605859500264, 0.7544400734818396, -0.2112886534757746], [-0.5999811740335985, -0.09612909094005452, 0.6052996666278526], [-0.2753473709464121, 0.06108822318003636, -0.8703486905633716], [-0.10093142228298006, -0.7041326622918362, 0.6352723203218542], [0.9473597988157866, 0.5202719051774789, -0.49393833526852965], [-3.295229626836816, -0.40900842863138437, 2.5062900887565847], [1.6191900349074586, -2.048158784809147, -2.7285033926310063], [0.5718901019838412, -0.2749795286095042, 0.604781100654999], [-0.03545608678731788, 3.145377903789055, 0.22480989979196234], [0.6106898006949476, -0.3002150364126556, -0.2222334052933137], [0.1945472010651177, -0.4862672270622624, 0.7254068504914156], [0.2151710994393306, 0.6511353642874245, 0.9867209350301991], [0.5356860924722038, -1.644477286892198, -1.529270329604041], [-0.4119429021735863, 0.20129187693241338, 0.5044528338067047], [0.09018276353195118, 0.14069764373781501, 0.06692396632109147], [-0.14267682016379482, 1.4106849417521623, -1.0513318913364906], [-1.4534939166083807, 3.159354545433968, 0.3391695775280718], [-0.15125155224122477, 0.041837676596551805, 0.1584420344815971], [-1.8466588069343777, -1.367631408526217, 0.4188339388745258], [3.0378388844044935, -0.9984027621949646, -1.2025040778252938], [-0.605590100216805, -0.688626478035437, 1.5321044143290732], [0.08900256611229404, -0.8607091669700776, 0.8420546885884945], [0.6350029036154793, 1.1825357569502817, -0.9193165053363632], [1.9817586219543242, -0.9703004535072114, -1.4296614699454542], [-0.9916028120720325, -1.1522119657348389, 0.38318126389372714], [-0.9271785832229653, 1.270630916131019, -0.5845300363126945], [0.2830726488680535, 0.47817414419605275, 0.7485588001141062], [1.4959443128105498, -1.1778157555588475, -1.907965988948353], [1.1698298370260811, 1.4971063630776107, 1.1890429249795802], [-1.6515431944322834, 0.7541664518562753, 0.15625167291090866], [0.06362899368378869, -0.3294168954047294, -0.41729494856125915], [-1.3096141792340348, -1.2478145896763553, -0.441129295580156], [0.6921692148137366, -0.07653679964509393, 0.3225774945028968], [-0.447066438749027, 0.34339102734856297, 0.934132474981575], [-0.6944485511284595, 0.31771541381408963, -0.02519776436000684], [0.4376820308758833, -0.0824180190993012, -0.759213755566889], [-0.24057896387995426, 0.5763401699973661, -0.4599803568893722], [0.2129734903135143, -0.4685504898922323, 0.7454406344544178], [2.8267672505153314, -0.49349208892186797, 0.3480109596955752], [-2.444328344863833, -1.390529659440819, -2.111745974503244], [0.2275346233259558, 3.0888440237239734, -1.1850531463192193], [-0.5607735764471453, -1.690563400264159, 3.5572642684673754], [-0.7402091849036269, 0.7597585055051868, -1.3470373928646489], [1.0685035120214663, 1.2020178795737078, 0.9177619956184977], [-0.4456446479333334, -1.305446695482806, -0.36364392246323196], [0.4589880365864123, -2.280800664454246, 0.3979423436255065], [-0.29815967354705925, 0.27997381443886205, 0.22557142430318963], [0.06520931386739817, 2.167559594725769, -0.27283765861474685], [-0.3386314127847187, -0.46704344870722936, -0.04613922049207702], [-0.4811960873245628, 0.44519402079550835, -0.3506412270934165], [0.4311084661540788, -1.0506808530758356, 0.788135103051005], [-0.06300221528220983, 0.040586374022352364, -0.03134199649898932], [0.42000585436955307, 0.41498768899783656, -0.25858490788394545], [-0.20104804683630426, 0.45385571500090627, 0.00018246186989892386], [0.36413444518026905, -0.5931788751090837, 0.024883948447159916], [0.12000234895594372, -0.14058406175034246, -0.015377525841489027], [-0.031395935428600426, -0.057949131921324656, 0.26756074031671134], [-0.8167128347283319, 2.4113157549677466, -0.3700839187225347], [-0.06927157691133981, -1.1867148603225943, 0.18627853133662226], [-0.07510506004543215, -0.6820155260304346, 0.11248119561921333], [0.931049414431596, -1.075251096338006, -0.04658392881744393], [1.3117733923612707, -0.3851410299642728, -0.9578469389568165], [-1.2553677341933547, 0.40671902455897024, 1.0556395172462139], [0.027684069354262087, 0.3192335976747714, -0.15810340202934056], [-0.28263597277431607, -0.07831898067743771, 0.4319130962421512], [-0.1758397466166406, -0.6644073818659545, 2.1131643182672457], [-0.30971898242240864, 0.7524265314617117, -0.25753647913517164], [0.29009672311267887, -0.29960808267710776, -1.3954637158645105], [0.10419100820821274, 0.20424944065193204, -0.5830846156776155], [-1.2713416544711007, 0.6734545441823862, -0.39682598510836886], [-0.17699568909434765, -0.023921562797747417, 0.16257280507832939], [0.7895197352539512, -0.589977027304466, 0.09025491001666476], [0.19205743086098095, -0.2617808536741816, -0.21070444586305365], [1.018580356903717, -0.33706972988968925, 0.5092623682072335], [0.23528887341619342, 0.46006355097190066, 0.1467758123654071], [-0.42965802792031527, 1.6648715752535828, -1.885061610138941], [-1.182751165532728, -1.488779626915541, 1.1662401828863145], [0.9726451928269418, 2.4582094540447708, 0.5773371560137015], [-0.8492383531806217, -1.11461054443013, -0.5155539492139275], [-0.2148550326299754, -1.4149297225734578, -0.4903320044931331], [0.1436956794069721, -0.4438318341088289, -0.571434043144235], [-1.9752045778366847, 2.4496786713182317, 2.2131405187617648], [1.836417341107818, -1.7540811316661087, 0.7813609017606507], [0.7010941389585204, -1.2146406015383613, -2.114637812811409], [-0.8298215380373942, 0.6638418010631335, -0.8728331809833549], [-0.4766795196883161, -0.08396685354102466, -1.193279977451846], [-0.001972985145633186, 1.5130526420352883, -1.6036101363896955], [-1.1508389608807104, -2.5661107716673888, -0.2608092913521982], [1.2222046514666156, 1.0020897416652081, 2.8966965511294527], [-0.23408797915232965, 0.0030597401821078787, 0.5434786655691584], [0.2271634550548401, -0.35200367947039063, 0.23335978202297875], [-0.164636672638909, 1.521262822963855, -0.7347580522473226], [-0.0666081658246733, -0.9282984569139234, 0.3223717168658576], [1.8979306789792887, 0.03492871860077993, 0.9287155760689282], [-0.028735144148399706, 0.5051634087479638, -0.24187446706340918], [-1.5823468884790715, -0.35040353040459127, -0.290768588403589], [-0.39953330174810453, 0.07835131480758856, -0.4384195275533824], [-1.264392714315482, -2.838381443006602, -0.3003111044271794], [-0.6173326113711605, 2.830719123698856, 1.2959780352492913], [0.2771995228005561, 0.06853066204325176, -0.03821819666665735], [1.8885022668301303, -0.01093300380075377, -0.5675678642330618], [-1.8249572536742338, 0.49095200659019467, -0.9833384477462213], [0.03306131815101107, -0.023629121513357904, 0.5911946805442185], [0.5062886803436328, -0.0937206811033688, 0.7305110558214215], [1.1562554927030522, -0.7203333263989553, -0.26039785576662317], [0.1631439108571286, -2.0194711087815387, -0.38543349447538916], [-0.13626005796557847, 0.0529210557551204, 0.10866759953155997], [0.761090781435203, 0.8887265388132628, 0.9976765664805936], [-0.31653856191500457, 1.0993359797488023, -0.3786551196721049]], "Cell-Size": [12.9, 12.9, 12.9], "Charges": [0, 0, 0, 0, 0, 0, 0, 0, 0, 0, 0, 0, 0, 0, 0, 0, 0, 0, 0, 0, 0, 0, 0, 0, 0, 0, 0, 0, 0, 0, 0, 0, 0, 0, 0, 0, 0, 0, 0, 0, 0, 0, 0, 0, 0, 0, 0, 0, 0, 0, 0, 0, 0, 0, 0, 0, 0, 0, 0, 0, 0, 0, 0, 0, 0, 0, 0, 0, 0, 0, 0, 0, 0, 0, 0, 0, 0, 0, 0, 0, 0, 0, 0, 0, 0, 0, 0, 0, 0, 0, 0, 0, 0, 0, 0, 0, 0, 0, 0, 0, 0, 0, 0, 0, 0, 0, 0, 0, 0, 0, 0, 0, 0, 0, 0, 0, 0, 0, 0, 0, 0, 0, 0, 0, 0, 0, 0, 0, 0, 0, 0, 0, 0, 0, 0, 0, 0, 0, 0, 0, 0, 0, 0, 0, 0, 0, 0, 0, 0, 0, 0, 0, 0, 0, 0, 0, 0, 0, 0, 0, 0, 0, 0, 0, 0, 0, 0, 0, 0, 0, 0, 0, 0, 0, 0, 0, 0, 0, 0, 0, 0, 0, 0, 0, 0, 0, 0, 0, 0, 0, 0, 0, 0, 0, 0, 0, 0, 0, 0, 0, 0, 0, 0, 0, 0, 0, 0, 0, 0, 0, 0, 0, 0, 0, 0, 0, 0, 0, 0, 0, 0, 0, 0, 0, 0], "Date": "2020-06-08 10:56:23", "Natoms": 225}
{"Energy": -1271.116041028556, "Positions": [[8.448732041644746, 4.049754064375104, 0.5546164208489563], [7.583641286065238, 4.670327394631346, 0.5793688517455964], [8.878314219514236, 4.1742783272790245, 12.512235336125409], [9.203846958827592, 4.439861036960733, 1.2532870505748597], [8.08226968599481, 2.640879483336909, 0.8596751572616596], [8.980369558127224, 1.9739156314784023, 0.7666784098563905], [7.804066472261799, 2.6568349660641397, 1.955670464475612], [6.940819520870927, 2.1692911422909105, -0.02285696912423861], [6.074884075328197, 2.877064915765205, 0.03279075305181907], [6.599539396157208, 1.15659071861135, 0.3186381611807182], [7.292344528644222, 2.062954523322185, 11.819566521439011], [9.28923149668279, 1.7936416988806658, 7.221491023732832], [9.983093822091822, 1.4647955545661822, 6.471963062661553], [9.696558602012239, 2.602037152211424, 7.775124258237706], [8.439781334004659, 2.1415894309187222, 6.691689099899508], [8.946368860713124, 0.7004620435548964, 8.16401051791693], [9.849384541251153, 0.5493713009294175, 8.831687785580533], [8.110458625293141, 1.036625596208968, 8.838712611879393], [8.596787664158258, 12.311638130816378, 7.470396304057462], [8.206503148116328, 11.583629108828474, 8.213775342398186], [9.500840873673939, 11.855498022871233, 7.0001038522708825], [7.811539461828036, 12.427117787287496, 6.681418793747173], [5.170090479036253, 9.608461735438958, 6.924772931153229], [6.2216141176550455, 9.486475159265442, 7.059095851208622], [4.988081165050163, 10.653796544609829, 6.755392799582903], [4.863986764065375, 9.04873819581006, 6.08728547799595], [4.449654128139228, 9.23291035529562, 8.15675314746671], [4.448679745988338, 10.136935429099964, 8.824442702055146], [3.3788151185939683, 9.026532198608807, 7.894169497400503], [5.060115823097865, 8.05281686697945, 8.883237838894095], [6.129988116237013, 8.2415148198114, 9.155637884262394], [4.990952810593801, 7.111430295395059, 8.271415860501023], [4.488698781581445, 7.8817484240579345, 9.839289330346881], [11.53869459504907, 11.322995817244477, 3.134850333863295], [11.057265887861636, 12.290285554499931, 3.20865535122945], [12.26411921021719, 11.36387975892544, 2.3741061038814126], [12.052882864356608, 11.114109843912265, 4.034753549250282], [10.4666691190076, 10.319461449512652, 2.8839847092375015], [9.673247631168307, 10.854291745222158, 2.2746928764414527], [10.847919621619301, 9.46961241645655, 2.2277827544806654], [9.914671787131592, 9.724227826798586, 4.169914116185565], [9.055654444900478, 9.0366041911109, 3.941832691246557], [9.55873588888189, 10.483490283251646, 4.91185677145031], [10.71734801595103, 9.103789211204754, 4.665092371090995], [11.857836294609578, 6.378860035016739, 8.578552773565473], [11.646399267719593, 5.379232119322355, 8.27045986230216], [11.03721500788567, 7.027138006950751, 8.354210448131534], [12.034369128189526, 6.40562176660662, 9.636546795426193], [0.16937846795926648, 6.889289931171715, 7.8556438771968455], [0.3781400704467594, 7.905170525898357, 8.274795132866867], [1.0477006718475954, 6.228134793302606, 8.12900280805227], [12.895889902323546, 6.906183712206933, 6.339764223850146], [0.6013575772412271, 7.759711737071922, 5.948120133958278], [11.843756519660552, 7.09921102059465, 6.049452640090811], [0.3453950235974331, 5.957326526462965, 5.8519900069030175], [8.39317936923627, 7.548292845120529, 11.864789652113748], [8.463520654421565, 8.168733039841943, 11.01081497915855], [7.366824649643097, 7.4884314081411665, 12.131558175845136], [8.66892355979285, 6.60255331716375, 11.459234044139908], [9.32793256469861, 8.05811350861303, -0.007986808424733927], [8.969688164935583, 9.089973406277458, 0.29849885105472285], [9.255215850043681, 7.401641249140925, 0.9213741185175042], [10.754385680835261, 8.07557951635341, 12.346156469311689], [11.284072008919118, 9.028348551505868, 12.637680231327993], [10.782254667936222, 8.044249305127268, 11.212920397157038], [11.365573703660003, 7.202276316844462, 12.687767777496767], [5.683126012411821, 11.838520154536406, 11.66538352811689], [6.652776200198104, 12.090447343929291, 12.10466772351618], [4.946010769260474, 12.497528047800044, 12.058387235184615], [5.690310655238076, 12.053083372720902, 10.63138550083214], [5.328724451129415, 10.417986602510673, 11.930683001687381], [5.799577872403818, 9.805335285067045, 11.117410084458895], [5.834019835383398, 10.091078204114027, 12.886737960361131], [3.8399013839686424, 10.128830065426488, 11.944180243075417], [3.658404406323738, 9.027792549853139, 12.113027979579687], [3.340865986687971, 10.444806008246308, 10.991529274059474], [3.3254727971193914, 10.67771978055143, 12.771865796697616], [2.279904643466732, 2.088181074223758, 6.335926997870593], [2.8746578614752365, 1.3857874055488637, 6.951172319269305], [1.7197028609771547, 2.6913582403114127, 7.015530167710323], [2.9105895565472815, 2.7453089074519688, 5.806272231655293], [1.385030551739085, 1.387795134748627, 5.368678337371241], [2.030289147306528, 0.8042443951220706, 4.646456321608798], [0.7679632496881075, 0.6440079019329068, 5.9320633684373885], [0.4693502723556555, 2.3156805982247515, 4.595162778477713], [12.447429689817401, 2.6318519684071786, 5.151917606688653], [0.12668825901160433, 1.7628544597775249, 3.6853616046621918], [1.011888427412339, 3.2311831829275617, 4.253915634554169], [4.169092887521148, 4.63123996283404, 2.6967130984018732], [3.547556966532635, 5.131854689087781, 3.4052789747140015], [4.540697782824441, 5.323264871881955, 1.9850794508123402], [4.999746701076912, 4.195388359639091, 3.2131657371469946], [3.3983199156578947, 3.5677967048058448, 2.0057233788154614], [4.019591195091744, 3.197007040122188, 1.1392969410389298], [3.3099654936602008, 2.704235034093755, 2.7278564721059597], [2.041714042526999, 4.053058473318416, 1.5333271028231188], [1.5026889795516964, 3.2501763932904537, 0.9683713703760802], [2.15246761584384, 4.936864366632656, 0.8593412980278663], [1.375375757001613, 4.3540202562660735, 2.3779145668054498], [12.745988446660254, 3.057056872003932, 11.345902619434971], [12.609554868397224, 3.146792986404774, 10.30934603540379], [0.8713748792858549, 2.7587909757085445, 11.474412356576364], [12.563973481489356, 4.03093625276085, 11.689813334232966], [11.77261577660589, 2.056410674828236, 11.906647137007797], [10.744855759473584, 2.498417591994534, 11.728732600706158], [11.814892005435278, 1.127083797059399, 11.26169751539439], [12.045578314675904, 1.7285406611181666, 0.46406695103304396], [12.010944707681984, 2.656830875896659, 1.0932581910622299], [13.005601816801596, 1.156784937490448, 0.6400316846385323], [11.197937976502802, 1.0784714470808714, 0.8260081524934626], [3.3065049047243202, 4.539250828397877, 9.61597270363377], [2.860724009858409, 5.452136143655498, 10.081283067347872], [2.716119440640908, 3.6858371916001946, 9.81472517464392], [3.3469234417482254, 4.693520930212668, 8.567977404217693], [4.665525225961369, 4.324643584935815, 10.161838506509161], [5.250412018711844, 5.2702744236646115, 10.029843171178122], [4.5496829925439926, 4.167190999384801, 11.260889325693697], [5.397772128226329, 3.1595308797096266, 9.52796624662101], [5.179238161623656, 3.092288735298407, 8.428711390706725], [5.124742309792666, 2.187035876972394, 10.010164047115524], [6.506672965200194, 3.330288555877625, 9.655607350407111], [3.0548885024473655, 8.385254552688645, 3.151327940507885], [3.8104221327425365, 7.861913495761345, 2.6421456899582014], [3.2359490012128376, 8.227208395834943, 4.17773567570071], [3.143465565154046, 9.416893284708713, 2.9500163142025317], [1.6953939137527605, 7.948412372639504, 2.7574494339224676], [1.619355280618804, 6.828021098227396, 2.8832263618920746], [0.9868498381184893, 8.381837613604485, 3.5199082991781947], [1.3318200000179088, 8.392213214166055, 1.342177492117153], [0.3330340253651226, 7.959307493097044, 1.0477733924287467], [2.0826374597759805, 7.994490893468287, 0.6121461458579837], [1.2813571512753508, 9.513465319998158, 1.2442801641322563], [8.259428841851554, 5.587231892514725, 4.508439514071483], [7.694780258220059, 6.365666386566542, 4.024856450855189], [7.669639344738715, 4.721339221046662, 4.35640448843912], [9.137520337931742, 5.4747454868213214, 3.8974100708219277], [8.517018311234004, 5.880616099393599, 5.92970582674137], [9.307278317532711, 5.154939198722846, 6.2919515986363805], [8.979962956761671, 6.902157671937747, 6.00637990651049], [7.338679944431556, 5.839846201257436, 6.889124545545331], [7.021706042363824, 4.781282929571715, 7.1446782485646905], [6.432341973447689, 6.387201512382168, 6.507570482541017], [7.660679909495457, 6.312123559255822, 7.861217692407741], [0.816633053438728, 12.39930353125116, 9.342406816426914], [1.6260515724520617, 12.854302826507578, 9.884048480167982], [0.17597236149292245, 0.2615350810485434, 8.995014125072341], [1.134434624580658, 11.864796747459323, 8.462925968470799], [0.12848857170245084, 11.409629370488569, 10.200122163505457], [0.8921881199982468, 10.622047972825547, 10.47427343276984], [12.706774830713659, 11.903681526815804, 11.156077658576253], [11.82032499844011, 10.85755668609123, 9.469128234213388], [12.089322078348058, 10.6443474378787, 8.398941496580933], [10.999271377081568, 11.622017305514559, 9.511474989508807], [11.41870399588925, 9.920444672574652, 9.943179159323027], [4.651668520407377, 12.593551999298741, 3.8438022314239464], [4.535763464177604, 0.7356755569489398, 3.96689267895729], [4.812094923008744, 12.239502495642633, 4.815704385946215], [3.7596633459637743, 12.140156200388702, 3.4086180854149544], [5.814034578637078, 12.337695631209474, 2.944523308038939], [5.627145334876657, 11.375419361907618, 2.393411680994136], [5.805258980217954, 0.2666411102455588, 2.171958433981691], [7.083417289015478, 12.218100445316994, 3.753565882630644], [7.954990675540726, 12.079342335319637, 3.0757831383419787], [6.968170996958379, 11.310474973091754, 4.395487248802719], [7.2540956496363584, 0.221668262528793, 4.383403764665606], [12.385255298750824, 2.90148154130842, 8.019055530045542], [11.419299847505147, 3.6482786079752865, 7.682646982803762], [0.6320480276648096, 3.4329730907277356, 8.256377334097598], [12.209736813547053, 1.6544973549597788, 8.150402377916478], [1.9836012205238183, 12.142089715712196, 2.0963904350939297], [0.9559653331113636, 11.866807607405773, 1.4196894682254646], [2.310754028814211, 0.42871832801295695, 2.370400878328596], [2.7568618205675604, 11.188693397804009, 2.518413837424308], [1.1648430813490438, 6.965443640419679, 10.837961147661135], [0.45763891995035727, 5.950554685809861, 11.158010075266283], [2.449417410658031, 6.841037260294277, 10.785253848452593], [0.6206847697826469, 8.056922944021181, 10.553706061267697], [5.282992742344327, 6.4500791862402105, 12.863822630295317], [4.2495008031773045, 6.649713511827617, 0.6793318682278758], [5.637739993006487, 7.302790399630926, 11.998165107758934], [5.947995270941579, 5.372948680306074, 0.12187490046189137], [10.178909084906072, 1.3678030154840362, 3.917434179238536], [10.667714628773156, 0.6578130207471987, 4.868439760949235], [9.976370148793988, 2.597048776658373, 4.074339780774855], [9.90945999642954, 0.7761421540874696, 2.8108950345542736], [6.380580526599182, 8.28759290603331, 2.9303986772297934], [5.777763391787146, 8.964884899409277, 3.837094821884086], [6.431258641854775, 7.002873662873, 3.0565208291371673], [6.907553273890899, 8.849454952844193, 1.9415870653928498], [3.2714251936478607, 5.682835019660845, 5.771669130272928], [3.7673271399422203, 6.827636967663037, 5.572072747369698], [2.641678784650471, 5.076169376173832, 4.838892478871347], [3.3827291406905715, 5.094051207004999, 6.894324023886887], [11.121663575816934, 5.920619647154747, 2.3222435539858903], [9.917970388228197, 5.417305480169007, 2.3093125550881832], [11.275471815217237, 7.04589077397636, 2.9205473199737897], [12.0634201362934, 5.311422174501474, 1.768738202153299], [4.605154762085702, 12.809577247036987, 7.96574541472323], [3.556368445653277, 0.5894453832828546, 8.197523705444624], [4.810735320887407, 12.355449957917974, 6.782560091135219], [5.439863699810351, 12.58086477794718, 8.876537705004337], [9.525308522646775, 4.567112192633881, 10.345418835244208], [10.408976006094633, 4.803992939896164, 11.2519684219882], [9.434738141977393, 3.4365394728860448, 9.812626973827655], [8.726898585527318, 5.5156669936832685, 10.023083392928656], [9.213034418676733, 12.207165632926731, 12.194749889406815], [10.127391252509911, 11.383926180807423, 12.472634192582188], [8.11053237360707, 12.180974929948206, -0.02185278418234571], [9.357273923779324, 0.16660850096736723, 11.276479545036672], [6.096892385245089, 2.7224934294586314, 4.878200549236055], [6.426588477158229, 3.4885024951000183, 3.8862551855417227], [4.899197309152497, 2.2967017887042815, 4.929549964582692], [6.937454828105979, 2.4217282042521298, 5.744450921774989], [1.3485289833503562, 10.562617945733987, 6.166313723676932], [1.624199935794857, 10.702874286876824, 7.408600693660071], [2.266036734980732, 10.180816650589072, 5.377347661528477], [0.17030490335654003, 10.799937641037586, 5.747563904383052], [8.743297031142387, 8.956895728823154, 8.210916150101314], [8.538721889446894, 9.346799067449794, 9.398175228919001], [7.953334466373217, 9.317638738763467, 7.269769491600515], [9.73319557367012, 8.21207502658562, 7.9183965077773255], [2.9884127273734697, 1.105625246966737, 11.750564519944621], [3.9606177326665506, 1.0278006348734205, 12.564204740712476], [2.5716784050747385, 0.06084884833379399, 11.179411608120741], [2.4669763683214647, 2.249606704378042, 11.502242963426639]], "Forces": [[0.07551693655290827, 0.07159668478024733, 0.1101348722549885], [0.10148093150634253, -0.021594482587420083, -0.06118295095506646], [0.25554092350368396, -0.062443572833917806, -0.2567269457243108], [-0.20898795887093294, 0.168117642021693, -0.03656459345726893], [-0.2980515934433627, 0.07551565530002596, 0.29539557787019916], [-0.07527598532542407, 0.19022784219500774, 0.02287369923444967], [0.052511756926980103, -0.16529859108376527, -0.3041107195994863], [0.15307449031736903, 0.04739570779974108, 0.2650041629820614], [0.007083490953207223, -0.027587528238904674, -0.07398158101949094], [0.1465757196336905, 0.2180740023293589, -0.09727920836442457], [-0.055668194528098514, -0.015277996962165528, 0.0031521588353802974], [-0.19525046454207196, -0.006350678413655096, -0.11476080894235455], [0.088503198178048, 0.014805270209839842, -0.019466328811935107], [0.18163006831462364, -0.11092564797561354, -0.29720795571144676], [0.14822174622629208, -0.1425273062446605, 0.022625557103114362], [0.17186566478885554, -0.11682494591112563, 0.44438364076280057], [-0.3856744505211492, 0.14371151746945163, -0.1873399787388595], [0.22350404275811536, 0.09955403727915468, -0.2161472219469801], [0.08275510564828491, 0.039214030142245344, -0.18385969406540015], [-0.04010286896080079, -0.135314807432314, 0.12823195246152208], [0.017080194811902767, -0.021016672605582917, -0.10789582348738612], [-0.03228847129911623, 0.10432484298757763, 0.07191043477928323], [-0.20760416690158132, 0.034085479878763855, -0.07192608701622637], [0.35911395605522056, -0.01809996974143161, 0.13176050172263978], [0.09839745074884491, -0.06275336686918885, -0.09198581515951426], [0.1490252359575484, 0.02726079216072482, 0.13390709803273107], [-0.3278372591631276, -0.30084969028604275, 0.43828419261203155], [0.02714698776506628, -0.09844716373978357, -0.14249559942322407], [0.11755547623533621, 0.21273625478112496, -0.05786500371038092], [-0.150502883874148, -0.09510028470292743, 0.040762909419547265], [0.02950231574433739, 0.01988711526583179, -0.05274347145407254], [0.029755250377185793, 0.1753243772685136, 0.027241990636532255], [0.08689707510961754, 0.007593429951525861, -0.2062534501048362], [-0.1379751961108846, 0.1292754418835804, 0.12643622293839876], [0.028407673364980564, -0.1720703826304269, 0.05856078699087069], [0.15228647753861335, 0.1115306988676206, -0.23269514773726116], [0.14923750852955986, 0.04026602219042243, 0.18452029460939606], [-0.4922061636604225, -0.373774914791222, -0.5270235661599186], [0.2890179057451467, -0.20195621994933838, 0.17286975753924647], [0.041793074889976765, 0.5158323446203876, 0.38172438594596303], [0.3272908262340782, -0.12626034340611292, 0.019226690429405238], [0.2106153279364632, 0.18592220505451446, -0.05575469980150811], [0.012250723342881827, 0.05172677432572265, -0.13652532499782374], [-0.2644473496647626, 0.17452489476979474, -0.0513753703753406], [0.20561976997638626, 0.2166405046297753, -0.16486483614652667], [-0.010570125822145867, -0.025494662989808507, -0.008532657770571984], [-0.13025307486620546, -0.0840309752974389, 0.22625366490645124], [0.030944791051638595, -0.15861174109601175, -0.2635928189979519], [0.1282433538351048, -0.33845637653575367, 0.04222886350689717], [-0.07816102882669501, -0.033590965571877254, -0.02092179425482644], [-0.40168190784841773, 0.19484901786230108, 0.014634496461666828], [0.31460229789199656, -0.03785220238816082, 0.4416595235999747], [0.02636409723895452, -0.1069769341639968, -0.16728880006288668], [-0.29454203163165965, 0.08058735443348969, -0.1234062266212244], [-0.11314229493078602, 0.15981929987794866, 0.10167747787489657], [0.20582505043426363, 0.19051719652665694, -0.25452730297591986], [-0.019626123391340938, 0.23220750328139814, -0.23045686315908895], [-0.3180878593276577, 0.024593047335011865, 0.06324341076690572], [0.11309919970256946, -0.09256881849954837, -0.2537162644765454], [0.0405013301938747, -0.014952752906808742, 0.6060362451993838], [0.19632097015643102, -0.36453739611211966, -0.23255312960141514], [-0.10603485149462066, 0.3209090282265124, -0.49883796900662736], [0.1415655238771117, 0.2813717840864874, -0.22463817925530236], [-0.1979279556328136, -0.31544249475026864, -0.05298617215223527], [-0.11187390240420461, 0.11117708144116224, 0.43197152719680615], [-0.0805790422411613, 0.0012756528326774515, -0.04170427262556361], [0.035824935880944056, -0.25198448065248036, -0.06767591517122153], [0.20512625140473195, -0.07465027570401367, -0.13803658295425764], [-0.09201650452401479, 0.21689019658119274, 0.24087285094412958], [-0.051445151131337914, 0.016317935075677883, 0.021092583064537325], [0.2043633511386402, -0.5184707619746739, -0.15217542528212333], [0.10817961636915614, 0.055253575413636145, 0.10038416917949035], [-0.17196453675773835, 0.14702828563960016, -0.15186730972631596], [0.0002967115016071822, 0.06078209339656813, 0.2164770999808651], [0.19921531350356023, 0.26866259260757885, -0.1702550031303767], [0.06979257230737072, -0.08224254435389827, 0.054341517762655694], [-0.021899195809414556, 0.07432112660855948, 0.010995311720518932], [0.0985344824065063, -0.052886231778885906, 0.004746231032528665], [-0.2040559710599097, 0.32733328422420366, -0.2739716784611543], [-0.03967636339718762, -0.10016713508324555, 0.004447933437013491], [0.11464126647290915, 0.0037674319192700103, 0.18513880503506183], [0.014333926730379172, -0.19118430106078826, 0.011225200346162955], [-0.09725282651399304, 0.24478453811287137, 0.23729633128591102], [0.05735607292925762, -0.06148452663353697, 0.09828968937387879], [0.08015872939733147, 0.014347589513974556, 0.030022768622609074], [0.13849578125938014, -0.06779356749207849, 0.03357261495676364], [-0.020104996682577515, 0.10143178056278233, 0.020196780703480584], [0.039665610463277746, 0.005668048843055214, -0.04722198726663531], [-0.04221768230014712, -0.1580041385016125, -0.19018903058549497], [0.004244199970441909, -0.21602262115725815, 0.2142451166157707], [-0.14705881272520904, 0.2286813609873314, -0.1949125929425524], [0.03827483338647529, -1.7083243754971664e-05, 0.016632975895416926], [0.04360603227345837, -0.3555695757603647, -0.0022581356200857498], [-0.1637055013802858, 0.05108979835624915, 0.202623635457347], [-0.07116050221406459, 0.2080282401590846, -0.2056917217707489], [0.1919757342360036, 0.007072082264050558, 0.030783885854241556], [0.19851024730511221, 0.027624131689058747, 0.09881639779933732], [-0.00022339240914904114, 0.046787358317147414, -0.09721373437722107], [-0.03573457336970003, 0.04216352233279952, 0.03738952161754651], [-0.13533304351798822, -0.22252230037184906, -0.12260053664285447], [0.03914311173078843, -0.0395575274803278, 0.1113708532144599], [-0.03520036884520862, -0.0973001633320554, 0.17053175195585368], [0.06712291855431858, 0.1772555022199568, 0.30041494068278934], [0.023369245831436944, -0.06795852574402624, -0.20198561427687872], [0.4310655082872629, -0.16884258125860138, 0.08399414296061293], [0.02418167660767247, 0.3376015094735224, 0.18360611952848627], [-0.26408160340085174, -0.0002176706485501323, -0.19633493575331812], [0.1088397609538894, -0.00013571098587134502, 0.014332911024305724], [-0.2693546280613214, 0.222026092661884, -0.07540866251880332], [0.25745757829857163, 0.07577566487826667, -0.0228600989824527], [-0.0387986420071229, 0.06989406984703615, -0.06342512803684965], [0.009073038622774473, -0.32929039808599, 0.14855744970187568], [0.08202705128369968, 0.27209722302236194, 0.040198335553021006], [-0.0590705834994063, 0.08382168082330602, 0.02602952975801037], [0.16443153581290418, 0.0893899626802197, 0.12892837962461962], [-0.15127250026545017, 0.06472249320695334, -0.031282626557614455], [0.0441142014479659, 0.04664209533584844, 0.07060777638581416], [0.15044835518110927, 0.1197990211443283, 0.03753122871980917], [0.1122446673621034, -0.032650557724521974, 0.06739353925495005], [0.001553833743089155, 0.0001462246017761741, -0.15198388960468012], [-0.2996165600979821, -0.1534621962123055, -0.06963047551790165], [0.14526531124832506, -0.14449178315598504, -0.17650799121040323], [-0.05157519620762082, 0.11104134400471898, -0.20096017594303583], [0.005974299138296231, -0.23251172177372217, 0.04242021424913782], [-0.048341314916379864, 0.18556836491835207, -0.04783264938888911], [-0.7235722395327092, -0.22640046396060862, -0.06559495973651809], [0.10140923463794048, 0.3060610176404911, -0.08666492685697344], [0.19543712237942615, -0.007754242703145867, -0.19669009979884589], [0.0038960033251526365, -0.2009557135467878, 0.1733059262088159], [0.2715235689370375, 0.06918852766629684, 0.26440488793035216], [0.02354007909955713, 0.045577708904660494, -0.025567793565038133], [0.055097688970534735, -0.2257142708454128, 0.08804776866213253], [-0.10979196897471463, 0.12231997030421232, 0.05306816460446197], [-0.2686483046898234, -0.1446981253269154, -0.009490591024881725], [-0.10634604116239332, -0.37486241989027475, 0.056944178307043694], [-0.11787265509738386, 0.11241864613034502, -0.06800707273267598], [0.6832249012198269, 0.046161808522921274, 0.5583351222386898], [-0.23167187671870024, 0.20519772859133803, -0.20110857807195476], [-0.026757844505842194, -0.05064293166161386, -0.10359072874713397], [-0.270105727375377, -0.3728945226684658, -0.054917234814258475], [0.08473968051856864, 0.37313395301809554, -0.21494677683467006], [0.21058908488403177, -0.0235623062281151, -0.03573001035954404], [-0.04403148520345674, -0.15719595907038852, -0.2996019606997942], [-0.14320021031992441, 0.018720753999807216, -0.14824422924351707], [-0.05913009048924998, -0.1617456835967953, -0.048551895587074255], [-0.043674583745700345, 0.09522109308058785, 0.04546729833865575], [0.19242992155637678, -0.06579114750297649, -0.0311922954335118], [-0.043549682886634224, -0.1762767003511965, 0.25087873379142056], [-0.3307935542699171, 0.12834617833386824, -0.17268716674526566], [0.08915965345870212, -0.04117179147079024, -0.05427911507967937], [0.01209702226198904, -0.020197471711696748, 0.030299822930781865], [-0.08934839364676003, -0.055144045381610156, 0.09841697101208992], [-0.04569154962485697, -0.1451956877237249, -0.06603452099223332], [0.15496016242732658, 0.2699750039867246, -0.06757772881226948], [0.14348446155559785, 0.05512319365659123, -0.2529377762378294], [-0.06817764081655013, -0.016889458191996668, 0.17392134362566183], [-0.016387968566403094, -0.0835293904128132, 0.12366497495431442], [0.12885110510197167, -0.037998447898425027, -0.011393809027237474], [-0.1962579414588099, 0.05509183643061266, -0.2051799199379481], [-0.010471888968825085, 0.07400529818476159, 0.1800541624918686], [0.16821057649267454, -0.28085481998742645, 0.3342202774207247], [-0.35826758541458464, -0.007904196397174056, -0.301213472736224], [0.1333794244094428, 0.032585929200924284, -0.01968046052452403], [0.18306681302663474, -0.031014289192658313, 0.09185048542869256], [0.1056076431308524, 0.08695758567802599, 0.11935536617435388], [0.13399909605740515, 0.10401728951909923, 0.022427434164140538], [-0.0003152499427282165, 0.2534469364361026, 0.06869295505549187], [-0.12352603079564371, -0.11022652015087314, 0.018745965550195174], [-0.07523600664718878, 0.07097123001790151, -0.0991284244077536], [-0.08036467848958916, 0.1375091747119879, 0.0344947008468044], [0.07008735204590824, -0.08533013356081302, 0.22585405625921492], [-0.23598872876551605, -0.07540211241256982, -0.05518752928209694], [-0.013324038616021345, 0.23645582178477795, 0.06861303890164107], [0.07840174099989787, -0.1817719801823536, -0.19720019248772075], [-0.08890641889499494, -0.09564196669260597, -0.3354857653648324], [-0.14342488835961315, -0.2117414032195879, -0.16501276734964113], [0.030491501650851953, -0.012060717980898266, 0.033055927059921573], [0.09882595740997689, 0.12212222052250125, 0.0817094788380201], [0.1703986210048536, -0.018517136452882943, 0.03696092228615334], [0.07125899378993183, -0.07562122065863759, 0.21479998515237617], [0.06571412741460897, -0.07716501110450022, 0.03354597917297687], [-0.14831656206830757, -0.011972611081968385, -0.050129583864258705], [-0.10921221168223363, 0.106303391211743, 0.31709298668952185], [-0.16855518580640813, -0.05013084451873715, 0.018721938012487484], [0.3660288588744744, -0.06597780342726457, 0.21146444915385348], [-0.3030763411166604, 0.17546966380774268, 0.35615124904654005], [-0.07791587864002684, -0.05275780642054305, -0.25897970978633245], [0.030527041221164872, 0.13685038867053215, 0.01522433691624192], [-0.026698430513147287, 0.014139792960602575, 0.03423216380324905], [0.04124450307014207, 0.1623517637190486, 0.0138281129555708], [-0.04096656511870452, -0.029970768405228117, 0.03742859930443713], [-0.014353290666886733, 0.04926867503857523, -0.07546804258604792], [0.05559276691009258, 0.05228858690708564, -0.05697214573064479], [0.7335421370480024, 1.3304835641735624, 0.5280075828786884], [-0.2822187579340645, -0.20856423742036817, 0.09222021964032552], [-0.12401492888589635, -1.1648527113939684, -0.587452071701522], [-0.29196958983199695, 0.09963666678476657, -0.027531077628068203], [-0.09048557517651813, -0.2254380838195417, -0.2794481443370954], [-0.005189872490366821, 0.19292842622653003, -0.04171349287560033], [-0.17766434436966994, -0.08895707626105964, 0.12571702518277933], [-0.05237539138644043, -0.12041875934179558, 0.008938009543671317], [0.09548710933981719, 0.3908880303343427, 0.22843739251339884], [-0.2455226599090058, -0.17893272075189912, 0.012020846487751617], [0.10585281684921488, -0.2833551866359753, -0.23336607382305666], [0.13820478907028566, -0.2867229365986607, 0.09294362725502747], [-0.08530968415756081, -0.13252264239304004, -0.0481468746889682], [-0.13785289423511782, 0.17628344339556742, 0.11012007813810112], [-0.15825963942148166, -0.20959413262969467, -0.1336522933081281], [-0.09463440240347781, -0.019709305103909502, 0.09860742678845255], [-0.12468773118738534, 0.3911941636420998, -0.47798097650010607], [-0.03411969805868324, -0.03516795017699294, 0.37091423184244676], [-0.03590759039256554, -0.07629911070047052, -0.006858666596104844], [0.16385478694523917, -0.1012472928193332, 0.31192321096363546], [-0.19920395305113495, 0.11253979553956, -0.544976180558401], [0.10449354689261071, 0.03531777863028289, 0.16763703366957095], [-0.10473845978236823, -0.129682649602586, 0.014885134589420977], [0.23349966192874838, 0.05900836400361557, 0.06108802482128939], [-0.11191616694699032, -0.08592960421038218, -0.44832124028093795], [-0.10363043837920025, -0.1866587547842407, 0.16686138329126537], [0.15479451938576733, -0.20888461799407346, 0.18157727271117857], [-0.00021781932092957668, -0.0872979608342612, -0.03682007648918214], [0.3971400636793548, 0.12243235251760093, 0.39392400403482947], [-0.21768729222634103, 0.12769766191828474, -0.28655889422670994], [-0.0003260904076692111, 0.042582484572392325, 0.03614802258176053], [-0.08232220954100668, 0.0709850282684716, 0.013547220195047975]], "Cell-Size": [12.9, 12.9, 12.9], "Charges": [0, 0, 0, 0, 0, 0, 0, 0, 0, 0, 0, 0, 0, 0, 0, 0, 0, 0, 0, 0, 0, 0, 0, 0, 0, 0, 0, 0, 0, 0, 0, 0, 0, 0, 0, 0, 0, 0, 0, 0, 0, 0, 0, 0, 0, 0, 0, 0, 0, 0, 0, 0, 0, 0, 0, 0, 0, 0, 0, 0, 0, 0, 0, 0, 0, 0, 0, 0, 0, 0, 0, 0, 0, 0, 0, 0, 0, 0, 0, 0, 0, 0, 0, 0, 0, 0, 0, 0, 0, 0, 0, 0, 0, 0, 0, 0, 0, 0, 0, 0, 0, 0, 0, 0, 0, 0, 0, 0, 0, 0, 0, 0, 0, 0, 0, 0, 0, 0, 0, 0, 0, 0, 0, 0, 0, 0, 0, 0, 0, 0, 0, 0, 0, 0, 0, 0, 0, 0, 0, 0, 0, 0, 0, 0, 0, 0, 0, 0, 0, 0, 0, 0, 0, 0, 0, 0, 0, 0, 0, 0, 0, 0, 0, 0, 0, 0, 0, 0, 0, 0, 0, 0, 0, 0, 0, 0, 0, 0, 0, 0, 0, 0, 0, 0, 0, 0, 0, 0, 0, 0, 0, 0, 0, 0, 0, 0, 0, 0, 0, 0, 0, 0, 0, 0, 0, 0, 0, 0, 0, 0, 0, 0, 0, 0, 0, 0, 0, 0, 0, 0, 0, 0, 0, 0, 0], "Date": "2020-06-08 04:35:12", "Natoms": 225}
{"Energy": -1225.5200493248044, "Positions": [[7.62000036239624, 2.820000171661377, 11.680001258850098], [8.34000015258789, 3.370000123977661, 12.130001068115234], [6.710000038146973, 2.9100000858306885, 12.119999885559082], [7.300000190734863, 3.0299999713897705, 10.739999771118164], [8.180000305175781, 1.4200000762939453, 11.690000534057617], [9.199999809265137, 1.3199999332427979, 12.060001373291016], [7.65000057220459, 0.7900000214576721, 12.39000129699707], [8.270000457763672, 0.7100000381469727, 10.450000762939453], [7.309999942779541, 0.4300000071525574, 10.020000457763672], [9.120000839233398, 0.030000001192092896, 10.489999771118164], [8.280000686645508, 1.190000057220459, 9.470000267028809], [6.9900007247924805, 0.3499999940395355, 6.440000534057617], [6.75, 1.2100000381469727, 6.920000076293945], [6.350000381469727, 12.520000457763672, 6.720000267028809], [6.610000133514404, 0.49000000953674316, 5.510000228881836], [8.360000610351562, 12.790000915527344, 6.180000305175781], [8.290000915527344, 12.260000228881836, 5.230000019073486], [9.0600004196167, 0.7200000286102295, 6.100000381469727], [8.720000267028809, 11.730001449584961, 7.100000381469727], [9.720000267028809, 11.350001335144043, 6.90000057220459], [8.0, 10.940000534057617, 6.890000343322754], [8.700000762939453, 12.060001373291016, 8.140000343322754], [3.5900001525878906, 9.0600004196167, 7.440000057220459], [2.7699999809265137, 9.360000610351562, 7.940000534057617], [3.500000238418579, 8.530000686645508, 6.580000400543213], [4.170000076293945, 9.880000114440918, 7.3600006103515625], [4.25, 8.079999923706055, 8.300000190734863], [5.15000057220459, 7.62000036239624, 7.890000343322754], [4.900000095367432, 8.640000343322754, 8.980000495910645], [3.310000419616699, 7.220000743865967, 8.930000305175781], [2.7699999809265137, 6.590000152587891, 8.220000267028809], [2.4700000286102295, 7.590000629425049, 9.520000457763672], [3.7400002479553223, 7.070000171661377, 9.910000801086426], [9.970000267028809, 12.3100004196167, 3.0400002002716064], [10.830000877380371, 12.329999923706055, 2.510000228881836], [9.870000839233398, 12.989999771118164, 3.7800002098083496], [9.120000839233398, 12.430000305175781, 2.5], [9.84000015258789, 10.950000762939453, 3.490000009536743], [10.700000762939453, 10.690000534057617, 4.110000133514404], [8.90000057220459, 10.800000190734863, 4.010000228881836], [9.640000343322754, 10.100000381469727, 2.130000114440918], [8.790000915527344, 10.530000686645508, 1.6100001335144043], [9.470000267028809, 9.040000915527344, 2.2700002193450928], [10.600000381469727, 10.180000305175781, 1.6100001335144043], [12.49000072479248, 6.650000095367432, 7.309999942779541], [12.050000190734863, 5.820000171661377, 6.940000057220459], [12.39000129699707, 6.340000152587891, 8.260000228881836], [0.48000001907348633, 6.340000152587891, 6.960000514984131], [12.010001182556152, 8.0, 6.710000038146973], [11.079999923706055, 8.380001068115234, 7.140000343322754], [12.860000610351562, 8.670000076293945, 6.580000400543213], [11.420001029968262, 7.590000629425049, 5.400000095367432], [10.360000610351562, 7.350000381469727, 5.460000038146973], [11.730001449584961, 6.630000591278076, 4.990000247955322], [11.630001068115234, 8.319999694824219, 4.619999885559082], [9.110000610351562, 6.8600006103515625, 11.069999694824219], [8.640000343322754, 7.65000057220459, 10.670000076293945], [9.99000072479248, 7.020000457763672, 11.55000114440918], [8.40999984741211, 6.420000076293945, 11.640000343322754], [9.40000057220459, 5.920000076293945, 9.940000534057617], [10.420000076293945, 6.010000228881836, 9.569999694824219], [9.15000057220459, 4.930000305175781, 10.320000648498535], [8.530000686645508, 6.1700005531311035, 8.760000228881836], [8.980000495910645, 6.5400004386901855, 7.840000152587891], [7.750000476837158, 6.880000114440918, 8.460000038146973], [7.700000286102295, 5.4800004959106445, 8.610000610351562], [7.410000801086426, 10.440000534057617, 10.810001373291016], [6.940000057220459, 10.120000839233398, 9.99000072479248], [8.34000015258789, 10.079999923706055, 11.0], [7.350000381469727, 11.370000839233398, 10.420000076293945], [6.610000133514404, 10.250000953674316, 12.119999885559082], [6.560000419616699, 9.289999961853027, 12.630000114440918], [7.320000648498535, 10.500000953674316, 0.0], [5.260000228881836, 10.930000305175781, 12.190000534057617], [4.660000324249268, 10.320000648498535, 11.520000457763672], [5.390000343322754, 11.850000381469727, 11.620000839233398], [4.810000419616699, 11.260000228881836, 0.23000001907348633], [12.750000953674316, 3.3000001907348633, 3.8000001907348633], [0.21000000834465027, 4.110000133514404, 4.269999980926514], [-0.08000000566244125, 3.700000047683716, 2.869999885559082], [0.3700000047683716, 2.6200003623962402, 4.330000400543213], [11.300000190734863, 3.0400002002716064, 3.5900001525878906], [10.970000267028809, 2.880000114440918, 2.56000018119812], [11.180000305175781, 2.0799999237060547, 4.090000152587891], [10.440000534057617, 3.940000295639038, 4.140000343322754], [9.980000495910645, 3.750000238418579, 5.1100006103515625], [9.730000495910645, 4.230000019073486, 3.370000123977661], [11.090001106262207, 4.740000247955322, 4.5], [3.8600001335144043, 5.090000152587891, 12.65999984741211], [4.720000267028809, 4.590000152587891, 12.830000877380371], [4.019999980926514, 5.750000476837158, 11.910000801086426], [3.2300000190734863, 4.490000247955322, 12.15000057220459], [3.2200002670288086, 5.470000267028809, 0.9000000357627869], [3.9200000762939453, 5.650000095367432, 1.7200000286102295], [2.140000104904175, 5.53000020980835, 0.8300000429153442], [2.760000228881836, 3.140000104904175, 1.3700001239776611], [1.940000057220459, 3.6000001430511475, 1.9200000762939453], [3.1800003051757812, 3.0500001907348633, 2.370000123977661], [3.080000400543213, 2.2700002193450928, 0.8000000715255737], [12.790000915527344, 2.320000171661377, 10.840001106262207], [11.90000057220459, 2.120000123977661, 10.40999984741211], [0.12999999523162842, 1.340000033378601, 10.860000610351562], [0.3400000333786011, 2.8400001525878906, 10.100000381469727], [12.850000381469727, 2.799999952316284, 12.280000686645508], [13.25, 2.0199999809265137, 0.030000001192092896], [0.8100000023841858, 3.4200000762939453, 12.530000686645508], [11.640000343322754, 3.6000001430511475, 12.620000839233398], [11.320000648498535, 4.380000114440918, 11.920000076293945], [11.830000877380371, 4.010000228881836, 0.7100000381469727], [10.850000381469727, 2.8500003814697266, 12.65999984741211], [2.1000001430511475, 3.690000057220459, 7.970000267028809], [2.3500001430511475, 4.510000228881836, 8.510000228881836], [1.7000000476837158, 2.950000286102295, 8.539999961853027], [1.6700000762939453, 4.140000343322754, 7.180000305175781], [3.4300003051757812, 2.9200003147125244, 7.539999961853027], [3.390000104904175, 1.8900001049041748, 7.890000343322754], [3.440000057220459, 2.930000066757202, 6.450000286102295], [4.590000152587891, 3.570000171661377, 8.15000057220459], [5.330000400543213, 2.890000104904175, 8.579999923706055], [4.330000400543213, 4.019999980926514, 9.100000381469727], [5.170000076293945, 4.310000419616699, 7.600000381469727], [2.0300002098083496, 8.940000534057617, 2.180000066757202], [2.9600000381469727, 8.890000343322754, 1.7799999713897705], [2.0400002002716064, 8.460000038146973, 3.070000171661377], [2.070000171661377, 9.950000762939453, 2.180000066757202], [0.9300000071525574, 8.290000915527344, 1.3900001049041748], [1.1600000858306885, 7.2300004959106445, 1.3900001049041748], [12.90000057220459, 8.630000114440918, 1.850000023841858], [0.8500000238418579, 8.750000953674316, 12.960000038146973], [0.7100000381469727, 7.9800004959106445, 12.200000762939453], [1.7200000286102295, 9.390000343322754, 12.80000114440918], [-0.08000000566244125, 9.270000457763672, 12.750000953674316], [6.8600006103515625, 5.7900004386901855, 3.080000400543213], [7.579999923706055, 5.62000036239624, 2.390000104904175], [6.0400004386901855, 5.810000419616699, 2.4900002479553223], [6.87000036239624, 5.039999961853027, 3.760000228881836], [6.910000324249268, 7.100000381469727, 3.6800003051757812], [7.830000400543213, 7.62000036239624, 3.4000000953674316], [6.080000400543213, 7.62000036239624, 4.170000076293945], [7.600000381469727, 6.740000247955322, 5.960000038146973], [7.909999847412109, 7.769999980926514, 5.820000171661377], [8.140000343322754, 5.880000114440918, 5.550000190734863], [6.630000591278076, 6.350000381469727, 6.3000006675720215], [12.720001220703125, 11.90000057220459, 8.020000457763672], [0.6000000238418579, 12.510000228881836, 7.800000190734863], [11.84000015258789, 12.220000267028809, 7.640000343322754], [12.870000839233398, 11.010000228881836, 7.579999923706055], [12.49000072479248, 11.940000534057617, 9.569999694824219], [12.040000915527344, 12.90000057220459, 9.829999923706055], [11.730001449584961, 11.199999809265137, 9.820000648498535], [0.7300000786781311, 11.65000057220459, 10.380001068115234], [1.5100001096725464, 12.340001106262207, 10.070000648498535], [1.2000000476837158, 10.710000991821289, 10.110000610351562], [0.6000000238418579, 11.59000015258789, 11.460000038146973], [2.8600001335144043, 12.329999923706055, 4.860000133514404], [3.1100001335144043, 12.460000991821289, 5.829999923706055], [1.940000057220459, 11.920000076293945, 4.850000381469727], [2.6100001335144043, 0.3400000333786011, 4.520000457763672], [3.9700002670288086, 12.090001106262207, 3.820000171661377], [4.87000036239624, 12.670001029968262, 4.039999961853027], [4.369999885559082, 11.079999923706055, 3.8700003623962402], [3.559999942779541, 12.630000114440918, 2.6100001335144043], [3.7300002574920654, 12.300000190734863, 1.5800000429153442], [4.03000020980835, 0.7200000286102295, 2.6000001430511475], [2.569999933242798, 0.12000000476837158, 2.380000114440918], [12.110000610351562, 1.880000114440918, 7.4800004959106445], [0.27000001072883606, 1.290000081062317, 6.890000343322754], [12.340001106262207, 2.9800000190734863, 8.070000648498535], [11.010000228881836, 1.130000114440918, 7.660000324249268], [0.20000001788139343, 12.920000076293945, 1.5600000619888306], [0.8500000238418579, 12.090001106262207, 2.25], [0.40000003576278687, 12.890000343322754, 0.30000001192092896], [12.210000991821289, 0.7400000095367432, 2.130000114440918], [0.0, 6.25, 10.810001373291016], [0.36000001430511475, 5.78000020980835, 9.480000495910645], [11.630001068115234, 6.8600006103515625, 10.940000534057617], [0.8899999856948853, 6.010000228881836, 11.750000953674316], [6.0400004386901855, 6.510000228881836, 11.130000114440918], [5.369999885559082, 6.059999942779541, 10.150001525878906], [6.480000019073486, 7.810000419616699, 11.069999694824219], [6.550000190734863, 5.739999771118164, 12.030000686645508], [7.909999847412109, 1.28000009059906, 2.4800000190734863], [7.62000036239624, 2.260000228881836, 1.7200000286102295], [8.59000015258789, 1.6900001764297485, 3.5500001907348633], [7.62000036239624, 0.05000000447034836, 2.2200002670288086], [5.2900004386901855, 8.210000038146973, 0.9800000190734863], [4.890000343322754, 7.7900004386901855, 12.8100004196167], [4.75, 9.100000381469727, 1.7000000476837158], [6.37000036239624, 7.570000171661377, 1.4200000762939453], [2.6700000762939453, 5.990000247955322, 4.900000095367432], [2.0799999237060547, 6.310000419616699, 3.7899999618530273], [1.7799999713897705, 5.680000305175781, 5.820000171661377], [3.930000066757202, 6.1700005531311035, 5.1100006103515625], [11.220001220703125, 5.770000457763672, 1.350000023841858], [11.860000610351562, 6.440000534057617, 0.4300000071525574], [12.030000686645508, 5.539999961853027, 2.3600001335144043], [9.930000305175781, 5.539999961853027, 1.2000000476837158], [4.990000247955322, 12.420001029968262, 8.010000228881836], [6.010000228881836, 11.750000953674316, 8.25], [4.950000286102295, 0.7800000309944153, 8.190000534057617], [3.9000000953674316, 11.84000015258789, 7.750000476837158], [9.550000190734863, 3.3000001907348633, 8.420001029968262], [10.070000648498535, 3.9000000953674316, 7.320000648498535], [8.3100004196167, 3.5399999618530273, 8.869999885559082], [10.120000839233398, 2.450000047683716, 9.3100004196167], [10.120000839233398, 11.450000762939453, 12.220000267028809], [9.110000610351562, 11.90000057220459, 12.880001068115234], [11.210000991821289, 12.190000534057617, 11.960000991821289], [10.010000228881836, 10.200000762939453, 11.880001068115234], [4.25, 2.9900002479553223, 4.590000152587891], [3.380000352859497, 3.8500001430511475, 4.53000020980835], [4.53000020980835, 2.320000171661377, 3.6100003719329834], [4.970000267028809, 2.6000001430511475, 5.62000036239624], [11.90000057220459, 11.770000457763672, 5.650000095367432], [0.23000001907348633, 12.119999885559082, 5.550000190734863], [11.570000648498535, 10.55000114440918, 6.080000400543213], [10.880001068115234, 12.5, 5.550000190734863], [5.829999923706055, 9.40000057220459, 5.710000514984131], [6.78000020980835, 9.520000457763672, 4.810000419616699], [5.9800004959106445, 9.880000114440918, 6.960000514984131], [4.770000457763672, 8.960000038146973, 5.320000171661377], [2.9900002479553223, 1.3100001811981201, 11.510000228881836], [2.760000228881836, 0.9900000691413879, -0.20000001788139343], [3.310000419616699, 0.39000001549720764, 10.730000495910645], [2.869999885559082, 2.5300002098083496, 11.040000915527344]], "Forces": [[-0.14033549223685823, -2.594366068434556, -0.17518381391388163], [0.4695857189611842, 1.519619291051688, 0.24513090093486334], [-0.6148588557869479, -0.16754969659281757, 1.7577931610589705], [1.1548546098865375, 1.089850249344436, -2.087984844992979], [-0.1605538917047815, 0.6522388236065795, 0.879275075874105], [0.8876568743556499, 1.032620649838652, 0.9093490328660719], [-0.8581573507375277, -0.23418145271674243, 1.1425243562548892], [-1.2432376881926699, -0.47525803443198367, -2.741304811786418], [-1.6445028654571092, -2.218186032793425, 0.7078184943355168], [0.18544367657911756, -0.9143797110988864, -0.280483475823714], [1.8486173855581256, 1.9521051248468335, -0.4125084383696655], [0.3292701827121363, 0.15385744653141348, -2.5627692464339007], [0.003234541170341961, 1.1585359650413876, 1.19415027702671], [0.07821449323595694, -1.502699982137482, 1.2492604486450565], [-0.4777398398322866, 1.2178005903357145, -1.5191840915544172], [-0.2659051978984005, 0.09281135240610784, -0.0874154464917614], [0.06062292635334723, 0.12053193122603116, -1.1413817433258633], [0.38300601102652093, 0.8178631072836049, 0.050057664088942265], [0.2755473138264891, -0.4771826616172051, 1.1628809142976724], [0.7538138797258965, -0.3414288965920332, -0.37496216001245053], [-0.5800350392124861, -1.018807297939164, 0.44376892222830266], [-0.20520401716296935, 0.1414368508261308, 0.9174083100449818], [-0.4970884426913325, -1.8586710295157147, 1.2209050041912641], [-1.561447788414823, 0.10467622735304417, 0.4058968463488322], [-0.4918892917512625, 0.23974378602770005, -1.7597815124155587], [1.7939718689646285, 1.8700099868831097, -0.7832280286796529], [1.3483755013465284, 2.309022172251138, 0.6024129837858114], [0.062032702528329584, -0.9440395349594194, -1.5454943156282408], [-0.18998435137842432, 0.7672233318578708, 1.2999207227390326], [-1.765881614180618, -0.20133286488053456, 0.933038157156942], [0.24713037278218006, -1.6688885952698174, -0.08320270047157247], [-1.4164794098936009, 1.9996796679469426, -0.395853305624278], [1.055097703055511, -2.4830734061654236, 0.4981898909679573], [0.15380896508348152, -1.8940891238476043, 0.6220009434633493], [1.4352817640256008, 1.338126582547185, -0.848357511442653], [0.40967145802676314, 1.3557009660894004, 1.210389390360807], [-1.5566198478330604, 0.7007653139186744, -1.708402333845591], [-0.6899026769485704, -2.212494178793606, -2.3067165008713517], [0.3590250712992379, -0.6147519785116788, 0.32007753621810153], [-0.8053312204158728, 0.06045656227729913, 0.9981082038291685], [1.290504622943119, 1.2066177090401125, 2.789782998106388], [-0.4531947615047305, 0.3967101103136769, -0.7357489902859449], [-0.23230650979297987, -1.0642416781701394, 0.5169685158580155], [0.3576567323948008, 0.1768137801870515, -0.9536822065093069], [-1.7554544094743227, 2.2472775014151445, -1.7036861352830441], [-2.1422193299944077, -0.9389372519765186, -1.4023854080913896], [0.6571758982451961, 0.3619547065599648, 3.697219711103156], [2.810097258012747, 0.41604747748252857, -0.7197957555967294], [-0.246728152889497, -3.5606874479692165, -0.4874060258450876], [0.28886540015597534, 0.625984806756218, 1.6405017495421417], [0.33286007846411897, 0.5177954008568579, 0.33074787705789743], [0.16686456865938973, -0.1814582762487119, -1.1058247165397936], [-1.1561894565319089, 0.4898480969856086, 0.23315581139394045], [1.219921458922124, -0.7702803048940902, -0.3611126323408837], [-0.20541822519335184, 0.6829731874825903, -0.6209967476940947], [1.2911304784207893, -1.3050555064456553, -1.8504780578241706], [-0.671770067025512, 1.7020026290476005, -0.3785017349755389], [1.4173397086707697, 0.5753213329748214, 1.2418873383233682], [-1.493703925117739, -0.7388084008683989, 1.6878080932028354], [-1.8801159768848774, 1.1606470921457595, -0.49195504167804943], [0.8282972846684653, -0.07105193067363304, 0.530036158998765], [0.2606998735066194, -0.9798411758261799, 0.11294591384294743], [-1.1860886334346556, 0.7062577819931155, -0.7950340494711609], [1.3512582856670552, -1.2124288893099642, -1.1199688990512893], [-0.8330725949477059, 2.5940570333070205, 2.1004456057643157], [0.5408404383831776, -1.8940215100727549, -0.6305745989353968], [-3.246095976236052, -0.998856001028597, 2.5281362988482265], [-1.06103166656953, -2.5386893660668433, -1.6052502806488222], [2.1577660091294835, -0.1910699356683678, 0.18711424354501108], [0.7904968055635596, 2.755769803185112, 0.7365013192809474], [0.36213690325441183, 1.198898788808538, 0.9535224163783682], [-0.100260891802246, -1.8797646495713929, -1.6251454801573242], [0.9902378438265828, 2.066734968665534, 0.4897333579531018], [1.7737397634079897, 0.13998129174752655, -1.8424333565298627], [-1.3728026566938698, -0.48876616314912547, -0.05253628914946458], [-0.19731833812635957, 1.1937257578034515, -0.506380872406995], [-0.008814569744074973, -0.548104242655208, 0.7521575838205387], [-1.2194052095990482, 0.5719318200131723, -0.9691858167229289], [-0.5075769485273187, 2.5275917379639634, 1.5600536535172171], [2.027162461761009, -0.09967169679443738, -2.1896593894676055], [0.939088900566888, -2.146417425159986, -0.5656742292439624], [1.9416193312284662, -4.752575757806009, 0.29579015627763805], [1.0898422295240735, -0.2827895638863271, -1.0155284421899098], [-0.1692678733478262, -1.242418094758113, 0.08196018283244023], [-2.662798997875138, 4.3228391030078335, 2.9452171179923607], [-0.7834159450239268, -1.0613428148750006, 0.6178346605311427], [-0.7133694545631801, 0.9490996943953101, -0.18808743972597558], [-0.05407866050770912, 1.629794051687979, -0.38533910985097614], [0.3178952556527462, -0.2023001792646761, -2.8601105154969106], [1.3421082785895748, -0.49017967391873557, -0.05429163295225157], [0.9208982881878585, 2.0729456633461525, -0.9235603838935412], [-1.013089614618638, -2.139289447040392, -0.9504159709450358], [-0.6483083441692725, -2.759291282041203, 3.1212107459958864], [-0.4313602770671166, 0.6622388627513726, 0.7560301855887993], [-0.7264159428007236, 0.713805910234387, 0.26562385220830803], [0.318268555483108, 4.052655294277206, 2.142673124853771], [-2.183104470714786, -0.15512383862755, -1.0574922035835996], [2.0353053969409687, -0.129303813023455, 0.8379205413519822], [-0.5137793857671227, -0.43412596343774823, -1.6675715783988998], [0.6367834982582233, -0.17822666004195606, 2.3527841434150893], [-3.0219207919127724, 0.9400791327655361, -0.42929095502141684], [1.7703555469712842, -1.6204205228741226, 0.09629767036226938], [1.1470057948569292, 0.9524126016074926, -0.8091004916621801], [0.05701367418118727, 1.486264984170901, -1.5396336359427347], [-1.0992862787594946, -1.6347319832140699, 0.41888069406182776], [1.1766166598991146, 1.108268820026251, -1.2897372101792983], [0.08239156775459147, -1.7368542054075944, 0.04414073724399187], [0.3246747740164473, 0.5968122040205742, -0.41279007466567685], [-0.11368700994994073, 0.17199685953152416, 0.6088526926532141], [-1.2056052874545016, -0.4024703138001617, 0.3957731796378857], [3.628225663186232, -1.4638098653608276, 0.08950896217722422], [0.5319375536734724, 0.8104886399923436, 1.4289903173304646], [-1.6111165583827853, -0.07115493472900108, 0.13180807435965589], [-1.3579233282097338, -0.07016005212538261, -1.7914579110538589], [-1.955244636767283, 1.6171502589620328, 0.20093865922940124], [-0.5710330046779449, -0.728568861844272, 0.45657942215809505], [-0.22627946272080662, 0.23369483521503162, -0.05597603919809579], [0.84152986729899, 0.3983303227648402, 0.836520583836175], [0.5179752077745621, -1.0171160118737566, -0.36790358179984484], [-0.6898013011433712, 0.9023416525877729, 1.0626006571042705], [0.061566168793482846, 0.5524306324303709, -0.854249407649279], [-1.3421552552044513, -0.5975778660626828, -1.2515241812864322], [2.4775350984449402, -1.28605323043153, -1.1537555002936357], [0.3559274646808293, -0.49765049391937255, 1.6243242167102665], [-1.3954470978135574, 2.035183060481448, 0.6131119960277371], [0.507973612573795, 0.13300610947532757, 2.4512768252089527], [-0.3306380061413473, -1.114802862806403, 0.7176241644526709], [-0.5996995485289315, -0.7132535238588189, 1.091863346532263], [-0.03901023275982269, 1.4670838900450691, -3.0460025232121164], [0.7603963850977309, -0.8492832532944559, -0.2305876857454882], [0.47866333478313805, 0.579279762877692, -0.980705025218533], [-0.6817418089335313, 1.2325250646051642, 0.07053284856794637], [-0.5816608013496988, 0.49287890610685287, 0.9010431004008743], [1.6930033432783842, 0.012197914346455454, -0.8496293134777331], [-1.6783545799941881, -0.29845012446403, -0.9114104858915878], [-0.2476080393737239, -1.172130651056322, 0.7912044712997854], [2.060464386803039, -0.02360024971896377, 2.8898714036834368], [0.039263122911713216, 0.5491147043608984, -0.054219960065746524], [-0.813664373199987, -0.10581086001978816, -0.6799953188721256], [-1.085449347339403, -1.0999528395672862, -3.145646570480582], [0.23830517813668786, 0.8038009656101558, 0.39080791856666036], [1.1292277749591344, -0.1562451771912381, 0.2304652336408232], [-0.5816844674391506, 0.5992313377747546, 0.4662867744179871], [0.36533347362893437, -0.09699634661253849, 4.827831598705831], [0.5296234114496142, 1.4260631062444413, -0.7891296995441266], [-1.314418154615053, 1.616468317869425, -0.7870582571969941], [0.16656712327845016, -2.026975912093185, -0.4790150351982069], [-1.527414603760544, -1.0154571061066504, -2.0457688659414246], [-0.48661961618869704, 0.7968171488710455, -0.3677438978798869], [-1.0491851540899084, -0.5099479628977958, -0.14665581016843646], [2.220482718754927, -0.2284955063267499, -0.46933189684860727], [1.2024904855090655, 0.9916376101077867, 0.4810604411198928], [0.25583371403556515, -1.3067214983723594, -0.32933221028934545], [-0.4367812517732018, 0.5196696982103753, 0.855613395801499], [2.717844526547597, 0.902685718050328, -1.251848714968552], [1.0609655296858658, -0.15188850197662596, 1.9760813171095608], [-1.9768867056596195, -1.8323758682355806, -0.5238882534615802], [-0.6706229504202607, 2.132558352239647, -0.25511536395615575], [0.14499011700217834, -2.229719305432033, 3.5161272080937325], [0.3917904125972057, 0.6685640042972724, 1.414338445468619], [-0.282196867518641, -1.4468159189759824, -0.06265739845414461], [-0.607845435322427, 3.2045132068934854, -4.5462553533160825], [0.6567978389847576, -1.2432368594033727, -0.3352710306433893], [0.6227491059907715, 0.7694376041940859, -0.4663653875105721], [-1.5590379974116584, -0.5283124591720937, 0.8255299560491921], [0.9496013139644014, -2.7867848010718244, 1.1549289703972159], [-1.7978888845094578, 1.5822751297297877, 0.5451380407957183], [-0.6339461423345907, -0.4996428286306195, -0.5720185450900555], [3.1111833653520335, 1.8619268779446325, -1.3767538024759622], [-0.35965428820047174, -1.051617660742132, -1.6110173187373478], [0.26605567316550427, -0.7215124197870781, 1.2191535030297351], [-0.35948799971133716, 0.8865453036732301, 0.8299849804585125], [0.27261083568329597, 0.349992754140831, -0.5380184845511452], [-0.5274988752861135, -0.6807803798102423, -1.4000513210703076], [-1.3451184062547499, 1.2600744566454414, 4.56327406412035], [6.414309538983571, -2.054923222464481, -0.8677290224468931], [-3.246898679430165, 0.9819575363999276, -3.073329701647566], [3.358696848783159, 2.758223731590536, -1.4479774668697558], [0.0759624915933929, -0.06634347580089814, 1.6528891284041427], [-0.929498839265257, -3.6863796547567222, -0.3528760671925571], [-0.5681136205783534, 0.24201224091719342, -0.5767706879806573], [1.2055868669907424, 2.9788198924252445, 1.2052066279252087], [-0.729211520066123, -1.298595981973522, -0.6509504839174611], [-0.9652774984508473, -2.2875088208339585, -1.0088317071849038], [0.03323647552308888, 1.3956373399539554, 0.4487194287561442], [2.447356693205873, -2.0531231916727557, 2.3639069329780455], [-2.7298402223940514, 0.26724735900204216, -1.3828096248176804], [-0.3082043738111698, 0.11768045460449009, -0.35338372230684567], [-0.9188458118843817, 1.0565207521354891, 0.1299224012149606], [-0.4806224334522475, 2.3714361611078547, -0.5135682145773167], [1.5777344215781393, -0.3575577302701858, 0.4594861771954388], [1.2773297374611468, -0.6829014713261223, 0.8342367258167688], [-2.794503703576986, -0.34742515482255454, 0.07374868257979951], [1.4285527656951391, 3.111974458320341, -1.4400758411159493], [-2.4460392591746456, -1.1322503766582641, 1.2572035835472843], [-2.19491578222169, -1.5289575694727784, -0.04442660033243371], [2.6291265781821154, -0.3353592723839678, 1.1255940727060998], [-2.130718391058695, 1.3301095387512172, 2.3202571355801975], [1.169012657372466, -0.24749699626925836, 0.8897081641434247], [1.0372539835470913, -0.47451963047862666, -0.6033339613633463], [-1.1125486346344975, -1.004716997480063, -1.3405603864503353], [-0.42544123771767767, -0.0946053558888666, 1.810445247458111], [-1.9739380929232933, -2.28743385071016, 3.9212899780261714], [1.4294758812120605, -0.276372487538859, -2.2778266472936375], [0.0750814855748643, 2.881027469131508, -2.156902447226212], [0.620626176372559, 0.31805307339597355, 0.10731879647151038], [1.3856548033137277, 0.7841764461720101, -0.785546594665455], [-3.4363412880123496, -2.0320583598288695, 0.6657371850604937], [0.8727768375162647, 0.9130912092360681, -0.6979738525422612], [2.9476178971104803, -2.4605441856091588, 1.5880679775119686], [-1.3003329515216244, 0.6553361530477745, 1.0619579722654555], [0.44142661313300713, -1.8077181000765812, -3.984889192627487], [-0.4992983507088991, 1.5108157418682158, 0.05357684129116907], [-0.9486917923179861, -1.5987827495936107, 0.753748045774221], [-1.4380253611165204, -0.5494487721967397, -0.8004838272786717], [1.7658584133292774, 0.7416400373330229, -0.5030938044566774], [1.8007725318325183, 1.338838503086484, -1.1191716131440193], [4.3559544000960715, 2.484221818155991, 0.3946824565679368], [-0.911321636909551, 0.32804280130701663, 2.388544053744086], [0.07444914880947112, -1.505152021825185, -2.8831289963686277], [-2.8954750065753583, -1.5796266131013657, -0.9985778551890641], [-0.059101665369475996, -0.07748453257097132, -0.9233802881869932], [-0.0009406572200220225, 0.2303260244948902, 0.701219041288341], [0.37209923117565225, -0.06403502498063623, -1.0172565630566899], [-0.10759787166606852, -0.3221416113717324, 0.76380418692445]], "Cell-Size": [12.899999618530273, 12.899999618530273, 12.899999618530273], "Charges": [0, 0, 0, 0, 0, 0, 0, 0, 0, 0, 0, 0, 0, 0, 0, 0, 0, 0, 0, 0, 0, 0, 0, 0, 0, 0, 0, 0, 0, 0, 0, 0, 0, 0, 0, 0, 0, 0, 0, 0, 0, 0, 0, 0, 0, 0, 0, 0, 0, 0, 0, 0, 0, 0, 0, 0, 0, 0, 0, 0, 0, 0, 0, 0, 0, 0, 0, 0, 0, 0, 0, 0, 0, 0, 0, 0, 0, 0, 0, 0, 0, 0, 0, 0, 0, 0, 0, 0, 0, 0, 0, 0, 0, 0, 0, 0, 0, 0, 0, 0, 0, 0, 0, 0, 0, 0, 0, 0, 0, 0, 0, 0, 0, 0, 0, 0, 0, 0, 0, 0, 0, 0, 0, 0, 0, 0, 0, 0, 0, 0, 0, 0, 0, 0, 0, 0, 0, 0, 0, 0, 0, 0, 0, 0, 0, 0, 0, 0, 0, 0, 0, 0, 0, 0, 0, 0, 0, 0, 0, 0, 0, 0, 0, 0, 0, 0, 0, 0, 0, 0, 0, 0, 0, 0, 0, 0, 0, 0, 0, 0, 0, 0, 0, 0, 0, 0, 0, 0, 0, 0, 0, 0, 0, 0, 0, 0, 0, 0, 0, 0, 0, 0, 0, 0, 0, 0, 0, 0, 0, 0, 0, 0, 0, 0, 0, 0, 0, 0, 0, 0, 0, 0, 0, 0, 0], "Date": "2020-07-16 07:44:33", "Natoms": 225}
{"Energy": -1271.973455704319, "Positions": [[8.25549432800214, 4.329791482631705, 0.5327400897535169], [7.372073829404082, 4.939567964062658, 0.4315249277026685], [8.820133015995186, 4.442131264277705, 12.542429345018595], [8.899205627609721, 4.731509838931683, 1.2989385743108997], [7.841711771897242, 2.933322825802964, 0.7777125357007192], [8.731008797296107, 2.2995690349756392, 1.0143881315718333], [7.248569659609655, 2.9558830920523937, 1.7209979526193269], [7.090866798403142, 2.3683454370540193, 12.489047184154341], [6.598788021012807, 1.3927058853254661, 12.743396137805593], [7.82156004200747, 2.1740653652629587, 11.660268631975795], [6.309730094912452, 3.074746167379853, 12.10428915060044], [9.431040548569577, 1.5936846674519898, 7.54042017534683], [8.698277928486204, 1.8562332998748632, 6.824499460997864], [10.360344129664625, 1.7686180278031445, 7.063612428848711], [9.341744867685444, 2.2883562872695236, 8.337907650157721], [9.31091284819737, 0.19365687459903946, 8.031840659152435], [9.519231263278861, 12.387832349473275, 7.185815647986792], [10.120573855865498, 0.06150092300684057, 8.802778376956642], [7.932074492167851, 12.85861809364136, 8.597488575832418], [7.944774226979492, 12.003558090750069, 9.310553636480607], [7.185893001318774, 12.640633525128072, 7.793503342229474], [7.585568471046797, 0.8604225151048538, 9.169716255203005], [5.539087407624386, 9.142954881991066, 7.185637937703339], [5.922427533605949, 9.929222500968736, 7.762967108938483], [4.653017886474723, 9.502053954020734, 6.6760285799733685], [6.251644280814967, 8.886509481624017, 6.449188056973382], [5.190122021034163, 7.9868074961768265, 8.048661482865693], [4.577367822547826, 7.273433856330097, 7.419546279697339], [6.1414578518616825, 7.463140155844903, 8.338202679629534], [4.478576420387875, 8.396175358731442, 9.315965482485861], [3.5608208282371407, 9.002490917954317, 9.109389986597055], [5.161627711984201, 8.994131078454398, 9.9780302110704], [4.173009647777239, 7.4989523049104285, 9.918633580350761], [11.157074808228604, 11.5475766852498, 2.941837853460113], [11.094720051271782, 12.464487556312571, 3.5135018678520367], [10.489160482845618, 11.69732703201573, 2.11414225327864], [12.142867031149727, 11.448705116577958, 2.5613770925630432], [10.735772834295213, 10.387153942130176, 3.792882878011794], [11.596334209645109, 10.097364266885815, 4.46003396862854], [9.906275111294379, 10.717186952292709, 4.48804408843344], [10.253888850688572, 9.219307848839211, 2.9464786084809282], [9.3174179845163, 9.504844466262323, 2.391228012846864], [9.984182042506541, 8.331889055285185, 3.587551024184175], [11.033165636206228, 8.872841082809273, 2.204616007572514], [11.722630307363048, 5.814999408076731, 7.833058206536406], [11.297680339519129, 4.873690018361696, 8.059422751470779], [10.977037308709614, 6.578541436134263, 7.731241045321587], [12.27805987893613, 6.072326962870239, 8.733997312332583], [12.596745086385344, 5.698177120975326, 6.626276775151341], [0.685243823477451, 5.295996814314741, 6.976786790334062], [12.142151328098283, 4.92573851016583, 5.940473960709496], [12.74689289968065, 7.041785146268115, 5.958449330461829], [0.11427774898966671, 7.824303036175965, 6.705758334353344], [11.80511770504434, 7.34668893302053, 5.424185817665695], [0.6596644058120391, 7.008816357846546, 5.198845748326134], [8.210267552054864, 7.948012313029246, 11.256017891708789], [8.28625000371137, 8.491393027256098, 10.340588071290183], [7.204195632909442, 7.903397381554534, 11.599730173230077], [8.394139079733803, 6.924860380890764, 11.022185566614978], [9.143344712188576, 8.424880434220228, 12.31535902999948], [8.946712718073563, 9.522751623712596, 12.478088020836966], [8.87298726738458, 7.914351613621583, 0.395245414673384], [10.593656571944356, 8.191982328768177, 11.901603514897669], [11.0347876174813, 7.292908465747046, 12.38170742488515], [11.223681291004617, 9.077407120430532, 12.137886954510018], [10.664900859667549, 8.023821978574384, 10.803591239957733], [4.955184848253302, 11.93944952491992, 11.584865128651513], [5.972590065715417, 12.234158586232882, 11.717680973481745], [4.314199500139252, 12.716382353969038, 11.914679375710737], [4.792537505374272, 11.799388285286163, 10.533310735757532], [4.6429102953293695, 10.708338185104827, 12.352856606121474], [5.482900307398354, 9.981580268134064, 12.243811170885346], [4.63482362344139, 10.980939006168379, 0.5418021910428737], [3.3076657439541997, 10.120222404686977, 11.952594794139731], [3.232452616421873, 9.946468939955956, 10.84635010009356], [2.4953650944376258, 10.829478096837908, 12.276369316381725], [3.1544625737336425, 9.11822586041866, 12.458836390272069], [2.4491216792745663, 1.7464509874324583, 6.196420218186584], [1.7865185384352886, 2.3518413142173054, 6.771613931382798], [3.1621510618803566, 2.36770825055749, 5.726862868855209], [2.943523428677355, 1.136120596713568, 6.92414633006463], [1.6882302943356178, 0.9083787098842081, 5.248069841061544], [2.431595295286988, 0.25253386623048923, 4.724006152998563], [1.0185120770982414, 0.22845978411064116, 5.8508179263314375], [0.9121561719141782, 1.7445387217023283, 4.243480644384362], [1.5533341279249135, 2.5358551055804948, 3.781859723895379], [0.0431413796503842, 2.234548436395004, 4.735552179468562], [0.5183300525275477, 1.110276446185568, 3.3963029697773632], [4.281550086578086, 4.789519459156282, 2.905728268068213], [3.678302068297814, 5.019739077578633, 3.7437641176188374], [4.390156295605811, 5.6307794228351495, 2.2693452658203173], [5.228176012953804, 4.442058098170147, 3.293443041804288], [3.6039340639499495, 3.6792100332483826, 2.1946695586566043], [4.302013773862817, 3.272351043577235, 1.4108393181202958], [3.4547117089111503, 2.8768261907667894, 2.9719626417580343], [2.2829943086799127, 4.060465221373277, 1.5448421202522349], [1.7197937011811462, 3.1164039824257466, 1.3329490570926195], [2.4588079921705606, 4.5821043447803005, 0.5788650793089057], [1.6232923477512595, 4.704672866127734, 2.18437817808034], [12.342204207762283, 3.269354528807279, 11.639807567602253], [11.973514804759251, 3.5024877173450815, 10.677813158424854], [0.47943392752316244, 3.0087040254016095, 11.594527865910651], [12.228116727900915, 4.110042763483836, 12.258365851448493], [11.60732510331318, 2.101230860042835, 12.21545018505313], [10.509051260623984, 2.359452130197481, 12.254249680048135], [11.695139301438875, 1.2277290891342367, 11.506469706762962], [12.148901825686607, 1.7566800610411983, 0.6954134206987389], [11.954670812726118, 2.564404061450081, 1.4369927031922785], [0.35135272057082256, 1.5730118321250377, 0.6496211808082188], [11.718498342060759, 0.7969405533425112, 1.0908659638218516], [3.2393875687120715, 4.534206155894541, 9.518677148249122], [2.6054365934999377, 5.235632016932368, 10.050364669412653], [2.677088133383271, 3.6594348278074555, 9.408585122567803], [3.3830022577361167, 4.865115434453542, 8.521267331139525], [4.525206435585875, 4.233837185040699, 10.167496287030568], [5.17615036852959, 5.14948555442113, 10.106654433243714], [4.325346469464566, 4.019678496413592, 11.258956105825435], [5.197413823295734, 3.070859766195881, 9.465347392754648], [6.3033431650704435, 3.0339900239636455, 9.68318145907647], [5.076795440118828, 3.17464200564892, 8.354765748169775], [4.715009680312214, 2.1037355708757235, 9.777471836720679], [2.801086309198227, 8.254749006095743, 3.124526781647748], [3.502525006350541, 7.993998656932921, 2.386946418949843], [3.044379859180771, 7.743733313288317, 4.028040395393242], [2.8340356888039406, 9.298570416629218, 3.2783363036618716], [1.4287818292023091, 7.899743459724541, 2.67781928356985], [1.172167129254068, 6.847928354980726, 3.0076793333732477], [0.7308929490502863, 8.584003117560917, 3.2434563442163156], [1.2795549789829272, 8.054302155535115, 1.179590460191377], [1.444790156671854, 9.120333800853885, 0.8974615980255399], [0.2502462666843938, 7.761030360454528, 0.8588811155999464], [2.013957666893544, 7.408661323864786, 0.6276532286701638], [8.943878400426314, 5.090709890637264, 4.528767630513875], [8.02168845354761, 4.649334996336592, 4.2257184509567605], [9.48575516949572, 4.267396851601576, 4.949790015540427], [9.486435535355605, 5.452314759345186, 3.6615710042575484], [8.691884406892285, 6.199018554262979, 5.456606244847417], [9.672700022667048, 6.571457671875802, 5.860686642893245], [8.24024846207891, 7.0487546720872905, 4.852321877784198], [7.723476655762387, 5.851710055461961, 6.573619590746393], [8.004097109152744, 4.9376888207185985, 7.160233439391605], [6.699317316129121, 5.698053532743533, 6.153991399376365], [7.67579430368075, 6.692373724026731, 7.31032359809338], [1.0838811235612018, 11.978148128463445, 9.550188180357408], [1.779022321053775, 12.402842871585777, 10.228865825509285], [0.6526485845184643, 12.810048535225977, 9.05106605191048], [1.5661904431248597, 11.406140503209917, 8.79159322794982], [0.06425806886140475, 11.160313994931785, 10.261845801584453], [0.6350420940031177, 10.461492914132508, 10.928770131795595], [12.37066581635466, 11.83533850410257, 10.944043745010154], [12.073889453070315, 10.34541660865011, 9.339388757744212], [11.543998749800625, 10.9755166142328, 8.578314790961617], [11.275704839906197, 9.825148393058646, 9.936566148160853], [12.658841223809087, 9.553032806271762, 8.796199708191645], [5.043125588092183, 11.579965685200278, 4.034260289381485], [4.221054737208124, 11.498655966683629, 3.343359461231634], [4.6750157250764595, 11.90357664385414, 4.966683010512424], [5.468731894352543, 10.587431707273662, 4.171601080080186], [6.122964941747727, 12.449730729560684, 3.51945177058988], [6.451121305491516, 12.01128497623551, 2.5323337760334685], [5.712689361857499, 0.5744631372845876, 3.3100453502941782], [7.315377477751126, 12.52484218303996, 4.463849759985488], [7.662819334643632, 11.497973295043886, 4.710202063498884], [7.051048282918556, 0.14548754356942545, 5.417699882206968], [8.170180733084628, 0.18225838177163847, 3.992035305282177], [12.69400904535703, 2.436127453404064, 8.463977918809217], [11.733021941812904, 3.1438270027719186, 8.918338611034875], [0.9306309500871204, 2.9634868176368263, 8.261649289857749], [12.492976944766973, 1.2065992902832081, 8.20925325658627], [2.119055241383191, 12.08692298562356, 2.122614686125434], [0.8903770283482062, 12.029723448247479, 1.807931884125637], [2.738204636933305, 0.28735453834837094, 2.153749274750652], [2.7613790898446626, 11.00759804420869, 2.413934250573324], [0.8681056175740287, 6.97837063805649, 10.72365305673267], [0.8250365619503128, 8.20750440331079, 10.944063539544631], [12.748416566484613, 6.353818844954309, 10.262365162299174], [1.9363174274705608, 6.315846481107443, 10.98353450412596], [5.2892010076148015, 6.637530061495277, 0.1395738046669648], [4.3660130397359165, 7.046576130772876, 0.9167915678595266], [5.667412619756605, 7.357332596999214, 12.070485492976413], [5.783253561137105, 5.479932391612699, 0.34325272034581145], [10.34409105226405, 2.071547917105687, 4.323185613544962], [9.795229779974088, 2.391794828623268, 3.2559027923788735], [10.807430917028803, 0.8768687772519528, 4.527847341674928], [10.463071055830657, 2.9013665249658818, 5.293476441108312], [6.527666446827461, 8.495837382905792, 3.2155559262970943], [6.541711990654046, 9.269591835410246, 2.21843053769502], [6.219401741626363, 8.997548464155203, 4.383543214633158], [6.779897936510415, 7.264686613080677, 3.113716978333341], [3.049115884400672, 5.557976068414239, 5.815062928081106], [3.3869502000852614, 5.3326903560534955, 7.012083221410721], [3.3010377407621294, 6.698064590455863, 5.319009516793791], [2.4896263647390984, 4.6551181740744445, 5.121856206447771], [11.190871445724609, 5.673127682300483, 2.1395106783744766], [9.900179782720663, 5.905049122061253, 2.1227156044672135], [11.834286751294568, 5.986057880059749, 3.1527794387756685], [11.722169654575842, 5.1242057856089716, 1.127119287424769], [4.267005407311896, 12.282383675747289, 7.96748169290014], [3.4505257759050982, 0.2435324247797016, 8.441289911605677], [4.417663814486634, 12.180560516370475, 6.727002205239166], [4.923415841497972, 11.535079226585921, 8.767891902637041], [8.757095252161292, 4.631788646027214, 10.17483066373443], [8.76981784831698, 3.5931176300193166, 9.444795787221677], [9.756458944675826, 4.926774225336268, 10.916512843579463], [7.73283854195531, 5.381231596683512, 10.204557381954343], [8.971068670042143, 12.202225462557422, 12.733536360173995], [7.80118887282393, 12.123556882717098, 12.237270966434545], [9.986417435454124, 12.094276725164768, 11.986569483009132], [9.116181903607993, 12.39273105128191, 1.0953522730012064], [6.143531772763504, 3.1048902726932512, 5.1263022278671], [6.498481325351886, 3.7553660744045176, 4.061973887263661], [4.9105961717773186, 2.8947858490514196, 5.316122919182609], [7.018102690138626, 2.7139074316433915, 5.927945972753853], [2.081170286172872, 9.976730323649093, 6.18116172466988], [1.090659041010017, 9.87118023877666, 5.419796130817976], [3.262702374890548, 9.82379414992181, 5.700742598595421], [1.9415668394385674, 10.221211131814142, 7.4258097896387705], [9.095874039253092, 8.96485973353912, 7.73620449182413], [9.763169656774592, 7.907522190006181, 8.012397098191169], [8.107373338321452, 9.268375031001845, 8.509730638487218], [9.370689630425018, 9.680137073124433, 6.750977844639575], [2.774805070352315, 1.6267633420003702, 11.793276792584042], [3.8898608909779693, 1.831915011464417, 12.30615775511638], [2.34005907162479, 0.4199346827557772, 11.700523766156978], [2.07804353230541, 2.5911933565361247, 11.34139041409034]], "Forces": [[0.16616402280974268, 0.10239022042395196, -0.07482751652262955], [0.09574437795252334, 0.010028259062069405, -0.05413504089313229], [0.07728794841184125, 0.07208624457413637, -0.10998388677600344], [-0.050693967855130626, 0.27228156714895463, -0.19843036464421385], [-0.0572411670587189, -0.14049161974108634, -0.007639184104532475], [0.15331086460084348, 0.05150834398806258, 0.039827813874288916], [-0.23165684104870723, -0.05621314865131199, 0.07928558003187043], [0.06915846184935957, 0.08309279482364836, 0.0012790430084131104], [0.19523545890716978, 0.18708991981719544, 0.011616366396825152], [-0.13884729044171684, -0.017541179974293948, -0.06927696354248362], [0.01998943402633896, -0.060149764559926926, 0.12194735991099065], [0.016947377620585527, -0.18963763644161818, -0.12304051042208335], [-0.05910392881029326, -0.07724722465829856, 0.12456226970718022], [-0.14994953105363104, 0.006083837168826013, -0.03470672365639679], [0.04891854481653677, 0.09939412390526009, 0.0765368646255783], [0.06450858585496444, 0.10191142187701556, 0.04428794637340154], [0.06469848672665918, 0.10365549782728012, 0.06414388423571986], [-0.2015328541761947, 0.052035028267241386, -0.1512431014756741], [-0.057414134173319795, 0.13938125191950163, 0.13577851904497093], [0.017995354147652257, -0.11574478802666117, -0.03450100079420825], [-0.0006194502719203466, 0.03956183044442239, 0.050358998105108986], [0.012005055309025346, -0.1131118840987063, -0.02382541733284185], [-0.13511784275086325, 0.001399091577894257, -0.15404322025053324], [0.04897470558920292, 0.1522972616276378, 0.08054623871041512], [-0.13165957715509563, 0.018748373123421324, -0.011859502218141362], [-0.2625656364586269, -0.009173219801875833, -0.08342477414931664], [0.10521013401384821, -0.47565627508415975, -0.0943569908315874], [0.13736856950942025, 0.22288080960600018, 0.18321920927535973], [-0.0642663585088406, 0.11846867399245609, -0.20379388242302013], [-0.0020064405239021473, 0.08651466214700165, -0.010685778365026266], [0.010893608134192313, -0.026952200796096164, -0.09839440366768844], [-0.1433870318156636, -0.02154173032685322, -0.1164625684314984], [0.023710829924443743, 0.15586210245599147, -0.11825402131405596], [-0.10207300673974509, 0.03681295302834248, 0.2399230736666713], [-0.04976367396472081, -0.005172599134005126, -0.1914538693923377], [-0.15474546354281996, 0.1282646919798263, -0.029332298696235288], [0.034154368873094046, 0.055477342938319484, 0.032855040869280025], [-0.07968463680220846, -0.1296253600760877, 0.023465679437205667], [-0.09554538143238554, 0.15160471473388795, -0.17427888456875662], [0.32304763682534965, 0.03569458013621317, -0.3025961733144361], [0.015631349877291454, -0.02201594375027949, -0.017051727833602457], [0.149804568442715, -0.03371286049891229, -0.028919397897894952], [0.1703437189436805, 0.2727541395779588, -0.16400175167188188], [-0.23593098713673752, 0.10057605212667621, 0.2312711436906299], [0.1667444080758904, -0.2034040246066862, -0.06901515533587863], [0.09268409717565348, 0.1780932790678882, 0.16750762099473968], [0.05581696745911718, -0.11941617439786761, -0.06437306077868506], [-0.0784350953999705, 0.0696939299270934, -0.09857284589584422], [-0.13216483701948425, -0.12648164272847437, 0.15398339126933905], [-0.1771099667711109, -0.05862903549895421, -0.032442569241219084], [0.11607311854885008, 0.2320459802956783, 0.10361018051323656], [-0.18788919905175977, -0.04647082033030188, -0.061947500355160556], [0.024163865901730613, 0.1592509862073158, -0.030453619742315734], [0.18466801781741643, -0.011266024736735386, 0.160990374972579], [0.03451196035574748, -0.028353473867770363, -0.04961049219801706], [0.13597525460720905, -0.03281422899173382, 0.19621501462415167], [-0.040656264495913176, -0.03527114621602648, -0.10975612550645922], [-0.11737516002253004, -0.0004078181061581575, 0.004463705309069325], [-0.04509262057108037, -0.12151955343313157, -0.3221812141370328], [-0.0751046816068448, 0.22854707559994153, 0.20033251182608117], [-0.06563661734270064, -0.24436580616088716, -0.1560176981855714], [0.07730063150524384, 0.12830734144418074, -0.5272568859751644], [-0.3762587619723018, 0.11087420132461402, 0.13046109106388834], [0.055076237239653617, -0.20853399143632406, 0.07686160816153476], [0.08718222426672706, 0.022321419835396726, 0.07212990646995467], [0.09875139164103035, -0.03608619857907483, -0.16973762428529468], [0.22892051406141845, 0.21845624469328348, 0.09833986335112158], [-0.2255679852667015, -0.18212755982048628, 0.18517241312295254], [-0.054301543346914755, 0.18498043902475453, -0.10151646507450399], [0.06883500683332139, 0.04092117417455749, -0.08974208066028648], [0.06515551845340822, -0.11254427099853886, 0.30662448604851594], [0.027775287418830154, -0.0629934513135849, -0.18602656339673765], [-0.032610918646893264, 0.006366157443617429, -0.10470298050249541], [-0.053746746585878684, -0.002739270378892283, 0.25659398959238594], [0.028441140781320002, 0.02975767692513694, 0.16272631811899646], [0.01816524830848106, -0.24060192967436378, -0.09005688617788117], [0.08604016929551644, 0.4892481233888751, -0.26626784890982413], [-0.13003140071159702, -0.196851833980762, 0.07970123895352567], [0.13895549470279667, -0.0037403150231963647, 0.04578316085440184], [-0.008414249663558087, -0.020274708609974133, 0.0672249288190232], [0.09849768438932005, -0.0596338298797471, 0.08337573535792017], [0.0016096701909037701, -0.22548294005404915, -0.3477555951847335], [-0.042127827520437755, 0.05338334954971905, 0.007047701622344714], [0.12632416710766406, 0.2597401476811219, -0.15532306546985292], [0.02786865935004259, -0.2751027897238614, -0.04753690041778384], [0.04188236227894118, -0.04482956365219039, 0.05052491284895078], [-0.11786002712787731, 0.13243955727529308, 0.08340192432249799], [0.20152495636157938, 0.08524985465249342, 0.32813439373179], [-0.16116262404174697, -0.23828533745786898, -0.22041474631613608], [-0.1632913316138416, 0.0670190777821195, -0.05171579146008484], [0.1913192983628843, 0.06990345661077522, -0.13879754300213687], [-0.01485860024654022, 0.054131811756784026, 0.08621547249892363], [-0.0005541473275482843, -0.28225816388901864, 0.050099947856492064], [-0.1284327444063752, 0.07045876063075382, 0.18195273700824982], [0.054052585299276625, 0.09737552319076227, -0.22051376156050995], [0.22241647619121532, -0.06733342376369908, 0.23027220209801144], [0.02469354420058097, 0.09381157728960102, -0.038033527749433166], [-0.04467299176034063, 0.15794698831517706, -0.16137566051110064], [0.07142783734495278, -0.1136899070460047, 0.04450883240950616], [0.0016309814060482069, 0.04530997157826771, 0.3740974366638718], [0.043979724535597044, 0.06634220796204764, -0.19848100896182092], [0.18239433747785946, -0.0007421887168339284, -0.2163877520181458], [-0.08863992212329085, 0.09522407193573944, 0.09259458086012805], [-0.21892019921960196, -0.057095375382628426, 0.25291994149537234], [0.31208617830892516, 0.021019060998280152, -0.08020687378355733], [0.06219875612692497, 0.2998095990097344, 0.14815447481896307], [0.07579773533524291, -0.25058112820837153, -0.2704080747986766], [-0.09506436936528206, 0.171146086178944, 0.02043078625192715], [0.0856711431531669, -0.06539865800777127, -0.009775838061844781], [-0.13990219171510337, 0.2739171358505304, -0.2780912197958423], [0.005317000339991559, -0.22629838180097447, -0.1599382226900772], [0.018526528305062545, 0.12308717910802378, 0.258150075545034], [-0.2377063307964277, -0.1991174337557103, 0.28007625617862947], [-0.10958305704633894, 0.03743903190414587, 0.16757232524265392], [0.29903291195706266, 0.22245032720400393, 0.3230394236868529], [-0.11978643834844091, -0.10761546093306161, 0.06613706543108337], [0.0963875846120722, -0.02773429009609105, -0.3457158409535906], [-0.0354026230574324, -0.0955731014762851, 0.12088216906108504], [-0.3022155413764678, 0.05968623663416944, -0.034551585375220656], [0.15899208453691627, -0.04443981245696565, 0.007089550782919578], [0.12615233226252154, 0.07580786972188891, -0.1344960980679229], [-0.2801135627127652, 0.025436315622827426, 0.032886064329404836], [0.10154304911029031, 0.0058125878766613435, -0.16410828467203908], [-0.03985411884231062, 0.033046070845151015, -0.03115991043791247], [0.016187089639228495, 0.11080658390511623, -0.016212632045022764], [-0.43604525770280744, -0.20010759658055224, 0.08993321840344953], [0.2170541913113586, 0.3052999727062933, -0.05015803841628692], [0.22215638855729217, -0.2120449982758311, -0.10308994290686418], [0.017149629827324816, 0.019166487394706323, 0.24151244684244763], [0.022151505021977515, 0.05910564521349192, -0.10392141764415654], [0.0435300786857099, -0.048755020635875605, 0.01256660347186732], [-0.08573941462563509, 0.09079963109824295, -0.018526158564633438], [0.11064268345880315, 0.09871633097549869, 0.05376551094058727], [-0.053754978170353004, -0.016053649301200887, -0.059197110833879775], [0.19085846070603027, 0.05168141363022306, -0.05577329436258287], [-0.3524819281822263, -0.060236439392386265, -0.05473970667905058], [-0.18585802892835226, 0.6250767189881277, 0.1700578644516727], [-0.12335392407522178, -0.06424964336903417, -0.018479326621681877], [0.2066523350433984, -0.366399996305804, 0.13037044684054702], [0.1347668501240154, -0.07707820916834338, -0.06605969749941312], [0.03588520147033582, 0.023764040195943564, -0.08033619188164881], [-0.04795627613138626, -0.03439504779742919, 0.015780898481048508], [0.08019454663507153, 0.005421307939345821, -0.06249486404776219], [-0.0674892304544631, -0.029756676135310082, -0.19633448318546345], [0.041771727672217235, 0.12897898810270156, 0.10931633743785268], [-0.16794137565877684, -0.05758119470575581, -0.1188006258254965], [-0.006529852674464202, 0.013833426443402267, 0.05171681906716406], [-0.12177502415281714, -0.17065020087306268, 0.30576925821146167], [-0.06657806499124247, 0.016768332251182193, -0.062302451715964484], [0.09794492507146307, -0.090498296166641, -0.2463291095038535], [-0.009269890698081821, 0.039383268477068016, -0.09452493486369246], [0.09955843852427043, -0.002828513327507099, 0.016846939630999962], [0.29305302409892664, 0.18943673275542694, -0.055444774423644295], [-0.06186996835516127, 0.251371525910919, 0.1338001937976444], [0.311253366192874, -0.06929080748915165, -0.06136178360862375], [-0.04296480175698968, -0.06614892355686658, 0.03275935315589133], [0.08351516092499198, -0.14831806836543263, 0.02881810409556427], [-0.06468790986132061, -0.11561415844194155, -0.033706248683736166], [0.3068350152429711, 0.22817266939193626, -0.4184990730763024], [-0.026610061849275644, 0.06960869166118386, 0.24548286569369138], [-0.09459032541269888, -0.2189302367885679, 0.06747262914996381], [-0.24857238707298532, 0.0889753897324807, -0.1550869486445753], [0.11877378413568074, -0.2400557737771152, 0.0747879764078815], [-0.0756228288939225, 0.04770226233717421, 0.031050159515583202], [-0.2369234348846098, -0.09144459271430695, -0.025754202254681], [0.05256510144321714, -0.04064621416965535, -0.060220160489902495], [-0.04282816773495765, -0.01685509894754964, -0.06703651114034326], [-0.047210248269657876, 0.06188441966926303, -0.08471241759063748], [0.04848810123046344, 0.034181846787238845, 0.06412796214810453], [-0.05573045729878436, 0.39652269571253607, 0.044644664896533175], [0.1526131750497116, -0.1855596359945744, 0.15366480468748098], [-0.17988683307033432, -0.2579432284454992, -0.028129044800544973], [0.19542697276029197, -0.20456541851894713, 0.1528974041899395], [0.32611668417728623, 0.0163098154174071, 0.12779855991890854], [-0.03548251290194936, -0.09841906930180637, 0.04827574950736856], [0.051056406979882465, -0.2047332623121807, -0.13019367619002253], [-0.04780382629633182, 0.08361629148358708, 0.03726565010023956], [0.08528179548502786, 0.07416588207154215, -0.0451388729723006], [0.07604374522686579, -0.16097145369129123, 0.13965232771265124], [-0.07132989002513736, -0.08309219204492387, 0.26223163684933604], [0.06497380388055898, -0.0020333564260894086, -0.01824896137243789], [0.5156095201390607, -1.1906937009345118, 0.18907801045480904], [-0.0244295436830045, 0.18895690263740006, -0.14491437783886613], [-0.3671211905960418, 0.764986941547568, 0.04568981719065687], [0.016500890343994393, 0.24952097910224172, 0.2603146249094117], [-1.2132104765926718e-05, 0.31381950693911037, -0.06505585039076502], [-0.043536750736079974, -0.1065368934784525, 0.14550963348462467], [-0.10504364849147885, 0.10314575554231113, -0.03729973624409351], [0.02776541074533833, 0.09665171290918674, 0.14035648822037683], [0.06453054362159075, -0.1458093373854006, 0.02215849340729782], [-0.015427248864050107, -0.009020018607144, -0.12043083301263192], [0.15983798746110203, 0.03770493118270404, -0.060454571894867894], [0.13423112513428623, 0.1137573671158272, -0.11255539221004174], [-0.22621289351723514, -0.35942415170222897, -1.009671311249652], [-0.02479443545644723, -0.21866178905279293, 0.11457536341381902], [0.2640677704223345, 0.13984770144926842, 0.39829344848217096], [-0.12208708604814056, 0.2520877034455241, 0.25527638562176824], [-0.024959324103864377, 0.04779529394655451, 0.3925855567270633], [-0.032115503868300456, -0.08939864866577092, -0.1282975780610788], [0.18842657030603224, 0.0067748373755608295, -0.23104999404764265], [-0.03691075116814467, 0.0536584957966196, -0.04296133987549282], [-0.08927158870027432, -0.11914795019433672, -0.03576386395312582], [-0.03647957240086652, 0.11402552023415602, -0.029810940483814], [-0.03408901474821255, -0.2809113965129263, 0.20465189301061518], [0.12214672385154741, -0.08246692588113874, 0.018582475767673783], [0.28718476760557754, -0.0500378894215881, 0.0865607197801648], [-0.16964425265420455, -0.005476038297229035, 0.008517981483420894], [-0.0917998861880642, -0.02328395602517814, 0.08072176963434358], [0.006743466161423113, -0.10343134655893017, -0.02073809732591269], [-0.3282185696708884, 0.009678262120312822, 0.06047859655929145], [0.18838525332642125, 0.14979513002706324, -0.10287743350608317], [0.14314053589736833, 0.05438319606434904, -0.10331870682703638], [0.21202523317526295, -0.06709594658919031, 0.13452370527172733], [0.13155919087959908, 0.07560155506411348, 0.043556004129672816], [0.012061880110639071, 0.04692161347835425, -0.060953820964378735], [0.28554251828633875, -0.14352034641465775, -0.09206214273502843], [0.1184503519238771, 0.040413022832779144, 0.1013271188228504], [-0.03768956483090231, -0.23348928933908683, 0.46396550097379513], [0.05629407660334448, -0.02902581890733136, 0.059950342933694584], [0.16204238607538488, -0.13243728451037992, 0.17866534107104456], [0.054236313601406246, 0.09353224094468603, -0.13495009195312402], [-0.6379310760377477, -0.6455574294434038, -0.31569976337943073], [0.6024640171816702, 0.07958741623861715, 0.20742539166028867], [0.06130339389328469, 0.13902322749688734, -0.11346917577752637], [-0.1662975891775779, 0.2109498636666304, -0.055140717116637455]], "Cell-Size": [12.9, 12.9, 12.9], "Charges": [0, 0, 0, 0, 0, 0, 0, 0, 0, 0, 0, 0, 0, 0, 0, 0, 0, 0, 0, 0, 0, 0, 0, 0, 0, 0, 0, 0, 0, 0, 0, 0, 0, 0, 0, 0, 0, 0, 0, 0, 0, 0, 0, 0, 0, 0, 0, 0, 0, 0, 0, 0, 0, 0, 0, 0, 0, 0, 0, 0, 0, 0, 0, 0, 0, 0, 0, 0, 0, 0, 0, 0, 0, 0, 0, 0, 0, 0, 0, 0, 0, 0, 0, 0, 0, 0, 0, 0, 0, 0, 0, 0, 0, 0, 0, 0, 0, 0, 0, 0, 0, 0, 0, 0, 0, 0, 0, 0, 0, 0, 0, 0, 0, 0, 0, 0, 0, 0, 0, 0, 0, 0, 0, 0, 0, 0, 0, 0, 0, 0, 0, 0, 0, 0, 0, 0, 0, 0, 0, 0, 0, 0, 0, 0, 0, 0, 0, 0, 0, 0, 0, 0, 0, 0, 0, 0, 0, 0, 0, 0, 0, 0, 0, 0, 0, 0, 0, 0, 0, 0, 0, 0, 0, 0, 0, 0, 0, 0, 0, 0, 0, 0, 0, 0, 0, 0, 0, 0, 0, 0, 0, 0, 0, 0, 0, 0, 0, 0, 0, 0, 0, 0, 0, 0, 0, 0, 0, 0, 0, 0, 0, 0, 0, 0, 0, 0, 0, 0, 0, 0, 0, 0, 0, 0, 0], "Date": "2020-06-07 22:39:33", "Natoms": 225}
{"Energy": -1271.3522412001075, "Positions": [[8.162786108619917, 3.7620983316331946, 1.6554471909607675], [8.16492264137425, 3.0739830320986856, 2.451889992715941], [7.1984792292626745, 4.146986099934467, 1.4623958201055811], [8.794320123134979, 4.582422289775199, 1.9967816036861055], [8.698696241634895, 3.2364469305775834, 0.3831714774002048], [8.939220443983704, 4.123676920011763, 12.626940517158248], [9.658506877849225, 2.7313425458662692, 0.6492905650529556], [7.741824753738265, 2.3135780820279637, 12.560177258508128], [6.80861574070558, 2.866413285136152, 12.263740773619574], [7.44652594026167, 1.3990156623395498, 0.24671856448757995], [8.235925173331331, 1.9445210005150189, 11.620705335809117], [8.315249188079237, 1.621120255667529, 7.328535558310328], [7.58028907166686, 1.8880104728803793, 6.587156171824199], [9.25017073689384, 1.7141144619639432, 6.8480712144549445], [8.251833112045812, 2.3055299347227067, 8.135452704033703], [8.1006068291121, 0.24227937316264042, 7.833872591168662], [7.004799277065544, 0.1227229524967306, 8.051243508303623], [8.312966071259885, 12.438785969044394, 6.986006237461468], [9.007637743284471, 12.864274229965092, 9.012041698070696], [8.777731434925204, 11.893980169972307, 9.543806590048366], [8.914105247354096, 0.7878278381269074, 9.756212238910242], [10.079076163659693, 12.83296042825516, 8.684454569181943], [6.362016470739908, 9.412741934685275, 6.756457669606061], [7.374832986563864, 9.491069758390658, 7.064958365118841], [5.944716809229053, 10.374943692079766, 6.959919774957738], [6.4161261549295405, 9.360781925822044, 5.685406108667772], [5.648861258036318, 8.271241561942462, 7.368216425424996], [4.569877071416994, 8.31450286061283, 7.046860232765468], [6.085038381520381, 7.316302920773134, 6.946566928641127], [5.6782192539138565, 8.355385632138733, 8.88702445853806], [5.037562771177159, 9.218524209576806, 9.198804480443604], [6.707107614921936, 8.500687004409572, 9.329893953364552], [5.232389373902106, 7.438020185559044, 9.355076867738642], [10.979875432680583, 11.556464257341293, 3.0575322452530256], [11.943295759150391, 11.51125627094318, 2.6077365189241615], [10.770014165993551, 12.608340973800075, 3.207582119697751], [10.281087164605983, 11.247345753372622, 2.3062244775958525], [10.911393753148781, 10.819293747670914, 4.348085191153202], [11.835592580257499, 11.10149333013762, 4.934250745406383], [10.027792136165957, 11.204947643072883, 4.922359891382948], [10.829497312626417, 9.304235925543967, 4.261721900055412], [10.895494910586846, 8.890565852305224, 5.309271651065892], [11.665307118925359, 8.832150120377557, 3.6753692086234984], [9.85712537933849, 8.929845523425842, 3.8432049302151823], [12.002586415849178, 6.3842961917901215, 8.426028976002888], [11.85781625140994, 5.342506177872621, 8.22610069042416], [11.179009119711019, 7.030117635486467, 8.172360760314069], [12.16626448659878, 6.451088749688625, 9.486494808382808], [0.3234954031602274, 6.821302242559224, 7.719653847604989], [0.49939405603337417, 7.894663052097946, 7.990286493841049], [1.2013745436049412, 6.239524579782245, 8.130955143581412], [0.2758251122998753, 6.6299312875097325, 6.2213758276385995], [12.838142300230553, 5.586649353818653, 5.98283530200868], [1.3221277570477208, 6.711080574716428, 5.815205413084111], [12.500792268509246, 7.341811844137416, 5.671617444076332], [8.306464839647404, 7.770757601021737, 11.617106058992542], [8.444693360655823, 7.028554052513536, 10.853425007175574], [8.361337127033096, 8.710092350774952, 11.154819634537482], [7.3339764301060075, 7.5855078551886965, 12.004241563288149], [9.280944303194326, 7.722733314065667, 12.724950154911541], [8.851152020194561, 8.341024604902795, 0.6516205304235283], [9.35138112126916, 6.670255263987707, 0.180052041303563], [10.633047814936239, 8.278145474235437, 12.345513781098507], [10.54258342085055, 9.382121125840964, 12.13020019915441], [11.13126294082882, 7.737945174993151, 11.475991067781216], [11.310487003610415, 8.166955185157066, 0.3495031656869085], [5.200921755937089, 11.68069883008591, 11.104612609872007], [6.216277494128709, 11.974481675839275, 11.21510995612368], [4.604514958110912, 12.379308375262266, 11.64144792479828], [4.890862156451795, 11.748355035169869, 10.087972888188022], [5.0669137459024, 10.292668098464782, 11.593362539832379], [5.810301999115765, 9.66630411188703, 11.024117914038946], [5.384957398497496, 10.285115358162814, 12.670257573065376], [3.649041898486233, 9.772289910966608, 11.448460280833048], [3.6095919573009083, 8.65797387826486, 11.627011217823162], [3.183837068674992, 9.957493065159365, 10.441386294082944], [2.993449447560637, 10.263509796698429, 12.227124474726565], [2.0763629618970256, 1.1261080238809673, 4.744288803235907], [3.000565799720905, 1.4970757047025676, 5.103830720908783], [2.0853409915760337, 1.1274277480177153, 3.682904373314309], [2.034502377574906, 0.08792643499422294, 5.007287981391911], [0.9279804872938107, 1.9073783926644259, 5.308002567990944], [0.15932608574592072, 1.1737514020270905, 5.676420998178971], [1.2989639393086614, 2.458694390114825, 6.214189928118865], [0.2879526180520379, 2.8932919281122027, 4.342885249205316], [12.184084926614581, 3.202255595660369, 4.7594105789820045], [0.0961023715196707, 2.4385226296938725, 3.339531982382714], [0.8923426417269769, 3.833498067491739, 4.210353237565154], [3.8589297927771975, 4.543343171253458, 2.7714290593507265], [3.372134856184711, 4.754630338182451, 3.7216882734752814], [4.095591211947118, 5.43871275703278, 2.2367442892415714], [4.785614005715173, 4.091749962008281, 3.003426061812279], [3.068688726657702, 3.6571357489091025, 1.9105850210666107], [3.7289434529149355, 3.2740907896464977, 1.0817422297968398], [2.7923846454876653, 2.7438880480816517, 2.508596443552734], [1.835819773430794, 4.348009872926987, 1.3310628154253463], [2.1095097410586745, 5.241984611003857, 0.697177202661382], [1.0910040239489964, 4.66537734227505, 2.1172606968473504], [1.3111969414287292, 3.6115571366491817, 0.6505525052968307], [11.89081691382619, 3.697981871765688, 12.125346168175344], [11.11294484388223, 4.12896640549621, 11.516066664568372], [12.783793431610233, 4.115539964262082, 11.737854384869081], [11.767284705780723, 4.0727036859372445, 0.20757311817896357], [11.872804204242309, 2.2133043000715578, 11.993824339521396], [10.837936073305169, 1.8831721644809767, 11.721968080182986], [12.507783206272359, 1.9883145739733274, 11.092870717678949], [12.377844357009048, 1.4118465041733401, 0.2872360287499768], [11.857039745184222, 0.41434560444646806, 0.3025742213114344], [12.149409779215034, 1.919606038241032, 1.2606142033937313], [0.5850248762437533, 1.257653226553638, 0.22370390458798595], [3.579460218743582, 4.390217568892442, 9.845919764003781], [3.452370380411107, 5.11037398779592, 10.623541424006092], [2.7888263484450486, 3.7009152706840385, 9.982381774634332], [3.4475385800408054, 4.907122318300063, 8.930457264765774], [4.881850463672215, 3.6999269577171257, 9.853167324899056], [5.707934530122396, 4.4562579444017025, 9.775669801890364], [5.01331926087044, 3.2332873116458205, 10.86337635094932], [5.06671664285435, 2.6392165120236366, 8.780643227426852], [4.347240734736558, 1.777943572688622, 8.90796612140789], [6.112855957461013, 2.2205901536687813, 8.8211684153947], [4.929006895590428, 3.030323993665554, 7.740635839906251], [2.9804265218521064, 8.777906905767182, 2.8397055499562893], [3.245041725199553, 8.958285389300226, 3.8711022643530697], [2.9328250903651942, 9.748807383176585, 2.3849096004662944], [3.73204539169637, 8.249634547432226, 2.332528036211634], [1.6947699619511325, 8.067383672276103, 2.6949846829428434], [1.8344813976931256, 7.007934876895212, 3.05760459493545], [0.9665468767396681, 8.549184985966178, 3.4000550946451127], [1.2028894562822843, 8.136802061846714, 1.2618064836814413], [2.034762695745331, 7.865975182594631, 0.5457649112155197], [0.8371257042729063, 9.178069900961622, 1.0191997827080583], [0.3630628001457714, 7.402635307300571, 1.100042923243513], [7.672833620489048, 5.522045374507783, 4.646173890355066], [7.73820043651996, 4.48588748511535, 4.450069690835614], [8.343048527151772, 6.007626839022484, 3.983075080662212], [6.673675640957167, 5.817066801028968, 4.448381916328679], [8.03246543080136, 5.866498291095618, 6.050274709734857], [8.029650548214159, 6.9863612046059425, 6.0609981070702394], [7.189517359706741, 5.521093791750954, 6.708140431876143], [9.36880221001434, 5.331700929850993, 6.521607492601653], [9.573567185195392, 5.837179228340362, 7.499495755020694], [10.211947077550436, 5.527030288210102, 5.801619069455824], [9.315766584020462, 4.230655852313231, 6.722421228152232], [1.3053939973550337, 12.463468941559963, 8.99278412607623], [1.8412751055712295, 12.678270509929664, 9.897919066186079], [0.7128574752245803, 0.45447884880554723, 8.838882757712522], [2.015312021956099, 12.406734097840532, 8.212689705198242], [0.38166637592711705, 11.323624916866864, 9.11891024201802], [12.52113334514671, 11.407678880081873, 8.29857400493152], [0.9008348166537273, 10.328330523652292, 8.987710072441848], [12.554669582365339, 11.392843852916265, 10.457102462100625], [11.983912589536367, 12.352300506575416, 10.575417958555716], [0.34856506685300515, 11.270333371505801, 11.338587624846944], [11.796793135859899, 10.563414640868528, 10.51683614227901], [4.949383044863394, 12.144790359141604, 3.387431793959104], [5.363781473490812, 11.194951900006814, 3.6922315411763544], [3.975105356176932, 11.96878321227567, 2.991207398960339], [4.9135959957434245, 12.801207424717633, 4.220108111378314], [5.815215546877865, 12.696096274706864, 2.322216904951493], [5.686569566971677, 12.0573884862539, 1.402409108569531], [5.4352570235745254, 0.8247176094970141, 2.0802516019371153], [7.269614497419664, 12.784130555792583, 2.729868974641808], [7.832720533579564, 0.3752669589175649, 1.9008239206721316], [7.722338403611523, 11.768601019288893, 2.862957354381035], [7.411766107613465, 0.49549940642896867, 3.666461611570146], [12.675647971486402, 2.905381104496412, 8.49618825143278], [11.890951393740995, 3.6390663752676216, 7.8150954755051885], [0.7390161173153024, 3.4106664397329576, 9.144208073859998], [12.467904701114543, 1.6398906643181361, 8.50827446605909], [1.710561230726663, 11.994850917449517, 1.7702332512528922], [1.7506857367371054, 0.32153161818506504, 2.1086014535165236], [2.821714805672703, 11.362678819245382, 1.5981796788233995], [0.6173060697315288, 11.399200738913631, 1.6065594769715603], [1.1366704662562765, 6.812393961184977, 11.020851860841953], [2.289187942668969, 6.368855872689007, 11.340979771418914], [0.9731344813789191, 8.014567659280411, 10.690159707474992], [0.12218813073921933, 6.021362610308622, 11.059274652741918], [5.354229877729689, 6.140357681775184, 0.4386077093583799], [4.360815034560381, 6.654262847972067, 1.0557939795707467], [5.737405419669327, 6.588747126811497, 12.23043606547532], [5.927682645647943, 5.127496058424127, 0.9668363912035532], [9.794929145273162, 1.677140815559698, 4.0273447955509285], [10.34578518457809, 1.3135748299208683, 2.9381078729477865], [9.812585402734229, 0.8904993795601497, 5.030966666878538], [9.219234278188, 2.8065385675302568, 4.0958643544618365], [6.618554442634972, 9.03389349184712, 2.9905966865544444], [6.523396359622479, 9.866815627100946, 3.975644272498573], [7.369310755581222, 8.013206635542794, 3.1165955721359886], [5.968590329936155, 9.26468040073257, 1.9334855372223512], [3.845977370460148, 5.379261164817915, 5.846353250639083], [2.831226974780521, 4.816590482652285, 5.318279499236199], [3.9235347086836905, 5.526679221124235, 7.102117746102429], [4.766817370022659, 5.831845072221037, 5.083919430628185], [11.009414606127077, 5.594248408838133, 2.5573892358718275], [11.835713285542452, 5.905633937285276, 3.4248025015636063], [11.371804458540174, 5.193519836370851, 1.3904919043388362], [9.737494711230118, 5.676052953588778, 2.779605946636616], [4.473862436331788, 12.140833749511424, 7.32454278588959], [3.526302788841102, 0.057826846037291976, 7.142947311739723], [5.338282817716085, 11.941705630584137, 6.4215936630642565], [4.558272143836645, 11.468724472039035, 8.411062501092744], [8.816238001526443, 4.657325954693267, 9.91626794159126], [8.08426227411224, 5.684152417138027, 9.77078744622762], [8.419594824326847, 3.5239630747946835, 9.490938684019111], [9.951946287798089, 4.7813952331571965, 10.477078859843692], [8.983284550739175, 11.752781134821106, 12.565056564539965], [9.177904922963846, 11.085123779557343, 0.7382445949942238], [9.95014489144314, 12.24807664178618, 11.926544693398634], [7.782701177899379, 11.883607783100201, 12.13580702036605], [5.863553381762892, 2.5100003484686124, 4.727272125637214], [6.275219420216857, 3.0441453747739473, 3.640812360584284], [4.875139481429376, 1.7135614351547444, 4.700980309784552], [6.442633978918705, 2.787892406766464, 5.8158415162157695], [2.2809694652882415, 10.315325766672405, 5.519556816930155], [1.9523400596610885, 11.210206846728981, 4.6483575319765364], [1.5700934339627386, 10.085827516329118, 6.507061751405944], [3.3615135824443074, 9.63746570309777, 5.315283115559916], [9.56804452204272, 9.218155848521844, 8.208990461482298], [9.053874778422871, 10.049569748364215, 7.387620431295083], [10.13887066718238, 8.18272079520746, 7.731250431267252], [9.504127026473148, 9.424877177469623, 9.457786463340335], [3.1275696751021576, 1.3369485041041016, 11.848074590259394], [4.199524343657088, 1.2057825772168547, 12.511670766254358], [2.6654207029712262, 0.2958719523113337, 11.256372631684773], [2.525459504412225, 2.4455925174682402, 11.781035956894275]], "Forces": [[0.08218276894346684, 0.2204689996705182, -0.17492235437618092], [0.06042528417883, -0.11048408539427512, 0.040157577238999216], [-0.03308709276564797, 0.20332806923639035, 0.10100349393455622], [0.10549758140163916, -0.10543359730853849, 0.06111552034350732], [0.15006572693867865, -0.0012485883810375673, -0.04267077807713947], [-0.02368562181996016, -0.22425258994674319, 0.22592989717780865], [0.06902010788037202, -0.10325677587126979, -0.0834853126524471], [-0.019554548215681502, -0.08407556038305518, -0.10237332556387424], [0.10705704157386817, -0.10022467079483006, 0.09181814806318359], [0.10203300740955266, 0.2522693081053115, -0.06541975698038324], [-0.11268336000440146, 0.07504489572451704, 0.1513252915035212], [-0.0887345755736794, -0.10102501424346173, 0.12539978107767077], [0.1793245931554241, 0.15184781732777303, 0.33157342131735656], [-0.01368383466324892, -0.17066819056995933, -0.09343500677346943], [0.23206182193286018, 0.25652501366712044, -0.08272052720408606], [0.2077358533546304, -0.34971464047365936, -0.2574001362692077], [0.14823928356866442, 0.11491430285042119, 0.13282795507954503], [0.00029950974491095957, 0.07778919018884914, 0.09124044477953938], [-0.16907771547763606, -0.166525057077335, 0.018429499237577206], [0.07808265380280092, 0.3334584018945238, -0.33444018126590563], [0.02931397960238038, 0.05042601140441347, 0.21366379426445808], [-0.07896425812675016, 0.021703740588333142, 0.04860156513820096], [0.1064471143876441, -0.3223657735399814, -0.2788285037491372], [0.3663334734651401, 0.07277953870502407, 0.15180631320147805], [-0.2826857322478993, -0.00642359751904885, -0.10763881415522868], [-0.10415182046787178, 0.08363330025604498, -0.08107329159058087], [-0.11140675472398874, -0.12465483144180631, 0.12650945392838095], [0.3038395196707684, 0.0018868579311673193, -0.1931705509191884], [-0.20720031213086323, 0.37244411658069404, 0.2746208144902321], [-0.00037858833918013197, -0.05439974274944229, -0.03830622237278267], [0.12642445085721454, -0.05099019901697768, 0.011208871873596019], [-0.15825783909515911, -0.05284010087992425, -0.31314054417873827], [0.09798460913344291, 0.13438625565851103, -0.14096482224480975], [-0.03162740775257625, -0.04285315703760887, 0.11594518354326952], [0.01890687029851097, -0.05701593508987262, -0.06145918816851627], [-0.03328674237979901, 0.08428504975184632, -0.17218508790780207], [0.12382455047839801, 0.016887563763258603, -0.006280655003008114], [0.16778339883437868, -0.15548836233492447, 0.23326463940860098], [-0.2490275927819698, 0.0025737450649289486, -0.2181403270592703], [0.16141312955536946, 0.05507543584300836, -0.12903450820330428], [0.07022468179428719, -0.10643282110880789, -0.0010689106800939045], [-0.09777790652939593, 0.1632830581243704, -0.21008369759617695], [-0.10814649547829794, 0.1616463215873124, 0.032408051345439434], [0.05244910424807156, 0.14321027998745472, -0.0573334846404777], [0.19806021773792884, -0.11677746729356231, 0.12276086074558729], [-0.160002025195036, -0.1381143067286768, -0.12279270697913251], [0.07527618224191586, -0.1447515674169236, 0.22028435607441363], [0.1147072234796983, -0.11537097666636874, -0.10427217259997235], [0.5587335729336876, 0.29203909310300546, 0.14346062395818224], [0.04731951050404256, -0.07047498523906107, -0.006949873863709055], [-0.38866886909709, 0.07318609801198749, -0.04133901009922162], [-0.007878705373030816, -0.25935132894609814, -0.10157322572203553], [0.03357142640734765, 0.08171140711459805, -0.047830573250535496], [-0.3160399881336234, 0.08161777215210668, 0.03461762672010366], [0.12159995085820806, -0.10933923164369169, 0.2315103408753281], [-0.12457627088401169, -0.04158009516498685, -0.03083052450233192], [0.15574950110433472, -0.24966653707498904, -0.10726093176914298], [-0.007730246704178098, 0.03608751450956718, -0.2106790660678214], [-0.09997018365938334, -0.06907652122470531, -0.19838748730861133], [0.28945417911350907, 0.12083446302995787, 0.16092840969639519], [-0.10574740693267, -0.06444319034629921, 0.06711623736698522], [0.02999015403635072, -0.1861597147751217, 0.06160211150992852], [0.3474568988615636, -0.09300126848476817, 0.000581966794051864], [0.12491197056871904, -0.2797674955210397, -0.015276914871802274], [-0.2597295909857291, 0.2888297958739611, 0.5061192264826686], [-0.2543117317631467, 0.07608747299213188, -0.508514416401172], [0.11353907974102595, 0.11897101690159864, 0.016099988591127684], [-0.04433986637296314, -0.02551422444163091, 0.0592409132142254], [-0.13383054262416202, 0.06514450623604787, 0.1896987918886176], [0.09024002974273522, -0.00992651906879303, -0.019334979901616128], [-0.14214210943800437, -0.23566857363372712, 0.18404080179699725], [-0.22185072709830578, 0.21135511380807082, 0.13686505956313239], [0.07691199637159349, -0.07826717047692187, -0.12400327684338529], [-0.1919186635709194, -0.09404299425454847, 0.38124809399009624], [0.03802704613753535, 0.2955283346845714, -0.040452557795268115], [0.22815466742958607, -0.0014992091258209206, 0.1027545886012555], [0.11767726972183311, -0.11611557781278632, -0.27404456501231833], [0.21473891863066955, 0.24455925869446016, 0.3437467708446123], [0.004884141637215361, -0.11769249988152815, -0.20804044644818198], [-0.13646901654805474, -0.25122445436187063, -0.09581966082914434], [-0.04556696971099629, -0.09593525601213163, -0.07674433210238561], [-0.28572290636440123, 0.018983487412639336, 0.25927741135453325], [0.15560933944797042, 0.09968576316196792, -0.12081565405095725], [0.011204429137544077, -0.11879494367466821, -0.15139865023358007], [-0.04086990503266622, 0.04703941201532586, 0.14225685535583568], [0.39242027483477493, -0.046575985871985866, -0.0896031885468105], [0.017918761394288444, -0.10370724946682748, -0.022125732129601533], [-0.09018515045827576, -0.25623330882144985, 0.04724885356933607], [0.08368564113101082, -0.20786447719124096, 0.23236854743408472], [0.13298659548592445, -0.03048749295932053, -0.23329481362005935], [-0.009333245603177371, 0.19337744825653247, -0.10562262888611643], [-0.036819678907497454, -0.04025371657758873, 0.04366555990606717], [-0.370450130188156, -0.23570089924953586, -0.44982612725435367], [-0.14116210983583943, 0.091813892628969, 0.08575197279247505], [-0.01371101215270876, 0.1744640842062491, -0.09890900618144309], [-0.004831721328795164, -0.23620325291200464, 0.011665550665910606], [-0.023472103820110998, -0.2278068783963982, 0.14442583519212168], [0.19448166063048217, -0.002666867657175121, -0.15702946989215383], [0.3008219023212187, 0.25529478380684256, 0.275302925608045], [0.05628162000693106, 0.008417778538434543, -0.3485942469298597], [0.22183382218259673, -0.26620025623813043, 0.15178437781438153], [-0.09956810465443511, 0.23854593576644217, 0.07188680324815279], [-0.09576426127264338, 0.03703679122445873, 0.1292258893540034], [0.09937295398154142, -0.293031963639457, -0.34723849955626185], [-0.06950456610974456, 0.17343986128330233, 0.08503293915633546], [-0.1307686613434715, -0.012215455388156429, 0.08689129046224452], [0.0006761488697458779, 0.3216505581140774, -0.1390505132830523], [0.16725011529184833, 0.17091601295785405, -0.0766246680645171], [-0.06115998689616885, -0.03292942587220249, -0.03044300803281394], [-0.13044663870575887, -0.012081254390888434, 0.1335964518823267], [-0.2561135042923978, -0.1861222293728701, -0.34620141734452525], [-0.26640555291643353, -0.022433582316985837, -0.11767147803425503], [-0.14844505324419005, -0.001319255922345088, -0.04292592181746588], [-0.08558258712782513, -0.23209999941736226, -0.16682078851030752], [0.9546025526744267, -0.20505835468334904, 0.2838194926779901], [-0.16080031024624947, 0.124958956021882, -0.04911510592559219], [-0.19351090479712113, -0.014948769044391528, 0.0473089604937037], [-0.42637768311770013, -0.18412258761922518, -0.03373080747516788], [0.14606562055577935, 0.18981531829525336, -0.029969792242969435], [-0.35223170609663773, 0.24283593127053568, 0.19772954237916032], [0.013635797194070782, 0.09066680317989295, 0.07267625753265311], [-0.011069578343849069, -0.012314449253279656, -0.21938217503046925], [0.059991974050340596, 0.18900190295692307, 0.1108729122758187], [-0.21210329475961967, -0.02281624217017314, -0.15248392412932257], [0.23314231410297356, 0.005737707763237529, -0.1139849110080981], [-0.26201073794857066, -0.13551535706533516, -0.0038826001641144416], [-0.024331562386074403, 0.24495384052227134, -0.11962090628189531], [0.05775430733369392, -0.034288897720366876, -0.05357717662924365], [-0.007641489050212934, -0.05252119963553491, -0.12412789775493956], [-0.25312223640767717, 0.0058702729562040545, 0.13476531377449671], [0.18420886714976387, -0.3184307375319991, 0.06529462848513218], [0.20234268879602813, 0.16940372745690654, 0.07304899899176089], [0.10316553403376172, 0.09238768667723571, 0.2087669886187773], [-0.14611516153671678, -0.12772097072074048, 0.2006975468262461], [0.08086166890533758, -0.07720970359170061, -0.07996565762433534], [0.20146949096521347, -0.03567361906231056, 0.14668095016061714], [-0.18477930204559972, 0.17434730568722862, -0.10904660249777375], [0.085079254143355, 0.001242552313456916, 0.11571574579744676], [0.14029123318528858, -0.028995143172862153, -0.13630375133639067], [-0.2553553042040267, -0.1789913092258215, -0.09427720588770826], [0.044566048327866176, -0.029698646775077126, -0.12664539754467594], [-0.2090219360739778, 0.06759036706179508, 0.14334796277446765], [0.09505359569113547, 0.09048076498995822, -0.14186592671915832], [0.0917437976498508, 0.1316841832071327, -0.017931401048976975], [-0.043176470277057365, 0.010208733461572259, -0.05561449681915784], [0.005218128018196619, 0.12006888696926785, -0.06825156070281743], [0.1055240444719345, -0.06267774645317134, -0.030125485562860925], [-0.5159922741813078, -0.35037307543969237, 0.43620233870286673], [0.24220509668545315, -0.06182776272313929, -0.036001036448196494], [0.0863828460857538, 0.49219438866165494, 0.03325362737840213], [0.030382706880651533, -0.24475878593648687, -0.004300955013909587], [0.11057515484032937, -0.13912216643147554, -0.019633999526637254], [-0.1255688015550395, 0.10954273344373122, -0.2927160691866523], [0.14796742052699496, 0.19912656189425618, -0.040208972635274925], [0.04149348436692219, -0.264258012690022, -0.19186664453981808], [0.09513888203011622, 0.044179699092931644, 0.00013642382328883694], [0.08840081131442443, 0.025116781032822215, -0.09881463869941892], [0.060869923409186844, -0.1474816021157884, -0.13321264144940279], [-0.08290504392632685, 0.362026358903082, -0.26002159974774675], [0.07979591338226012, 0.09135016155168263, 0.2972461556517769], [-0.09748075134628799, -0.15542345493018833, -0.034460634669280996], [-0.08381111559725535, -0.1070178618212986, 0.13132405502106007], [0.08340055961303741, 0.0002491484544371027, 0.05945575094030941], [-0.08793973306954435, 0.09974781787719758, 0.07805281437038605], [-0.020792622195521818, -0.1567998139973429, -0.17727577762677305], [0.1591398994822708, 0.11633114992860907, 0.1509510015103362], [-0.09138245771212483, 0.09093134880212117, 0.09999180734669244], [-0.1712308411253538, -0.042581103164548634, 0.004932895673309779], [0.02919541931394926, -0.014227590436278715, -0.10469163027024164], [0.356538714289867, 0.23900940316273703, 0.24695080892272323], [-0.02660043777570101, -0.23621499850359265, 0.04009546844240493], [-0.11119040968944088, -0.03211074171325907, 0.3234199698651168], [-0.15215115839531618, -0.11248508899282196, 0.023157926995088916], [-0.04243311334938697, 0.198243525105886, -0.1610548393339388], [0.052135436556245834, -0.048479729442053414, 0.12699322868468826], [-0.027732120183739932, -0.23150284361496834, -0.009718761648354267], [0.021884001486949987, -0.24209273279253815, -0.2720459349140847], [-0.05609929398182396, -0.13070412496318198, 0.47214675652874055], [0.04766841002914566, 0.029198998497514155, 0.017682991969882097], [0.12674256789706473, 0.2485498590074308, -0.057195782573464624], [-0.10238535388902291, 0.11094851019393637, -0.09716206648555888], [-0.33943566279819865, 0.1322941990161789, 0.34962904290487906], [0.048884822682819205, -0.0698988503906825, 0.015220618096751846], [0.052066720582979065, 0.3007841920871976, -0.1686380597075036], [-0.08152972347028686, -0.1706503844098509, 0.008014005580325211], [0.15819192129947462, -0.9376981440530128, -0.4311048255083407], [-0.25394288627771633, 0.11579472209647679, 0.3265053324567511], [-0.4959263904046187, 0.5844633713039461, -0.05165156686566477], [0.02322632175249124, -0.0740632794173632, 0.29622344130217587], [0.4702134563418816, 0.17493610809173224, 0.31953522320663885], [-0.021309250785632915, -0.17270198790963331, -0.14697706911235897], [0.04394160005090448, -0.09229257236757259, -0.2052899868032017], [0.026913689651719593, -0.17061488585938525, 0.15856362569238472], [-0.13225464986091198, -0.627898390581586, -1.1358541008818108], [0.06073246318301968, 0.1204990366847762, 0.2568634984226363], [-0.2477968299681938, 0.2506589878114024, 0.6060765132716969], [-0.2188541811140636, 0.03998136877087561, 0.10884736434164068], [-0.07616141688114819, -0.0557840475293714, 0.3315485527882422], [-0.14926505217657837, -0.020871130630343418, 0.025666213754681776], [0.04250013740871777, 0.1674632981314981, -0.023871172495717276], [0.016783864271616666, 0.1841195367578891, -0.07550138262046936], [-0.17378040520543891, -0.42527228676851875, -0.12349110037585949], [-0.15885290611397482, 0.10303672273442908, 0.02819356778300929], [0.06085411795976293, 0.3894614773242195, 0.19622659453111416], [-0.008438973630951942, 0.10950728225703414, 0.1523384347774111], [0.1328221400104724, 0.09887848379347451, 0.008601208523238152], [-0.02085453133630428, -0.01947387158836247, 0.14346796476287188], [-0.21665573970282961, 0.08723761233135996, 0.2374169620825582], [-0.108706835243831, -0.007276429002241762, 0.04739677101466044], [-0.018049512171866334, 0.028214351576579005, -0.29594123302029285], [-0.194662318957701, 0.12802050900766884, 0.14928161312378044], [-0.03160659798083353, 0.10174778827814059, 0.06594011099396921], [0.03133180907908285, 0.14260376717993692, 0.03622437415971376], [0.3602478952932392, 0.2628424959993203, -0.3387494828034998], [0.21201049771317504, 0.056451593176440405, 0.14834161134776455], [-0.1832225240155377, 0.1764962310629823, 0.2892106749131572], [-0.12369037259262061, 0.0572790808004946, 0.049938449577947616], [-0.02117343858055836, 0.059035810386586465, 0.026391971269195184], [-0.3292943293861105, -0.22168594101983977, 0.12577886138726516], [-0.014207298158020425, 0.02376283279483488, -0.12035070344139823], [-0.025783948315255503, -0.23695079481732814, -0.2260095650325926], [-0.20887807663987915, -0.1777422988378965, -0.19247208290601547], [0.2345128686237524, 0.009898483324057164, -0.09884332614167173], [0.06791713882271747, -0.07719165760968175, 0.002117923962211991], [0.10838175160906474, -0.11713195998240715, -0.15855354550598288]], "Cell-Size": [12.9, 12.9, 12.9], "Charges": [0, 0, 0, 0, 0, 0, 0, 0, 0, 0, 0, 0, 0, 0, 0, 0, 0, 0, 0, 0, 0, 0, 0, 0, 0, 0, 0, 0, 0, 0, 0, 0, 0, 0, 0, 0, 0, 0, 0, 0, 0, 0, 0, 0, 0, 0, 0, 0, 0, 0, 0, 0, 0, 0, 0, 0, 0, 0, 0, 0, 0, 0, 0, 0, 0, 0, 0, 0, 0, 0, 0, 0, 0, 0, 0, 0, 0, 0, 0, 0, 0, 0, 0, 0, 0, 0, 0, 0, 0, 0, 0, 0, 0, 0, 0, 0, 0, 0, 0, 0, 0, 0, 0, 0, 0, 0, 0, 0, 0, 0, 0, 0, 0, 0, 0, 0, 0, 0, 0, 0, 0, 0, 0, 0, 0, 0, 0, 0, 0, 0, 0, 0, 0, 0, 0, 0, 0, 0, 0, 0, 0, 0, 0, 0, 0, 0, 0, 0, 0, 0, 0, 0, 0, 0, 0, 0, 0, 0, 0, 0, 0, 0, 0, 0, 0, 0, 0, 0, 0, 0, 0, 0, 0, 0, 0, 0, 0, 0, 0, 0, 0, 0, 0, 0, 0, 0, 0, 0, 0, 0, 0, 0, 0, 0, 0, 0, 0, 0, 0, 0, 0, 0, 0, 0, 0, 0, 0, 0, 0, 0, 0, 0, 0, 0, 0, 0, 0, 0, 0, 0, 0, 0, 0, 0, 0], "Date": "2020-06-06 16:39:28", "Natoms": 225}
{"Energy": -1261.8365790341993, "Positions": [[8.256451606750488, 4.464956283569336, 0.2364392727613449], [9.010690689086914, 5.0106282234191895, 0.7419700622558594], [7.394721508026123, 5.060424327850342, 0.22717714309692383], [8.505155563354492, 4.308387756347656, 12.148977279663086], [8.03160285949707, 3.182187080383301, 0.8956636190414429], [8.905729293823242, 2.5528037548065186, 0.6849527955055237], [7.950444221496582, 3.361034393310547, 1.965726613998413], [6.721083641052246, 2.6233692169189453, 0.27924975752830505], [6.749968528747559, 2.3772802352905273, 12.079673767089844], [5.7755255699157715, 3.2002921104431152, 0.44136521220207214], [6.514167785644531, 1.6204004287719727, 0.6555156707763672], [8.480785369873047, 2.1135153770446777, 7.141636848449707], [9.087756156921387, 2.6847708225250244, 7.700043201446533], [7.690239429473877, 2.679748058319092, 6.918802738189697], [8.973057746887207, 1.9434316158294678, 6.253749847412109], [8.202375411987305, 0.7949862480163574, 7.782302379608154], [7.574220180511475, 0.21523091197013855, 7.075582027435303], [9.167236328125, 0.22071650624275208, 7.87979793548584], [7.362849712371826, 0.9712690711021423, 9.116989135742188], [7.246258735656738, 0.0218113511800766, 9.562108039855957], [6.399492263793945, 1.5416048765182495, 9.01248836517334], [8.011101722717285, 1.5125930309295654, 9.774847984313965], [5.686351776123047, 9.523677825927734, 6.680250644683838], [5.331992149353027, 10.444971084594727, 6.540768623352051], [5.181943893432617, 8.882120132446289, 6.00531005859375], [6.670755386352539, 9.525336265563965, 6.447585105895996], [5.486213684082031, 9.022552490234375, 8.092000961303711], [6.130347728729248, 8.119083404541016, 8.343839645385742], [5.704480171203613, 9.808915138244629, 8.793254852294922], [4.00839376449585, 8.661787033081055, 8.327731132507324], [3.816497802734375, 8.512371063232422, 9.385388374328613], [3.617699146270752, 7.777670860290527, 7.843970775604248], [3.385000705718994, 9.492748260498047, 7.975000381469727], [10.961800575256348, 11.710210800170898, 3.2074379920959473], [11.807774543762207, 11.446683883666992, 2.7495691776275635], [10.9468994140625, 12.716167449951172, 3.4925434589385986], [10.21628189086914, 11.662881851196289, 2.50049090385437], [10.780648231506348, 10.9759521484375, 4.452120304107666], [11.526481628417969, 11.155428886413574, 5.2594895362854], [9.87490463256836, 11.415525436401367, 4.812992095947266], [10.428801536560059, 9.497960090637207, 4.208071231842041], [10.444793701171875, 8.888290405273438, 5.198371410369873], [11.240459442138672, 8.980304718017578, 3.7557435035705566], [9.543805122375488, 9.293681144714355, 3.6608517169952393], [11.250229835510254, 6.696857929229736, 7.995822906494141], [10.46038818359375, 6.125926971435547, 8.166945457458496], [10.82906723022461, 7.623658657073975, 7.781839370727539], [11.776668548583984, 6.822448253631592, 8.860007286071777], [12.033943176269531, 6.217292785644531, 6.873366832733154], [12.70154094696045, 5.389754772186279, 7.184238433837891], [11.42831039428711, 5.8376593589782715, 6.040153503417969], [0.10565154254436493, 7.401794910430908, 6.3902668952941895], [12.439860343933105, 8.267732620239258, 6.007408142089844], [0.6896852254867554, 7.0060529708862305, 5.590245246887207], [0.7483251094818115, 7.885160446166992, 7.183774948120117], [8.592245101928711, 8.580626487731934, 11.663178443908691], [9.264098167419434, 8.118545532226562, 11.034626007080078], [8.626290321350098, 9.534525871276855, 11.321340560913086], [7.6571149826049805, 8.20941162109375, 11.409220695495605], [8.976405143737793, 8.35995864868164, 0.1477721929550171], [8.430734634399414, 9.147869110107422, 0.7225090861320496], [8.632523536682129, 7.401547431945801, 0.47682467103004456], [10.401512145996094, 8.475924491882324, 0.3997102975845337], [11.002020835876465, 7.702498912811279, 12.738814353942871], [10.584552764892578, 8.34286117553711, 1.5219975709915161], [10.77526569366455, 9.472583770751953, 0.25411179661750793], [4.791410446166992, 12.029012680053711, 11.627233505249023], [5.677951812744141, 12.23353385925293, 12.080144882202148], [4.1683878898620605, 12.731661796569824, 11.929346084594727], [4.798173904418945, 12.294731140136719, 10.626825332641602], [4.431962013244629, 10.595853805541992, 11.896361351013184], [5.21942663192749, 10.06643295288086, 11.350236892700195], [4.533544540405273, 10.36520004272461, 0.08878237009048462], [3.0041589736938477, 10.206656455993652, 11.428417205810547], [2.8380253314971924, 9.117815017700195, 11.447149276733398], [2.758981943130493, 10.402545928955078, 10.350626945495605], [2.241586446762085, 10.794944763183594, 11.973771095275879], [1.7309821844100952, 2.499751091003418, 6.128094673156738], [2.392406463623047, 3.071739912033081, 5.652885913848877], [2.1812803745269775, 1.692885398864746, 6.533976078033447], [1.3561820983886719, 2.972257614135742, 6.994937896728516], [0.6101906299591064, 1.9798582792282104, 5.239563465118408], [1.072841763496399, 1.2684965133666992, 4.583435535430908], [12.754420280456543, 1.4442299604415894, 5.751453399658203], [12.79557991027832, 3.099050521850586, 4.478927135467529], [0.5017414093017578, 3.978341817855835, 4.148867607116699], [11.857672691345215, 3.4663987159729004, 4.987124443054199], [12.526363372802734, 2.668393611907959, 3.549569606781006], [4.094400882720947, 5.432331562042236, 1.7883920669555664], [3.770015239715576, 5.867072105407715, 2.645979166030884], [4.710854530334473, 5.946061134338379, 1.1897687911987305], [4.804628849029541, 4.84403657913208, 2.2492220401763916], [3.2280657291412354, 4.567752361297607, 0.8966494798660278], [2.5175418853759766, 5.24874210357666, 0.4053876996040344], [3.8245604038238525, 4.261934280395508, 0.09608043730258942], [2.550649404525757, 3.4224419593811035, 1.5915539264678955], [1.65238618850708, 3.8840725421905518, 2.1169536113739014], [3.126223087310791, 2.892965316772461, 2.415736198425293], [2.16851544380188, 2.6529593467712402, 0.8978745341300964], [12.317986488342285, 3.534613847732544, 11.477621078491211], [11.627464294433594, 3.839505910873413, 10.883635520935059], [0.1163792610168457, 3.0467867851257324, 10.932884216308594], [12.755017280578613, 4.36660623550415, 11.86850357055664], [11.878300666809082, 2.7301025390625, 12.632621765136719], [12.710887908935547, 2.5651516914367676, 0.4017849564552307], [11.219496726989746, 3.3718533515930176, 0.3949461579322815], [11.236835479736328, 1.3760275840759277, 12.308752059936523], [11.517119407653809, 0.6013599038124084, 0.15295402705669403], [11.672002792358398, 1.0153563022613525, 11.348979949951172], [10.189430236816406, 1.3315463066101074, 12.117253303527832], [2.905984401702881, 4.953480243682861, 9.33173942565918], [2.860197067260742, 5.730587959289551, 9.969522476196289], [2.4249684810638428, 4.192354202270508, 9.728522300720215], [2.6306910514831543, 5.275144577026367, 8.410531044006348], [4.402721405029297, 4.741544723510742, 9.239466667175293], [4.947739601135254, 5.622098922729492, 8.990484237670898], [4.825559616088867, 4.523753643035889, 10.219012260437012], [4.810920715332031, 3.6141445636749268, 8.282102584838867], [5.84999942779541, 3.5275182723999023, 8.235568046569824], [4.49916410446167, 3.899404764175415, 7.299722671508789], [4.468175888061523, 2.648850917816162, 8.590936660766602], [2.3826310634613037, 8.853801727294922, 2.7895679473876953], [3.3924057483673096, 8.564458847045898, 2.72214674949646], [2.364258289337158, 9.206735610961914, 3.7424535751342773], [2.3485093116760254, 9.798686981201172, 2.4067978858947754], [1.3215607404708862, 7.918720245361328, 2.282443046569824], [1.4574528932571411, 6.9031453132629395, 2.6202316284179688], [0.33511650562286377, 8.181042671203613, 2.6126022338867188], [1.2218327522277832, 7.999187469482422, 0.7703710198402405], [0.7838050127029419, 8.965943336486816, 0.3531035780906677], [0.712793231010437, 7.150918006896973, 0.3531716763973236], [2.118016242980957, 7.883657455444336, 0.2284756302833557], [8.282851219177246, 5.6722917556762695, 4.36950159072876], [8.823049545288086, 6.118093490600586, 3.6061806678771973], [7.375468730926514, 5.2971930503845215, 3.97825288772583], [8.63131332397461, 4.801384925842285, 4.576344013214111], [7.960171699523926, 6.605701923370361, 5.504182815551758], [8.915873527526855, 7.1306538581848145, 5.7211012840271], [7.170178413391113, 7.348389148712158, 5.0771307945251465], [7.565956115722656, 5.795943260192871, 6.778440475463867], [7.294535160064697, 6.482794761657715, 7.606192111968994], [8.386297225952148, 5.073034763336182, 7.154792785644531], [6.643860816955566, 5.208759784698486, 6.669795989990234], [0.5081022381782532, 12.152870178222656, 8.983892440795898], [1.150551676750183, 12.689020156860352, 9.590922355651855], [12.703744888305664, 12.772974967956543, 8.65803337097168], [1.0905342102050781, 11.966399192810059, 8.135380744934082], [12.691520690917969, 10.925704002380371, 9.527715682983398], [12.051850318908691, 10.53760051727295, 8.709572792053223], [0.5458894968032837, 10.177155494689941, 9.532663345336914], [11.994529724121094, 11.236401557922363, 10.89324951171875], [12.50562858581543, 11.946199417114258, 11.534812927246094], [11.788887023925781, 10.317893028259277, 11.413658142089844], [11.101202964782715, 11.643638610839844, 10.473520278930664], [4.214193820953369, 12.544665336608887, 3.988050937652588], [4.174864768981934, 11.926732063293457, 4.811831474304199], [3.3203327655792236, 12.33699893951416, 3.571958303451538], [4.137988567352295, 0.61374431848526, 4.3117804527282715], [5.389168739318848, 12.27206802368164, 3.156367301940918], [5.552914619445801, 11.313701629638672, 2.71458101272583], [5.252176284790039, 0.0368654727935791, 2.2914836406707764], [6.672885417938232, 12.591407775878906, 3.8523972034454346], [7.512799263000488, 11.999322891235352, 3.3461906909942627], [6.6793532371521, 12.125582695007324, 4.850619316101074], [7.032784938812256, 0.7067349553108215, 3.7756242752075195], [11.871689796447754, 2.5443763732910156, 8.315752029418945], [11.015880584716797, 3.3472988605499268, 7.912815093994141], [0.11838623881340027, 2.9542958736419678, 8.563966751098633], [11.570378303527832, 1.3185005187988281, 8.476903915405273], [1.260634183883667, 11.880044937133789, 1.8351446390151978], [2.4532673358917236, 11.416053771972656, 1.7931628227233887], [0.2625129818916321, 11.146164894104004, 1.6323673725128174], [1.087013840675354, 0.21034590899944305, 2.090482473373413], [0.5850763320922852, 6.902172565460205, 10.555318832397461], [12.28468132019043, 7.371793746948242, 10.47476863861084], [0.8689221143722534, 5.946390151977539, 11.386728286743164], [1.495683193206787, 7.391550064086914, 9.809807777404785], [5.519474983215332, 6.783726215362549, 11.512784957885742], [4.269880771636963, 6.849819183349609, 11.432289123535156], [6.26983642578125, 7.57973575592041, 10.844222068786621], [6.086110591888428, 5.919061183929443, 12.263394355773926], [9.725889205932617, 1.9567196369171143, 3.8497040271759033], [10.173702239990234, 1.831059455871582, 2.7101495265960693], [9.733222961425781, 0.9762091040611267, 4.693265438079834], [9.233123779296875, 3.1018495559692383, 4.215722560882568], [6.1498870849609375, 8.278352737426758, 2.4281439781188965], [6.42558479309082, 7.033979892730713, 2.3577020168304443], [5.141819953918457, 8.675207138061523, 1.892317295074463], [6.9535627365112305, 9.066445350646973, 3.0436646938323975], [3.3974406719207764, 6.094799518585205, 5.4997735023498535], [2.940365791320801, 5.6936140060424805, 4.411591053009033], [2.920051097869873, 5.603859901428223, 6.627782821655273], [4.317079067230225, 6.9858269691467285, 5.538496494293213], [11.202435493469238, 5.7759785652160645, 2.550062894821167], [12.278018951416016, 5.3926920890808105, 2.0788803100585938], [10.126287460327148, 5.480842113494873, 1.9290211200714111], [11.199740409851074, 6.416736602783203, 3.5992212295532227], [4.171773910522461, 12.782476425170898, 7.707973480224609], [3.12729549407959, 0.5584279894828796, 7.60170841217041], [4.749861240386963, 12.413599014282227, 6.665663719177246], [4.65734338760376, 12.478498458862305, 8.834152221679688], [8.858335494995117, 5.048463821411133, 10.007354736328125], [8.96112060546875, 6.268306732177734, 9.695032119750977], [7.9463090896606445, 4.311376094818115, 9.48132610321045], [9.647908210754395, 4.511861324310303, 10.858234405517578], [8.285701751708984, 11.851252555847168, 0.12535381317138672], [7.039384365081787, 12.03957748413086, 0.31675365567207336], [8.68396282196045, 11.528526306152344, 11.892650604248047], [9.162164688110352, 12.006645202636719, 1.055985927581787], [5.583798408508301, 3.2122130393981934, 4.612049102783203], [5.900145530700684, 4.0725250244140625, 3.7206242084503174], [4.529003620147705, 2.539670705795288, 4.5417866706848145], [6.356184959411621, 3.020582675933838, 5.576903343200684], [1.9412705898284912, 10.598321914672852, 5.551607608795166], [1.488285779953003, 11.529842376708984, 4.877895832061768], [1.4649860858917236, 10.362360000610352, 6.661487102508545], [2.8816699981689453, 9.878385543823242, 5.116403579711914], [8.983355522155762, 9.93564224243164, 7.741881370544434], [10.102764129638672, 9.434901237487793, 7.72613525390625], [8.407356262207031, 10.165453910827637, 8.8537015914917], [8.431334495544434, 10.210989952087402, 6.618453025817871], [2.6558079719543457, 1.533597469329834, 11.282367706298828], [3.666828155517578, 1.4609301090240479, 12.037246704101562], [2.147258758544922, 0.46104785799980164, 10.81870174407959], [2.123218536376953, 2.6473684310913086, 10.995479583740234]], "Forces": [[-0.20203124527480731, 0.8921068608983718, 1.5151628810357876], [0.4941107579625957, -0.07050491609639462, -0.07318702563571382], [-0.3051029139188499, 0.22023643974925347, -0.1616023979132654], [0.8349796371641781, 0.009383279595038742, -1.1054577132918242], [-2.016591480836832, -0.08316836304142147, -1.6458106949830504], [0.3934816106348053, -0.5531042806588277, 0.10757088059745121], [-0.029582852149869315, -0.019369353286179912, 1.0425921265015994], [0.46723565779856063, -0.37530544681183164, -0.12359053118308361], [0.427221526960045, 0.603929452706621, 0.05486388713932666], [0.33412320971405673, 0.3432718149339837, 0.1576406886157453], [-0.0759973579197957, -0.8687622427109601, 0.7524638106501124], [0.5273948609895597, -2.351422358390877, 0.6261310420390112], [1.6690895489816515, 1.0332626450188966, 1.410407533840016], [-2.263127994623165, 0.8288093178140067, -0.6588320297951181], [0.6986052302549739, -0.2868591147968081, -1.440226191692555], [-1.7440752790180418, 0.3129859160046422, 0.8663786562052642], [-0.09779043917577859, -0.10310783489484968, -0.3473333137886124], [-0.2375581612310601, 0.49061984423237565, 0.31341575689993934], [1.2840976895253355, 1.1595787976316538, -2.6943592631695044], [-0.5481635160862772, -2.0933357610243135, 0.7441510112918573], [0.28783394764765624, -0.3752731826527641, -0.24533978593115296], [0.8131144286549167, 1.1448160673928292, 1.184871883344089], [-0.7948387244281889, -3.092165208739647, 1.0730065755285667], [-0.9750283819142669, 2.53846494566667, 0.10403415245672502], [-0.13607172689623576, -0.05319421782072145, 0.24043152486107192], [2.3202996564890572, 0.47050749532019304, -0.2796531744470036], [-1.5761118966131258, -1.6302876895586325, -0.6574457640265361], [-0.022155975052902156, 0.681303388908968, -0.49466078259279567], [0.7856777369617534, 1.1516785930010198, 0.5557559933668639], [1.1165576219148585, 0.9304381773894895, -0.313322795885357], [0.01633573097341637, -0.027120857213231608, 1.1319175067304947], [-0.004998029130058415, -1.0911055075395022, -0.9505354192179463], [-0.5893319604448349, 0.575799363627903, -0.1604570347007766], [-0.05858190611855091, 1.0181287153969911, 1.7636773713335696], [2.553597272986767, -0.26792382858325875, -1.5931763318848018], [0.08389631331408262, 0.6675117315584047, -0.2235458754800768], [-1.2850951039784309, -0.41049867565869297, -0.6926861395251857], [-1.6259798505208616, -1.9357203731166035, -0.28899440882400945], [0.6116819766830446, 0.0187759523871116, -0.5633382815927587], [-1.432693887182873, 0.661104454032574, 1.170454653728967], [1.8417981342483616, 0.462308511013075, 3.0280574435695184], [-0.6100213863299653, 1.0750383742883551, -0.7163848458856438], [1.5753973167206758, -0.8157452632140938, -1.4010140128294528], [-1.8707830997165584, -0.07974751484542454, -0.8951208572891801], [0.21347772385046812, 0.8922489463096227, -2.1731513252528387], [-2.11445598424358, -1.7059950708991174, 0.9777176150100914], [-0.27796850920274624, 1.0963889892162717, -0.07961062853309105], [0.9234452331421525, 0.44734950769547505, 1.8669363653993067], [2.8750996982248718, 2.0616505908852756, -0.5240675515040865], [-0.10853062701482513, -0.36675966178476477, 0.3619639002000405], [-0.5571974435460434, 0.08334053115694216, -0.45266295530101375], [-1.846950097240653, -0.6017963160745372, 1.695338259928317], [-0.5847988509288934, 0.20780483122936727, -0.349809253970931], [1.1590941353785633, -0.5491799585827397, -1.2176709290690422], [-0.06587546448192577, -0.7353590778649779, 0.022467805620214155], [0.9458483543560844, -0.8686105486160075, -0.4066412698810627], [0.3766446341042298, -0.9085332538366325, -0.6280998579787448], [0.06239723137934142, 2.160245125880377, 0.05606853107080806], [-1.3779369752081911, -0.9226278764947189, -0.2875148221455379], [-1.1526598991725892, 1.8841196027870906, 0.20454726155455716], [-0.19675338735250994, -0.1522600434361441, 0.3233993426812111], [-0.8388934386461094, -1.4538125643094346, 0.35954191693096915], [1.5570145804368838, -1.2225978093738012, 1.3919665381461188], [0.002290031347859018, 0.31357649955476224, 0.10921123476713612], [-0.15734099939583948, -0.33270549149073975, -0.7084046171910904], [0.5584113002032349, 1.4136155265435568, -0.6946064675772851], [-0.17175010402417837, -2.9916192771721084, -0.9682164449705987], [2.0441395659236297, 0.06979168119617418, 0.7198990718943953], [-2.5470079057999437, 2.1841152259526084, 1.6761082864537549], [0.21852948411688528, -0.3954307863454167, -1.1634255443200325], [-1.2158528522230152, 0.5778507748141752, -0.6706951095244834], [0.35974153861612185, -0.8853641777345697, -0.26136605513544536], [0.15507427737623225, 0.23721113609377473, -0.05795493359838955], [0.801843806024763, 0.8409530616420426, -0.6217784745161266], [0.00041301573049339394, -0.5148086274238719, 0.6215748285955983], [0.6114100536382893, 0.39954499312159497, -0.08975881761999019], [-0.21685764244310948, -0.1484280269966687, 0.5010834965845905], [-3.724157669805456, -0.7445045462695599, 0.9219177451874385], [1.5343626218760775, 1.4770744167720444, -1.2860419044629974], [1.6850100331645297, -1.8032710013004938, 0.7462500418965996], [-0.37504375956071356, 0.36805627290690324, -0.09476548914287086], [1.1535158245603292, 3.2192076496430104, -0.4797840326416451], [0.7338031410101474, -0.9364031832776009, -1.1572119061335502], [-1.081994924497847, -1.0686242244540973, 1.7475136945123386], [0.45900993407803364, 0.45510139602921607, 1.372742538289345], [0.2995119733506347, 0.05054988963842449, 0.39199066038940256], [0.3630255614665869, -0.10966131492923113, -0.03844884541329706], [-1.0012075162098628, -0.8377756858192182, -1.8639578072340826], [-0.050220211152394334, -2.9099555211439836, -1.3319349708017592], [-1.418963394645606, 1.2418282793730895, 1.2461104396241902], [1.129407927792537, 2.1689062573018587, -1.1502445598563629], [0.798088236185177, -1.32647481893942, 0.7569149763117797], [-0.8878628897770823, 1.052155740350241, 2.3323325601188376], [-0.5966343584938572, 0.3837239034068185, -0.10271786449799603], [2.006375916677654, -0.9121736950700219, -1.9262760451621492], [-0.8688200502514708, 0.6322209143936841, 1.534329876171898], [0.23552190802069836, -0.4854310701762565, -0.1253879047286384], [0.15604258349056868, 0.3771356125376562, -0.5592817021692018], [0.05034076875284298, -0.16112416607067065, -0.3555412660341094], [1.6882860374735573, -1.8129911725087022, 3.319178647254199], [-3.8240512170249352, 1.3766574234435625, -2.4895201637822733], [1.6599419644012272, -0.9934313221325461, -0.9832543937565943], [0.887852576989597, 1.7338044695070456, 0.12711244104614572], [-2.176141486103813, -0.37626940137790293, 0.4773353373212395], [1.3510772171577152, -0.14849916468440788, 0.3474405696099324], [0.054085441147234986, -0.01445529735942885, -0.4313306221734856], [2.2312007484155925, 0.4502446906966978, -0.4952045604244633], [-0.0849428471997173, 0.039254308600825065, 0.3096279925117749], [0.21033503386380847, -0.1340980292846602, -0.21755304509976503], [-1.866320858051911, 0.2806197634429722, 0.0043365043837233705], [4.363401743591499, 0.9447614172664817, -0.544226560543799], [-0.8486217845817287, 1.8987151527334494, 1.3469066545642394], [-1.4055739618200676, -2.6839333102354095, 1.0837532693177803], [-0.7871177656467531, 0.4821377702393576, -1.662388641017441], [-0.4055610503170405, -2.762413408603537, -0.2706575087444062], [0.16337667322137825, 1.9329576533799038, -0.8231474862584384], [-0.1900886590048487, -0.35376669928300786, 1.1686470967886655], [-1.8910088803139573, 1.856170280761885, 1.2919555093187463], [2.8345089308005846, 0.11788161992037917, 0.09378085427000014], [-0.7091313273207717, 0.042237979096083324, -1.6407200157316026], [-0.9841975658026537, -1.4613096617555075, 0.3378445640120465], [-0.6490548695569693, -2.0858781527428345, -0.819083990573956], [0.16366990162026304, -0.4052131876018232, -0.7545642620899452], [-0.37046084183629857, -0.15217992632784696, 2.666010291586327], [-0.1946347300963717, 1.769353388133286, -2.0498429391320876], [1.3657492660836699, 1.4208770284506516, -1.6812583827854093], [0.5416063808887437, -1.1551297658771589, 0.5647527107610373], [-1.1671999395732748, 0.7525805115415706, 1.143116386810402], [-0.9089074179361566, 1.3912659242354926, 0.5925289400381993], [0.020728220093530113, -0.523969595013196, 0.6621559690848665], [-1.418523425053438, -1.1166370252186149, -0.2156552725957226], [2.615963220555998, -0.05540645139674117, -0.7233593055762779], [-3.0436109646319007, 3.76160144900186, -0.6442231965946669], [0.5687585668888342, 0.11217890677907953, -0.6048825615922154], [-0.6738967168292369, 0.3264305724618855, -0.3535782030834246], [2.6952964248138027, -3.9146787655497333, 1.48489750771117], [-0.2757513098843718, -0.9872022651528503, 0.1336774294433846], [0.014783120132794484, 0.4674758159077042, -0.07934094392774801], [0.8669420435390067, -0.8222293036216775, 0.6006295165618432], [0.619140167874986, 0.41105336095830175, -0.6502782908127671], [0.4594755613788608, 0.25503972245356515, 0.3160076231700093], [-0.6566748035201948, 0.859513519346492, -0.3927776596386175], [-0.4253280654848158, -0.5183283029644692, -0.5229296285708136], [0.3101042466703911, -2.167800404657347, -0.3893434276482458], [0.5132114716341108, 0.5511275135860016, 1.386181864168333], [-1.866387447182933, 2.3813255488034786, -0.6132231345145488], [0.0711771467091481, -0.785972724069414, -0.37399999030719305], [0.90654371316749, 1.569388160583145, 0.6786536600310131], [-0.8145228039044866, 0.2778359018283984, 0.0027160313517810234], [1.539448951214866, -1.5125479562867283, 0.6443564198415164], [1.1531005491452049, -0.4892247965823152, -3.032362703733347], [0.6672056547415933, 0.55963262886766, 0.43655454250206255], [-0.30142724705643476, -1.119591492433568, 0.6204412751446103], [-1.9359565264926943, 0.8948925091403327, 0.44936658319808404], [0.4725551234876897, -1.1400296827847634, 0.0026163393618453914], [0.2406119036678278, -0.14665039764330184, 1.114765116188893], [-1.766024193103199, -0.6075233084729217, -1.7512165942516018], [0.681983121914979, 1.330522765200035, 0.5495593339763356], [0.3926891888633232, 2.414985445927116, -0.3012201487909264], [-0.8761530106412766, -2.152302855594058, -0.18572309486441343], [0.09888852679035091, 0.36372300140530084, -0.5975820869576651], [1.1344319007080372, -1.8003838709904925, -0.6405976971727945], [-0.6747392195664951, 0.3434650291976561, -0.02197444429445141], [0.046694213040706624, 0.36040228809552777, 0.7747762440381192], [0.019450479194128803, 1.2996380063802353, 0.5507656646963465], [-0.9636303911605861, -1.3054482731357229, 0.0675065584522711], [-1.5666552807468423, 1.0993179778300026, -0.4663535936653069], [2.3875785325530536, 0.518058743609323, 0.4282023668921548], [-0.0756020026259426, -0.2807626385110118, -0.03594064519571736], [0.3776457677940699, 1.8191491878194805, 0.5846544416233201], [0.013598993500987325, -0.399473661939838, 0.14979224412023576], [-0.3371548132326001, -1.1048392781584917, -0.10478756897262818], [0.20370375067829238, -0.27490125348323136, 0.08700251185557334], [-0.16598871807060112, 0.2509922874767958, 0.19701046066990519], [0.7525381332894829, -0.7978649491583151, 0.02417380422908725], [-0.1775766882212687, 0.6904213074934713, -0.8372567316757049], [-0.44191176029007007, -0.5567760963179534, 0.5080521164079065], [0.8204820870101484, 0.07440669970186996, 0.22592184235554089], [-0.2044482162086998, -0.15076747932243192, -0.11423592827620618], [-0.5030611480515682, 0.05624748083298899, -0.048635149450204154], [-0.4326533486023443, -0.15940910559454483, 0.3005497068808177], [-0.6948764090828411, 1.1638472263338144, 1.2777689290746992], [0.7229675890770593, -0.6730581335900582, -0.9450050030280156], [0.16477349227068033, 0.5384172560766997, -0.10600228156914192], [0.20945851907923493, -1.1537325984190747, 0.24513720846971], [3.6014912661744596, -1.106754577056866, 1.860236824736113], [0.3627945956325118, -0.714149500622152, 0.18083818959370282], [-3.7359791592910114, 1.7758442596657906, -1.5523787390683994], [-0.49921188007356104, -0.2809220946472877, -0.2012567442616396], [0.7028373279281271, 1.1161226369243422, 2.396512181760274], [-0.448643336456108, -0.4853004223209643, -0.8870890032302634], [0.45745808016125705, 0.26384371459941436, -1.3951251936708655], [-0.6191947423047892, -0.7302711055543306, 0.028354970424367673], [0.24240852415205327, -1.0485093942550923, -1.327872385645893], [1.6702157379030171, -0.811306336965506, -1.102627834940308], [-1.3848796204586298, 0.30268618455198715, 0.13790980556075852], [-1.0067243786553381, 1.4008734912422296, 2.1703090986139317], [0.1889866786747366, -0.2605655775104352, 1.0251306480560212], [-1.5448653849460978, 0.8869255447978482, 0.38978302458455877], [0.9542888789778659, -1.1043246975680416, -1.4418694319830336], [-0.09968927166320053, -0.036588399374546776, 0.20257897077915707], [-1.2754663286721384, -0.9344878204317254, -0.9691545351305737], [0.3808389269944192, 0.10204058679746064, -0.0814094639074987], [0.7427051457789339, 0.6791031861687467, 0.31368904019784755], [0.3261020708736948, 0.0807746539981151, 0.17176488687309738], [0.7406741870688571, 0.0009671123848750944, 0.7077471160195274], [-0.07317499384806239, 0.23380812784196586, 0.7281531167948895], [0.3539072367550984, -0.696204270665481, -1.420782519838209], [-1.003588179501733, -0.004763590433982855, 0.030038222718059494], [0.5702152206206816, 0.06428229302668942, 0.12409412700073327], [-0.2155655728651565, 0.3245504169956648, -0.4738967623168801], [-1.351044160049592, -0.3990435051054911, -0.6648747814706991], [0.67324057769153, 0.1288544911935549, 0.5525183737174605], [-0.2480527993738384, 0.05092342970904349, 0.4565167511402815], [-0.4131893175271029, 1.6662477039020571, -1.7205220501484668], [-0.709433660913647, -0.4673006128800395, 2.4049161217617208], [1.5002921374678524, -0.6441694186423167, -0.5326833607826675], [-2.371624241606309, 0.9900448522677305, 0.5156874194579074], [3.1575151165577147, -1.5682054368377807, -0.005815750070012364], [-0.2632117258649421, 0.10137420670155518, -0.46705671602310983], [-0.7044526371109612, 0.04229351571121199, 0.15575009217880884], [-0.23849077946889483, -0.786112808039548, -0.33607013572291383], [-0.07921042530733911, 0.5544941851895822, -0.005597141199824311], [0.1775360853955758, -0.02240448957469447, 0.0993901892923539], [-0.09724901647780915, 0.632352559495712, 0.03355548021351905]], "Cell-Size": [12.9, 12.9, 12.9], "Charges": [0, 0, 0, 0, 0, 0, 0, 0, 0, 0, 0, 0, 0, 0, 0, 0, 0, 0, 0, 0, 0, 0, 0, 0, 0, 0, 0, 0, 0, 0, 0, 0, 0, 0, 0, 0, 0, 0, 0, 0, 0, 0, 0, 0, 0, 0, 0, 0, 0, 0, 0, 0, 0, 0, 0, 0, 0, 0, 0, 0, 0, 0, 0, 0, 0, 0, 0, 0, 0, 0, 0, 0, 0, 0, 0, 0, 0, 0, 0, 0, 0, 0, 0, 0, 0, 0, 0, 0, 0, 0, 0, 0, 0, 0, 0, 0, 0, 0, 0, 0, 0, 0, 0, 0, 0, 0, 0, 0, 0, 0, 0, 0, 0, 0, 0, 0, 0, 0, 0, 0, 0, 0, 0, 0, 0, 0, 0, 0, 0, 0, 0, 0, 0, 0, 0, 0, 0, 0, 0, 0, 0, 0, 0, 0, 0, 0, 0, 0, 0, 0, 0, 0, 0, 0, 0, 0, 0, 0, 0, 0, 0, 0, 0, 0, 0, 0, 0, 0, 0, 0, 0, 0, 0, 0, 0, 0, 0, 0, 0, 0, 0, 0, 0, 0, 0, 0, 0, 0, 0, 0, 0, 0, 0, 0, 0, 0, 0, 0, 0, 0, 0, 0, 0, 0, 0, 0, 0, 0, 0, 0, 0, 0, 0, 0, 0, 0, 0, 0, 0, 0, 0, 0, 0, 0, 0], "Date": "2020-06-05 23:59:47", "Natoms": 225}
{"Energy": -1271.4182956108089, "Positions": [[8.374763451642114, 3.772398024423324, 0.6310317651557011], [9.154743738380482, 3.6301165666046002, 1.3215567864857614], [7.740262575486348, 4.473363142627508, 1.0795706192047723], [8.761743831928959, 4.221883513774546, 12.6352345583559], [7.640751592382194, 2.5084683063506716, 0.34036235489413874], [8.217467360146824, 1.6413966087598304, 0.7759104850713199], [6.668422642917942, 2.5811362136243137, 0.9007597270674467], [7.375013546492922, 2.310481455255533, 11.768988586347682], [8.323573478016181, 2.2253120345950848, 11.165252630144956], [6.789598932870357, 3.1770426815590915, 11.35730204244762], [6.762010486390223, 1.3809829096517643, 11.627195092174611], [9.624167097335324, 1.724589820593458, 7.439492167264979], [9.196869742344838, 2.5622324288169165, 7.923434349126732], [9.70214160581522, 1.9249427096781608, 6.394430738283296], [10.604452554275326, 1.7017823666986915, 7.872971771577678], [8.906932939124216, 0.46244148278950736, 7.694145958019748], [9.58653318912822, 12.502900757256567, 7.394459953275803], [8.752403181590715, 0.3726652994152046, 8.801011381667212], [7.555050016278582, 0.44117431991242967, 6.98650581074941], [6.78452824479566, 1.022987468966915, 7.560219664103718], [7.172045661953341, 12.282276142223404, 6.854439968744423], [7.642922100750638, 0.8939647991323962, 5.964127298017784], [5.4404513732035715, 9.343563143938473, 6.717079892448013], [6.523596168865796, 9.450151218446852, 6.653362551668038], [5.022598762364612, 10.319097178434587, 6.775428285792372], [5.156279427286211, 8.919083310978175, 5.8010215865813395], [5.066101836122006, 8.445079801557226, 7.8340883934759225], [5.403044888402327, 7.414792748957621, 7.516618234939649], [5.778187092876374, 8.691478082270791, 8.689368224348788], [3.6116167667117773, 8.424785600291273, 8.23641439647021], [2.975279467328342, 8.042571748052296, 7.406256968897135], [3.2570163325576287, 9.448756731074958, 8.4903476176057], [3.4352216878918203, 7.77492256502646, 9.140852674185455], [10.96823050954673, 12.181353815451322, 2.8679463895722175], [10.425524955241476, 12.156876589324105, 1.9565171427179453], [11.936596231107167, 12.597171720515643, 2.6179014083167056], [10.458626899047704, 12.847498529650844, 3.5396407714070586], [11.191618656187929, 10.791845283747152, 3.344261075645002], [11.81131820619537, 10.283244339544352, 2.552755896912431], [11.820467793822637, 10.86229039158851, 4.276139091285113], [9.902144534407102, 10.037570576839922, 3.5711640696238227], [9.319723118059768, 9.954593240092503, 2.6266690042446164], [9.240099279823209, 10.48686249865857, 4.362805955421036], [10.102244535608628, 8.977343852790623, 3.8716926932645075], [11.879961451506322, 7.405646592764237, 8.433929070038053], [11.10162329781397, 8.079010636181021, 8.15623063256181], [12.40308718489272, 7.731853331229623, 9.301111838709273], [11.400736289702015, 6.506061338335923, 8.702682428177502], [12.919222430388391, 7.228628993032595, 7.3825627632897195], [0.6986650597545592, 8.127382161664595, 7.401501940685174], [0.6235879810997268, 6.327456621993927, 7.689562817376024], [12.340604366493242, 7.0508044316648535, 5.995866227078151], [11.80210143973617, 7.965716598676161, 5.643803557892337], [11.641154646348909, 6.185482981832583, 5.927221849235101], [0.2842723829575254, 6.855485944074227, 5.2897336055788875], [8.566247510460615, 7.992821609126726, 12.395514198025761], [7.756722213816655, 7.561594104884566, 11.843084027776385], [8.259727502262022, 8.871632412294526, 12.90848612089275], [8.915563930147849, 7.296283980265042, 0.2232366030594257], [9.66261838023756, 8.248868786459111, 11.426464723153593], [9.838588194651923, 7.264624798120394, 10.899885250823646], [9.282157139150241, 8.972965488728828, 10.642494693566443], [10.931469682574708, 8.689486505549892, 12.127709323426375], [10.868829259202517, 9.694047997132586, 12.62557845904085], [11.795634297238973, 8.733634588948817, 11.408667118973195], [11.220598950839413, 7.946798197956518, 12.913202593366446], [5.86087085184299, 10.72137289082066, 10.554515843735702], [6.810749482042527, 11.15242285092927, 10.798928926886946], [5.256109051065353, 11.452126693295027, 10.111193902002174], [6.048112735247101, 10.022783401033271, 9.78161981569107], [5.267438607469089, 10.052670166984266, 11.750080839341386], [5.98177256864844, 9.204401139106235, 11.992431825100425], [5.330685474014689, 10.784782424843227, 12.600189527477795], [3.8408871659698525, 9.558676438945339, 11.59081857129611], [3.2002363809963534, 10.27552981285555, 11.010238536256098], [3.3903113680852393, 9.486823791874295, 12.609175301964948], [3.749264368084745, 8.530293435806161, 11.136349330582608], [1.9746053482583716, 2.555803837097557, 5.639743755210602], [2.4591244857993253, 3.363207221455497, 5.169806664264708], [2.6892713214025723, 1.9167395986029563, 6.122813813142287], [1.3622921662981415, 3.011600331221844, 6.369169156565464], [1.099186023750017, 1.8519748191743655, 4.673529126429758], [1.6780868626532213, 1.2438260220198376, 3.90252710600633], [0.5122132311895131, 1.1016507666087236, 5.274509745714426], [0.16409302535109982, 2.842865852823341, 4.005046735783783], [0.7054532116325469, 3.6833348790187554, 3.5041157493420982], [12.383080119191627, 3.2916466726061984, 4.765221027532838], [12.434590177139606, 2.317150934827998, 3.2404690464344243], [4.459635941304128, 4.102352454018948, 0.6961435643840378], [4.844032502039673, 3.887872432737364, 1.6588277145714017], [5.20158511593519, 4.652086282920135, 0.16241572558652048], [4.3028487681011915, 3.1287744091226997, 0.26365068821223575], [3.211239073779538, 4.888664047786428, 0.7674650267894572], [3.4602772280729943, 5.834076800420541, 1.3335229715565462], [2.925615292149161, 5.201455374443054, 12.62182309843976], [2.1217619853521814, 4.098214792434239, 1.4539506477717286], [2.5337672063348653, 3.5624558666951094, 2.34809462885787], [1.7039773903696762, 3.330058429763822, 0.759021937951524], [1.2943064925202636, 4.780210722117764, 1.7869860179314572], [12.033040489957395, 3.951534460370367, 12.082566075355098], [11.210717661228227, 4.125069423045075, 11.433894081206125], [12.887448674387082, 4.494765918625104, 11.717044607912971], [11.742287967073977, 4.431952373290299, 0.09267503368023129], [12.271506672215411, 2.495525883490305, 12.252069668516647], [0.11505875496205983, 2.168947010591331, 11.465760485626319], [12.768009504412179, 2.3183829564982843, 0.35394752310508215], [10.969703064174585, 1.7326310989847389, 12.167371738009704], [10.499790871319384, 1.8530148745427073, 11.151787611875408], [10.250684405187478, 2.0914814263618227, 12.954754593890303], [11.121811677684079, 0.6340739629031346, 12.362224442799224], [3.157174977425621, 4.653931429257631, 9.141209907853616], [3.4978192674683566, 5.417333692523842, 9.781080270049518], [2.163983935360283, 4.460772024389368, 9.424642790237996], [3.1580877946925296, 5.056903242646619, 8.144348149583982], [4.050713284134198, 3.4793970316146554, 9.331873744338436], [4.264989062954843, 3.4371543365583563, 10.444263836362232], [3.46722080112453, 2.560508113933985, 9.05720229829138], [5.345658288475424, 3.549743052239216, 8.551006226478695], [5.264486094842786, 3.31469116090647, 7.458508486750371], [6.0352757542466025, 2.7913537523532237, 9.000168017459169], [5.88123892057288, 4.520040708529984, 8.676896381187408], [3.234000323073051, 8.447024230812664, 3.2744100956006075], [3.2151423000940427, 7.467852540232415, 3.67527631350334], [2.8563178256748882, 9.076353159610672, 4.051260888047666], [4.255399494116958, 8.676620363519747, 3.067865802001368], [2.331961110983266, 8.586911589404693, 2.1008214143461137], [2.3899804225463095, 9.644800632735686, 1.701596545287378], [2.653127078501301, 7.882789696453314, 1.277779143907896], [0.8966941829642787, 8.286161437047225, 2.495031280623842], [0.7363951141446357, 7.235024371263576, 2.8695160115817613], [0.2459668054629698, 8.423070878355922, 1.591485563202593], [0.5566572228786495, 8.988196149083551, 3.3056908733160957], [8.165619746062891, 5.824085912387547, 4.238543883704953], [8.798441397244865, 4.9666992765741815, 4.275214646979231], [8.411022791808529, 6.4551493304898875, 3.4298057550952503], [7.204635436508323, 5.452394781797212, 4.033998126087314], [8.190571961060023, 6.593098825455407, 5.511201762047329], [9.250460727697106, 6.91294397717036, 5.714830949548268], [7.592804891807485, 7.53458468376226, 5.343641761154961], [7.619570827564676, 5.749678305713113, 6.633699389129888], [6.517168381603766, 5.58823654786314, 6.455522906957772], [7.769191833279109, 6.279722407338188, 7.609356820829503], [8.129299551247268, 4.751939596765933, 6.722249220740833], [1.6389876079865418, 12.262923425057538, 9.547764348338596], [1.3479955861116846, 0.352516806409441, 9.230609978028248], [1.6949895922250042, 11.680916794905222, 8.658257136404101], [2.5727387779368853, 12.419447068267667, 10.040082473507555], [0.646848218590479, 11.743195284538658, 10.523575220846118], [1.1022543016257251, 10.937752967907084, 11.168844882721407], [0.4576036161874057, 12.593636889428351, 11.240744158159835], [12.253993849230708, 11.248660581749405, 9.886150470436137], [11.94142718936516, 11.904799417693493, 9.032785491659656], [11.409388350837856, 11.234820081462832, 10.62887045936552], [12.384450967696129, 10.212587932223474, 9.49032515643051], [4.573365962315908, 12.825172522944072, 3.304176343592128], [3.6517435018190225, 12.713345443105444, 2.772557202915875], [4.694172450311949, 0.9778986702399427, 3.4348109128290405], [4.491994978816673, 12.44061977956367, 4.293258062016768], [5.678196361260432, 12.19157749880669, 2.536236562215135], [5.345437564306577, 11.144414649829898, 2.3097418112637444], [5.757784668788052, 12.719574551289094, 1.5544606107979655], [7.002609416329982, 12.161393571353734, 3.2729636040382633], [7.467711099525978, 0.28940917193103316, 3.3951045045051256], [7.7096528679809, 11.50858664173855, 2.685909396597884], [6.853683847539523, 11.690138759313822, 4.282513691455025], [12.871991649519437, 2.5953251464494924, 8.479516767252656], [12.66694397922331, 3.7085761524676095, 7.930410175262809], [1.157934024783608, 2.129800908253597, 8.567865644643229], [11.9040086487565, 1.8992686298800328, 8.947220278295639], [1.1723251311004368, 12.209528713846495, 1.5127840817039508], [0.7759605930426748, 11.33935059303273, 0.7154554736775576], [0.3846414571930144, 0.23126727638810354, 1.9417826066823436], [2.3861659397431856, 12.19902859678069, 1.9224324377318724], [1.0511849860985247, 6.771122193881453, 11.260556817650624], [0.9975020496573941, 6.946382071549347, 12.498825216082595], [1.1095497557009937, 5.57448451883829, 10.78332539864786], [1.0257741170203805, 7.760555882401134, 10.44641692146674], [5.957449107063494, 6.234706838845784, 11.258716761265594], [4.800396695917441, 5.93173458105903, 10.859678219899655], [6.712167979640639, 6.998733489893834, 10.580525047359469], [6.384944194737204, 5.7732049213165455, 12.371831125660355], [9.787101155069287, 2.369128794417154, 4.141308571487606], [9.582485338654791, 3.3453385781753866, 4.928281496040164], [9.650758324146661, 2.480933381173973, 2.890333679014203], [10.148424052124842, 1.2533256763889258, 4.661199894244853], [6.459714057879669, 8.554695050490626, 2.831726225372007], [5.901183144906316, 8.871994652044576, 3.9462606242129326], [7.670971596929945, 8.206996980691633, 2.7996296872163278], [5.754244523203273, 8.591515422434712, 1.7773369489745934], [3.280132025854083, 5.892328482712792, 5.463305499445629], [2.8472633715082027, 5.606004333437258, 6.632791998547501], [4.367314292073915, 6.519296817369156, 5.290721576204902], [2.581368794614412, 5.544727961772145, 4.459162751542036], [10.742321557799839, 6.126520789611946, 1.9334935798217978], [11.152127745761465, 6.8794153903756525, 2.815393570299469], [11.446431574635461, 5.124299843466899, 1.5290410619728108], [9.564009470382686, 6.288058492908115, 1.4086219730735026], [4.161329911214604, 12.568956252240689, 7.18944845545672], [4.348200344367292, 12.05291929086441, 6.03158297721639], [3.485974187082658, 0.7244042587326026, 7.347037144903191], [4.6825384922034425, 11.972990522824238, 8.184341731485087], [9.39325236078134, 4.739989072390448, 9.786004258087214], [9.881138584970094, 5.7270618242507485, 9.164153666796667], [8.809846063091882, 3.80697941926412, 9.18141641142471], [9.508118697274446, 4.708359034150714, 11.074965930253457], [8.526898803893154, 11.632363816259236, 12.772952031948535], [7.7982537075763965, 10.69326750248725, 0.32510042119715876], [9.28342103630159, 12.297682784587943, 0.6427561785662735], [8.473396927577543, 11.930556672883117, 11.528978347031272], [5.721057646675047, 3.1707339722998515, 3.8873175593702394], [6.251552037925239, 3.031978579232659, 4.998898424863841], [6.328738873864497, 3.824805637563442, 2.9378991574860005], [4.560203153942876, 2.6993270358413715, 3.611926927299934], [1.458055697724148, 10.536307063241216, 6.018385672739012], [1.900279364221682, 9.394201460695053, 5.662890197338275], [1.068185035932073, 11.367030557784778, 5.136309119910565], [1.3786298610948295, 10.802335987103737, 7.256377561202716], [8.619504948353608, 9.612851297148685, 7.602964877589044], [9.851025610809367, 9.342481541272475, 7.756325640138942], [7.884033003843887, 9.892092928124923, 8.600586605952342], [8.115455458610551, 9.635701414388498, 6.4298642399974595], [3.692507352966048, 1.1414755846183655, 11.991549239684145], [4.639842921272361, 1.414080895967386, 12.812767925730473], [3.7372702788999326, 0.05943903045682863, 11.327714183670892], [2.7484937908282596, 1.9683505522196494, 11.851785276565497]], "Forces": [[-0.0586537780787744, 0.10684861568271618, -0.20989558337294287], [0.11314900800934263, -0.06754943405110787, 0.2450617006914278], [0.09506678030269698, 0.06526969139484669, -0.09133147463633338], [-0.11679714501064906, -0.1745081178465754, 0.1249527267644079], [-0.3132716857735809, -0.36867248819247805, 0.21453262294835437], [-0.04374453032541962, 0.2597141557748338, -0.1051966432653262], [0.24954042731485754, -0.18088825707424147, 0.01531446660296142], [0.1726255585547699, 0.018678199888655742, -0.28556916936091775], [-0.30053497176093136, 0.0729025383842833, 0.19895681844833027], [0.08558026331574739, -0.09228419070867122, -0.01679222079814301], [0.10560037408865712, 0.18347664530342997, 0.11097255993574572], [0.005292507521577843, 0.0021023506846025155, -0.1354794805081346], [-0.16910962584155095, 0.06545246218482628, 0.01999464064220615], [0.10510824064745551, -0.06697747921057592, 0.07027234042746736], [0.1306797295796084, 0.14930565843542012, 0.14708788037722886], [-0.2611171574315228, -0.36945144396918395, 0.06923609337619095], [-0.38596965725461124, 0.4415826389139655, -0.024172463657822357], [0.17225193651279352, -0.06983061441842425, -0.050686574425752084], [0.11762024849896856, -0.3267695056499533, -0.08162080155067224], [0.11144334308704541, -0.07874417935089349, -0.1448424115609255], [0.20014470282961536, 0.4371895797549878, 0.1958533304391433], [-0.040116127002051215, -0.030253394995709462, 0.057302410903240376], [-0.37823259252450436, -0.04246582458570271, 0.2171552891357934], [0.13825621041318573, 0.21763125006194725, -0.04828694293019246], [-0.052158754982043254, 0.06092373383228423, 0.05154359231138649], [-0.03926022193908358, 0.0006463296394781133, -0.13935785241812904], [0.8539579128806405, -0.5182128419565013, 0.4760392936130256], [-0.16494018151689702, 0.22864712413122282, 0.02781281442623747], [-0.4020900544234518, -0.10993713161871366, -0.31473027216230964], [0.1845989653257374, 0.038164112800174795, 0.009668489882424702], [-0.07290847568961721, 0.051253186176797826, -0.10333177134084275], [-0.17139187922847393, 0.17020520638342343, -0.014096165851985107], [0.19828053990607125, 0.1706804460270009, -0.2665248768519955], [0.20239181860640643, -0.058677292831503955, -0.0334926358250275], [-0.2668236644708293, -0.006151061267458425, 0.12308063261665715], [-0.13308738669140815, 0.09865869831041216, -0.23537528705003777], [0.27098137727974403, -0.2070970637723227, -0.03450488622789579], [-0.08421652631928127, 0.06892794376913126, 0.28949164285239265], [-0.05106255839064143, 0.13809565461949225, 0.21425020653524013], [0.013355640645347033, -0.037540203665758026, -0.20264421405247482], [0.0008198941436737132, -0.011899870802134557, 0.1636510405914824], [-0.19613478114061725, 0.06391510624449726, -0.15472707010431574], [0.20621343288160318, -0.0810844749191768, -0.13462045336895948], [0.1123936963320579, 0.11717485424563431, -0.023936099926795264], [0.24601083483195635, 0.009412959224564175, -0.1890520877979683], [0.09636799880525167, 0.15362677104921063, 0.08394902177292396], [0.041949942676891595, -0.02377083592973233, 0.06963322963421112], [-0.2077275574158145, -0.1535290084707909, -0.07610646329438558], [0.09163860194400267, -0.1823823359680097, -0.141299509051194], [-0.14033404525720805, -0.16109848105201166, 0.045689683155970294], [-0.09160362247610596, 0.26910245940794053, -0.1099584764196333], [0.09803812518829345, 0.05545380536800889, 0.13586909462185087], [0.004411891353233484, 0.014523415529563526, 0.0400981496739699], [-0.04695901945505494, -0.11005850063027231, 0.06791040452146277], [-0.05888132555277949, -0.0013816371943081642, -0.02937331786048378], [0.23283408676695033, -0.06274631112685962, -0.08408739042819793], [-0.008490652908794041, -0.01874173069404128, 0.03156478130412212], [-0.029801919341149567, 0.03199480249835855, -0.16999805473566204], [-0.009464983504456835, 0.04422817705515418, 0.21187575476402673], [-0.07056209552853403, -0.007707355935337988, -0.16622202591205004], [-0.09982812972976998, 0.20075872799260044, 0.07232321673142869], [0.17360623888746052, -0.1165603696931621, 0.2690526921060011], [0.12508311814362372, 0.06339948827306821, -0.09887921941820871], [-0.11217563142183146, -0.0840160433275327, -0.10469157943318506], [-0.12546510172540465, 0.00436730037142896, 0.13339469694028316], [0.025055403337500243, 0.018154864211760005, -0.00046073591278016307], [0.25653833386821484, -0.3726720274700899, 0.0027311240605750035], [0.1639778883109353, 0.02748622772604385, 0.20226146891284105], [-0.31480291170589025, 0.3609938840687208, 0.09425581243595117], [0.12923121870806487, 0.20799754163132356, 0.11932476962962763], [0.3056889736880645, -0.1424879268641624, 0.2351264716558521], [-0.4110677927499948, 0.45911279760169904, 0.07158775105248898], [0.07342533464959142, -0.10877682510474421, -0.2839580922336516], [0.06119923981149416, -0.17018909854689732, -0.20143911243655724], [0.11615629092255769, -0.10224276739536116, 0.08741934180242768], [-0.05234744861259383, 0.048403122854704494, -0.01240658858368969], [0.11718964185594258, 0.3885894737991136, -0.05257541190268661], [-0.05503716583257168, -0.04429288000196569, -0.06235270580705], [0.17311549157361084, 0.08819221011876448, -0.14330145937801778], [-0.2803218980186681, -0.06259223983104129, 0.03635986317429105], [0.13925899326043048, -0.03851765026211656, 0.30992984188127126], [-0.3712169976206991, -0.5090306432777761, -0.35053340554403306], [-0.06712431318690944, 0.4657143070609381, 0.5001792759041882], [0.23574308808222405, -0.008369390173492126, -0.19557861893697415], [0.011807353744307832, -0.1832130587830093, 0.13322508560099197], [0.007376573019484939, -0.120024731787831, 0.017725228728444117], [-0.16316847952022512, 0.07911096139659315, 0.05866353275741306], [0.14529344901952657, 0.08227549802961293, 0.1046691145450949], [-0.13771602616728243, -0.052669080102839334, -0.07084255582518667], [0.17009350307379764, 0.11458190938817608, 0.242897742633254], [0.08287826283358671, 0.10391185136923271, -0.1494162465131724], [0.11354617411342466, -0.10778403013718289, -0.10649058152389022], [0.05679019956349087, 0.36704278225930914, 0.046192838827253405], [-0.10398121139196241, -0.2615740196331344, -0.13096927962348215], [0.025895127161086703, -0.12186662874136459, 0.2807114703133108], [-0.11208593768771952, 0.17513815000963082, -0.009367861042062234], [-0.027747062434307104, 0.13400684810598598, -0.0134534289644621], [0.07723972568273543, -0.10675203613409925, 0.021561612865043087], [0.08960646306123653, -0.11668994523451164, -0.12310339153537855], [0.12609977689857524, -0.08676049625672357, -0.28478395906833254], [0.018534003825185528, 0.08664740849753012, -0.002805811173701135], [-0.07249094690074355, 0.0005935482239257078, -0.0911242103571323], [-0.1577061245448303, 0.15137891787166433, 0.37038326107222097], [0.35407799688199515, -0.100675243626605, 0.09843840809631373], [-0.2565059808797764, 0.05298683982270171, 0.17461015838036192], [-0.136171053198664, 0.09760252884152608, -0.3377681297846714], [0.03898531683147761, -0.09376304887204145, -0.01681928034071172], [0.06753212004126587, -0.005020458710794867, 0.1878558887267469], [0.1290906471827439, -0.16459340783193344, -0.1618600516535847], [-0.05913061086068082, 0.31734880877472815, -0.058176497474200346], [0.015470698481271535, 0.12478538890305589, 0.07049164659271329], [0.125515246555171, 0.03807536381728176, -0.09245796326019438], [0.04874662617509706, 0.032852000832091194, -0.01880946120276435], [0.08073108689990935, -0.18331749895979993, -0.03493090960623479], [-0.1099938789078565, -0.18253362859998018, 0.2031339079813337], [-0.14067305964110366, -0.04287360670177872, -0.4684343585948462], [0.078682160840098, 0.09151640474084877, 0.04589064015326325], [0.12410476145321638, -0.061977234070012356, 0.2059808124110027], [-0.15322195387376872, 0.0784585143436882, 0.034985261480334685], [0.0006717495987430587, -0.04102904253776301, -0.10521096341256862], [-0.05170948756943395, 0.16215063885040618, -0.009783957488670926], [-0.451914884427223, 0.035036010188996214, 0.048549439302254055], [0.0048583562085486014, -0.06852648214778244, -0.060516502111336606], [-0.07469338254996631, -0.12955300113001636, 0.19972852686939138], [0.04060158592229555, 0.04082101829480342, 0.03776805552782294], [-0.2872927316420804, -0.1592987341618587, -0.15830012455597992], [0.13764043871611634, -0.25370663337930777, 0.21309955516558382], [0.06724816941375063, 0.2214519683328297, 0.2656237741548334], [0.01676983834650341, 0.033026654754854966, 0.026413874113942165], [0.13160861328229764, 0.2344886440940978, -0.1379557595474172], [0.08817561115064408, -0.05132261912746208, 0.17237574055887236], [0.08067963032101995, -0.09136358558186077, -0.13635519468665216], [0.18241130590383398, 0.03878218398527543, 0.09657169785253746], [-0.028892991514044536, -0.1216007904717169, 0.14167482090881203], [0.12171637819508058, 0.19927374218396163, -0.2464675180832653], [-0.13090512725097864, -0.2924591740959337, -0.0540797738493175], [-0.09087573630755136, -0.007112194266573171, 0.10081061458909488], [-0.19644011424216004, -0.10590087374442492, -0.14540635387044681], [0.22001459620452574, -0.20614350129337058, -0.06789075150521479], [-0.05680274845200745, 0.08539677014210265, -0.09282724321958033], [0.21608513945279215, -0.04067690573887729, 0.09469679081234546], [-0.07139949567661871, -0.0742638177524677, -0.048471886238401304], [-0.11024503405782562, 0.1852689244505721, -0.05197492898120169], [-0.16335961502206692, 0.3546811905862947, 0.15425246359798397], [0.05859835940236301, -0.25416875900565705, -0.06709148191724214], [0.09270954835378427, -0.045329778206943235, -0.06333257320664655], [-0.02217615406751151, 0.10746851914133185, 0.027199312664267016], [-0.2489082293662745, 0.19647536978986313, 0.5332029284064496], [0.056590138061660286, 0.1938907507412343, -0.3217764277567852], [-0.03380200953224069, -0.23344569917900393, -0.16964017523363073], [0.1708752923499783, 0.1999031550821781, -0.035573250978787704], [0.03140697346543848, -0.02629800023100198, 0.1009918397408579], [0.25252035781850823, 0.0176985737602483, -0.12727334912781385], [-0.006402174483065843, 0.032572316286393316, -0.08939715557247216], [0.24271984941829902, 0.08464080148448902, 0.07479504780917419], [-0.22536133586285156, -0.1437700168622667, 0.15837174380577548], [0.054829746120301226, 0.1226053637524564, -0.03396623275038607], [-0.19897403595123161, 0.02994146837348129, -0.026803755591697367], [-0.041893446122014774, -0.1016746692309116, 0.06594947630611296], [0.06156702813792618, -0.0010663683435219787, 0.008268990024423823], [-0.10187209351859822, 0.09794139726238897, -0.05206291133756162], [-0.10596763287029802, 0.11319880329311931, 0.018733291002889292], [-0.2125043272898169, -0.4204032702071742, -0.02589974999884911], [-0.13852252427248207, 0.25788471365996135, 0.11298162189423323], [0.1517215537961922, 0.07302787271380039, -0.08542359057665497], [-0.2508938610199095, -0.36392503786366487, 0.16736681405096704], [0.041814473304053225, -0.06989347643210603, -0.2140812366144623], [0.17083239444303244, -0.1164139210212793, 0.09767669192524676], [0.05813738431823442, 0.027810912474075983, -0.045254369556497635], [0.3990097139610783, 0.21664266761303347, 0.4079560316848796], [-0.30193661659955406, -0.21124345047797474, -0.061766589724455305], [0.16802439997497443, 0.0693366309314157, 0.11509583214719797], [-0.1931310777027803, -0.12160698812469994, -0.18998643482682923], [-0.028550489881075093, 0.46200634359624626, -0.10121116366666577], [0.06292576659259487, -0.07832231480132655, -0.02436097703739505], [-0.17700691326876247, -0.35802518172008607, -0.04448558383314272], [-0.20466154720844026, -0.3797694624511857, 0.04763730392179091], [0.09716726613691588, -0.07677505757562678, -0.009457263661384338], [-0.01878833132221489, 0.0008360247802097393, 0.04529935103935135], [-0.19670226972485466, 0.07939801856478089, 0.20192094282168035], [-0.07915085132252384, -0.2145469925670752, -0.01605428286061898], [-0.1326058499499029, -0.0037890092007915772, -0.5517420401458759], [-0.12825299618587555, 0.1369674616063659, -0.06340503088129655], [0.016918176367468476, -0.03515240252043117, 0.23328323956339167], [-0.1976774913245358, 0.06596073169361576, 0.03679378616383157], [0.1216213421996191, 0.006060840310526341, 0.14774129277596418], [0.14472452114794127, 0.05279490489723199, -0.0028212849498568753], [-0.09904356798785403, -0.10094037524242462, -0.07566954005687158], [-0.026692137822336086, 0.052860873407500744, -0.0015277037521867838], [0.3402593468502698, 0.1815654526045438, 0.15530202171801316], [0.056558726874876106, -0.13997224032334923, -0.017964891200059376], [-0.23928170385625805, 0.1406975914780612, 0.2448875842182107], [0.0519690821583647, -0.007799908032019965, -0.11838220879467362], [-0.1501480966307989, -0.8583349195888865, -0.9205582085759838], [0.12322846259917727, 0.35499901680447143, 0.5019018924676858], [-0.14942003616970034, 0.3778829291085061, 0.20201849341190734], [0.057078554881505046, -0.2699147840936825, 0.18512843706073825], [0.13759919127276674, -0.1747685693296358, -0.13441436200992649], [-0.03528799808806375, -0.008035004764841614, 0.09453359923433924], [-0.03970823260368163, 0.09603208974203657, -0.14174279543226387], [-0.19800356731669252, -0.01847213033325539, 0.03790095123613519], [0.07165739207044913, 0.148100687559185, 0.035249835334912376], [-0.10327877576794232, -0.18763572802899509, 0.023136431130299853], [-0.19788202327406185, -0.0820621940054112, 0.0716633535357677], [0.22060165194912296, -0.04008133380731515, -0.06632279515734611], [0.06821146273305768, -0.08358773127646961, -0.3694725228983549], [0.14762902603515554, -0.20912972192506696, 0.11986875367047556], [0.022113438317928065, 0.012759210661540933, -0.1218147408485041], [-0.2733197327330188, -0.1495435880652543, 0.1775262858026732], [0.3368731948371969, 0.4254616521712621, -0.6227841069305486], [0.09942343022950687, -0.022897681421167135, 0.30059457177858845], [-0.29920816923687166, -0.05256602236893539, 0.47855753716717536], [0.05310201811539317, -0.278988765175261, 0.0008259154768391264], [-0.1558531432412059, 0.8008394421985501, -1.0350474582600393], [0.3904632484699327, -0.25000348116505317, -0.1785419248508635], [0.3611787626009533, -0.33820304697158693, 0.6393884776531666], [-0.013645981407060366, -0.01428751614352334, 0.4137823941089265], [0.11371096585429387, -0.046955858909289654, 0.4393113487074269], [-0.1731474310749012, -0.006982979605147773, -0.050360222571579336], [0.07249722707764898, -0.09271006694500983, 0.04104542456969429], [-0.17367031699141333, -0.16271282234340473, -0.10607289591649155], [0.1336253110851374, 0.05511333299198044, 0.1906352640480718], [-0.10301091457576456, -0.004837105916425876, -0.12303855632526857], [0.11674885428184797, -0.2173339306765526, -0.09882772249835176], [-0.02922015549430129, -0.11388986359094865, -0.20683450012254798]], "Cell-Size": [12.9, 12.9, 12.9], "Charges": [0, 0, 0, 0, 0, 0, 0, 0, 0, 0, 0, 0, 0, 0, 0, 0, 0, 0, 0, 0, 0, 0, 0, 0, 0, 0, 0, 0, 0, 0, 0, 0, 0, 0, 0, 0, 0, 0, 0, 0, 0, 0, 0, 0, 0, 0, 0, 0, 0, 0, 0, 0, 0, 0, 0, 0, 0, 0, 0, 0, 0, 0, 0, 0, 0, 0, 0, 0, 0, 0, 0, 0, 0, 0, 0, 0, 0, 0, 0, 0, 0, 0, 0, 0, 0, 0, 0, 0, 0, 0, 0, 0, 0, 0, 0, 0, 0, 0, 0, 0, 0, 0, 0, 0, 0, 0, 0, 0, 0, 0, 0, 0, 0, 0, 0, 0, 0, 0, 0, 0, 0, 0, 0, 0, 0, 0, 0, 0, 0, 0, 0, 0, 0, 0, 0, 0, 0, 0, 0, 0, 0, 0, 0, 0, 0, 0, 0, 0, 0, 0, 0, 0, 0, 0, 0, 0, 0, 0, 0, 0, 0, 0, 0, 0, 0, 0, 0, 0, 0, 0, 0, 0, 0, 0, 0, 0, 0, 0, 0, 0, 0, 0, 0, 0, 0, 0, 0, 0, 0, 0, 0, 0, 0, 0, 0, 0, 0, 0, 0, 0, 0, 0, 0, 0, 0, 0, 0, 0, 0, 0, 0, 0, 0, 0, 0, 0, 0, 0, 0, 0, 0, 0, 0, 0, 0], "Date": "2020-06-04 03:53:12", "Natoms": 225}
[truncated: 18,914,654 more chars]
